# Supplementary material for: Comparative Transcriptomics Reveal Key Genes and Pathways Driving the Diversity of Heritable Inner Shell Nacre Colors in the Freshwater Pearl Mussel (Sinohyriopsis cumingii, Lea 1852)
Source: Int J Mol Sci. 2025 Nov 16;26(22):11087. doi: 10.3390/ijms262211087 (PMC12652611; doi:10.3390/ijms262211087)
Supplement: Supplementary file 1 [file ijms-26-11087-s001.zip]

Archive with 1 entries (1 files):
- ijms-3947165-supplementary.xlsx
