# Supplementary material for: Comparative Transcriptomics Reveal Key Genes and Pathways Driving the Diversity of Heritable Inner Shell Nacre Colors in the Freshwater Pearl Mussel (Sinohyriopsis cumingii, Lea 1852)
Source: Int J Mol Sci. 2025 Nov 16;26(22):11087. doi: 10.3390/ijms262211087 (PMC12652611; doi:10.3390/ijms262211087)
Supplement: Supplementary file 1 [file ijms-26-11087-s001.zip › ijms-3947165-supplementary.xlsx]

## Sheet: Table S1
Table S1 Primers for genes used for qRT-PCR validation.
Primer name	Primer sequences (5’- 3’)	Product length (bp)	Amplification efficiency (%)
CHIT-F	CCGATAAGCAAGCATTTGGTGAAC	107	102.7
CHIT-R	TGTGACCGCTGCCGTAAGG
Silkmaxin-F	AATGCTGTCGGTTCTCGTGTTAG	119	107.7
Silkmaxin-R	ACAGAGCTAGAGCCAGAATCGG
BMP7-F	ATTGTGGAGGCGAGTGTTCTTTC	102	95
BMP7-R	GGACCTCGGCTGGCTCTG
Profilin-F	CCGTAGAAAGGATTGCTCTGTCAG	116	92.9
Profilin-R	TGCCTTCCTCTCGTGTCTGTG
Tyr-F	GCCGCTCAGATATACGTTCAGTC	86	107.4
Tyr-R	ACAGGAAGTCGTGCGTCAATAAC
GST5-F	CTTCCTCGTCGGTGACAAGTTATC	80	94.2
GST5-R	TGCCATGCCATCCCTCTGC
CPOX-F	AGGGTGGTGGTGGCATTTCC	81	93.9
CPOX-R	CATGGACGACAGAGATGTTGACC
Ferritin 2-F	TGAAGTATCAGAACAAGCGTGGTG	97	107.2
Ferritin 2-R	ACCTCCATTGCATCCAGTCCAG
Mettl27-F	GTCAGGTCACCGCTTTCTACAC	94	103.6
Mettl27-R	TCTAATGCGTCAATGTGCTGGAAG
EF-1α-F	GGAACTTCCCAGGCAGACTGTGC	191	99.7
EF-1α-R	TCAAAACGGGCCGCAGAGAAT

## Sheet: Table S2
GO.ID	Category	Term	Up	Down	DEG	Total	Pvalue	adjustPvalue	Up_gene	Down_gene
GO:0000793	CC	condensed chromosome	0	12	12	189	1.2e-07	5.08e-05	-	Hcu_0073.t232.path1(Hcu_0073.t232.path1);Hcu_0102.t51.path1(Hcu_0102.t51.path1);Hcu_0129.t65.path1(Hcu_0129.t65.path1);Hcu_0239.t23.path1(Hcu_0239.t23.path1);Hcu_0384.t23.path1(Hcu_0384.t23.path1);Hcu_0610.t11.path1(Hcu_0610.t11.path1);Hcu_1028.t145.path1(Hcu_1028.t145.path1);Hcu_1051.t22.path1(Hcu_1051.t22.path1);Hcu_1079.t185.path1(Hcu_1079.t185.path1);Hcu_1324.t89.path1(Hcu_1324.t89.path1);Hcu…
GO:0004748	MF	ribonucleoside-diphosphate reductase activity, thioredoxin disulfide as acceptor	0	3	3	3	5.82e-07	0.000100739	-	Hcu_0909.t178.path1(Hcu_0909.t178.path1);Hcu_0909.t179.path1(Hcu_0909.t179.path1);Hcu_2199.t24.path1(Hcu_2199.t24.path1)
GO:0016728	MF	oxidoreductase activity, acting on CH or CH2 groups, disulfide as acceptor	0	3	3	3	5.82e-07	0.000100739	-	Hcu_0909.t178.path1(Hcu_0909.t178.path1);Hcu_0909.t179.path1(Hcu_0909.t179.path1);Hcu_2199.t24.path1(Hcu_2199.t24.path1)
GO:0061731	MF	ribonucleoside-diphosphate reductase activity	0	3	3	3	5.82e-07	0.000100739	-	Hcu_0909.t178.path1(Hcu_0909.t178.path1);Hcu_0909.t179.path1(Hcu_0909.t179.path1);Hcu_2199.t24.path1(Hcu_2199.t24.path1)
GO:0005971	CC	ribonucleoside-diphosphate reductase complex	0	3	3	3	7.05e-07	0.000149068	-	Hcu_0909.t178.path1(Hcu_0909.t178.path1);Hcu_0909.t179.path1(Hcu_0909.t179.path1);Hcu_2199.t24.path1(Hcu_2199.t24.path1)
GO:0000777	CC	condensed chromosome kinetochore	0	6	6	40	1.37e-06	0.000192807	-	Hcu_0073.t232.path1(Hcu_0073.t232.path1);Hcu_1028.t145.path1(Hcu_1028.t145.path1);Hcu_1051.t22.path1(Hcu_1051.t22.path1);Hcu_1079.t185.path1(Hcu_1079.t185.path1);Hcu_1885.t49.path1(Hcu_1885.t49.path1);Hcu_1944.t26.path1(Hcu_1944.t26.path1)
GO:0000776	CC	kinetochore	0	8	8	96	2.25e-06	0.000237711	-	Hcu_0073.t232.path1(Hcu_0073.t232.path1);Hcu_0129.t65.path1(Hcu_0129.t65.path1);Hcu_0239.t23.path1(Hcu_0239.t23.path1);Hcu_1028.t145.path1(Hcu_1028.t145.path1);Hcu_1051.t22.path1(Hcu_1051.t22.path1);Hcu_1079.t185.path1(Hcu_1079.t185.path1);Hcu_1885.t49.path1(Hcu_1885.t49.path1);Hcu_1944.t26.path1(Hcu_1944.t26.path1)
GO:1903047	BP	mitotic cell cycle process	4	21	25	1001	2.34e-06	0.00747413	Hcu_0006.t19.path1(Hcu_0006.t19.path1);Hcu_1142.t14.path1(Hcu_1142.t14.path1);Hcu_1142.t34.path1(Hcu_1142.t34.path1);Hcu_1448.t49.path1(Hcu_1448.t49.path1)	Hcu_0073.t232.path1(Hcu_0073.t232.path1);Hcu_0120.t61.path1(Hcu_0120.t61.path1);Hcu_0129.t65.path1(Hcu_0129.t65.path1);Hcu_0161.t4.path1(Hcu_0161.t4.path1);Hcu_0171.t52.path1(Hcu_0171.t52.path1);Hcu_0239.t23.path1(Hcu_0239.t23.path1);Hcu_0350.t26.path1(Hcu_0350.t26.path1);Hcu_0415.t106.path1(Hcu_0415.t106.path1);Hcu_0610.t11.path1(Hcu_0610.t11.path1);Hcu_0674.t33.path1(Hcu_0674.t33.path1);Hcu_090…
GO:0000779	CC	condensed chromosome, centromeric region	0	6	6	51	5.92e-06	0.000501029	-	Hcu_0073.t232.path1(Hcu_0073.t232.path1);Hcu_1028.t145.path1(Hcu_1028.t145.path1);Hcu_1051.t22.path1(Hcu_1051.t22.path1);Hcu_1079.t185.path1(Hcu_1079.t185.path1);Hcu_1885.t49.path1(Hcu_1885.t49.path1);Hcu_1944.t26.path1(Hcu_1944.t26.path1)
GO:0022402	BP	cell cycle process	5	24	29	1455	2.65e-05	0.0423026	Hcu_0006.t19.path1(Hcu_0006.t19.path1);Hcu_1142.t14.path1(Hcu_1142.t14.path1);Hcu_1142.t34.path1(Hcu_1142.t34.path1);Hcu_1204.t71.path1(Hcu_1204.t71.path1);Hcu_1448.t49.path1(Hcu_1448.t49.path1)	Hcu_0069.t69.path1(Hcu_0069.t69.path1);Hcu_0073.t232.path1(Hcu_0073.t232.path1);Hcu_0120.t61.path1(Hcu_0120.t61.path1);Hcu_0129.t65.path1(Hcu_0129.t65.path1);Hcu_0161.t4.path1(Hcu_0161.t4.path1);Hcu_0171.t52.path1(Hcu_0171.t52.path1);Hcu_0239.t23.path1(Hcu_0239.t23.path1);Hcu_0350.t26.path1(Hcu_0350.t26.path1);Hcu_0384.t23.path1(Hcu_0384.t23.path1);Hcu_0415.t106.path1(Hcu_0415.t106.path1);Hcu_061…
GO:0061640	BP	cytoskeleton-dependent cytokinesis	3	6	9	186	4.65e-05	0.0495014	Hcu_1142.t14.path1(Hcu_1142.t14.path1);Hcu_1142.t34.path1(Hcu_1142.t34.path1);Hcu_1204.t71.path1(Hcu_1204.t71.path1)	Hcu_0129.t65.path1(Hcu_0129.t65.path1);Hcu_0239.t23.path1(Hcu_0239.t23.path1);Hcu_1147.t24.path1(Hcu_1147.t24.path1);Hcu_1324.t89.path1(Hcu_1324.t89.path1);Hcu_1437.t164.path1(Hcu_1437.t164.path1);Hcu_1852.t10.path1(Hcu_1852.t10.path1)
GO:0000775	CC	chromosome, centromeric region	0	8	8	146	4.93e-05	0.00347707	-	Hcu_0073.t232.path1(Hcu_0073.t232.path1);Hcu_0129.t65.path1(Hcu_0129.t65.path1);Hcu_0239.t23.path1(Hcu_0239.t23.path1);Hcu_1028.t145.path1(Hcu_1028.t145.path1);Hcu_1051.t22.path1(Hcu_1051.t22.path1);Hcu_1079.t185.path1(Hcu_1079.t185.path1);Hcu_1885.t49.path1(Hcu_1885.t49.path1);Hcu_1944.t26.path1(Hcu_1944.t26.path1)
GO:0004335	MF	galactokinase activity	0	2	2	2	7.05e-05	0.00914709	-	Hcu_0098.t41.path1(Hcu_0098.t41.path1);Hcu_1675.t5.path1(Hcu_1675.t5.path1)
GO:0000278	BP	mitotic cell cycle	4	21	25	1229	7.96e-05	0.0518102	Hcu_0006.t19.path1(Hcu_0006.t19.path1);Hcu_1142.t14.path1(Hcu_1142.t14.path1);Hcu_1142.t34.path1(Hcu_1142.t34.path1);Hcu_1448.t49.path1(Hcu_1448.t49.path1)	Hcu_0073.t232.path1(Hcu_0073.t232.path1);Hcu_0120.t61.path1(Hcu_0120.t61.path1);Hcu_0129.t65.path1(Hcu_0129.t65.path1);Hcu_0161.t4.path1(Hcu_0161.t4.path1);Hcu_0171.t52.path1(Hcu_0171.t52.path1);Hcu_0239.t23.path1(Hcu_0239.t23.path1);Hcu_0350.t26.path1(Hcu_0350.t26.path1);Hcu_0415.t106.path1(Hcu_0415.t106.path1);Hcu_0610.t11.path1(Hcu_0610.t11.path1);Hcu_0674.t33.path1(Hcu_0674.t33.path1);Hcu_090…
GO:0006059	BP	hexitol metabolic process	0	2	2	2	8.11e-05	0.0518102	-	Hcu_0153.t10.path1(Hcu_0153.t10.path1);Hcu_1675.t5.path1(Hcu_1675.t5.path1)
GO:0007096	BP	regulation of exit from mitosis	0	4	4	30	0.000144824	0.0771428	-	Hcu_0073.t232.path1(Hcu_0073.t232.path1);Hcu_0239.t23.path1(Hcu_0239.t23.path1);Hcu_1079.t185.path1(Hcu_1079.t185.path1);Hcu_1852.t10.path1(Hcu_1852.t10.path1)
GO:0005534	MF	galactose binding	0	3	3	14	0.000198127	0.0205656	-	Hcu_0307.t33.path1(Hcu_0307.t33.path1);Hcu_1417.t85.path1(Hcu_1417.t85.path1);Hcu_1675.t5.path1(Hcu_1675.t5.path1)
GO:0000281	BP	mitotic cytokinesis	2	5	7	141	0.000285733	0.119188	Hcu_1142.t14.path1(Hcu_1142.t14.path1);Hcu_1142.t34.path1(Hcu_1142.t34.path1)	Hcu_0129.t65.path1(Hcu_0129.t65.path1);Hcu_1147.t24.path1(Hcu_1147.t24.path1);Hcu_1324.t89.path1(Hcu_1324.t89.path1);Hcu_1437.t164.path1(Hcu_1437.t164.path1);Hcu_1852.t10.path1(Hcu_1852.t10.path1)
GO:0000910	BP	cytokinesis	3	6	9	243	0.000352212	0.119188	Hcu_1142.t14.path1(Hcu_1142.t14.path1);Hcu_1142.t34.path1(Hcu_1142.t34.path1);Hcu_1204.t71.path1(Hcu_1204.t71.path1)	Hcu_0129.t65.path1(Hcu_0129.t65.path1);Hcu_0239.t23.path1(Hcu_0239.t23.path1);Hcu_1147.t24.path1(Hcu_1147.t24.path1);Hcu_1324.t89.path1(Hcu_1324.t89.path1);Hcu_1437.t164.path1(Hcu_1437.t164.path1);Hcu_1852.t10.path1(Hcu_1852.t10.path1)
GO:0140014	BP	mitotic nuclear division	1	10	11	354	0.000353696	0.119188	Hcu_1448.t49.path1(Hcu_1448.t49.path1)	Hcu_0073.t232.path1(Hcu_0073.t232.path1);Hcu_0120.t61.path1(Hcu_0120.t61.path1);Hcu_0129.t65.path1(Hcu_0129.t65.path1);Hcu_0239.t23.path1(Hcu_0239.t23.path1);Hcu_1079.t185.path1(Hcu_1079.t185.path1);Hcu_1147.t24.path1(Hcu_1147.t24.path1);Hcu_1324.t89.path1(Hcu_1324.t89.path1);Hcu_1437.t164.path1(Hcu_1437.t164.path1);Hcu_1852.t10.path1(Hcu_1852.t10.path1);Hcu_1944.t26.path1(Hcu_1944.t26.path1)
GO:0048285	BP	organelle fission	1	14	15	609	0.000372929	0.119188	Hcu_1448.t49.path1(Hcu_1448.t49.path1)	Hcu_0069.t69.path1(Hcu_0069.t69.path1);Hcu_0073.t232.path1(Hcu_0073.t232.path1);Hcu_0120.t61.path1(Hcu_0120.t61.path1);Hcu_0129.t65.path1(Hcu_0129.t65.path1);Hcu_0239.t23.path1(Hcu_0239.t23.path1);Hcu_0384.t23.path1(Hcu_0384.t23.path1);Hcu_0426.t157.path1(Hcu_0426.t157.path1);Hcu_1079.t185.path1(Hcu_1079.t185.path1);Hcu_1147.t24.path1(Hcu_1147.t24.path1);Hcu_1324.t89.path1(Hcu_1324.t89.path1);Hcu…
GO:0007059	BP	chromosome segregation	0	11	11	368	0.00049065	0.142556	-	Hcu_0073.t232.path1(Hcu_0073.t232.path1);Hcu_0120.t61.path1(Hcu_0120.t61.path1);Hcu_0129.t65.path1(Hcu_0129.t65.path1);Hcu_0161.t4.path1(Hcu_0161.t4.path1);Hcu_0239.t23.path1(Hcu_0239.t23.path1);Hcu_1051.t22.path1(Hcu_1051.t22.path1);Hcu_1079.t185.path1(Hcu_1079.t185.path1);Hcu_1324.t89.path1(Hcu_1324.t89.path1);Hcu_1437.t164.path1(Hcu_1437.t164.path1);Hcu_1885.t49.path1(Hcu_1885.t49.path1);Hcu_1…
GO:0000280	BP	nuclear division	1	13	14	567	0.000578255	0.151163	Hcu_1448.t49.path1(Hcu_1448.t49.path1)	Hcu_0069.t69.path1(Hcu_0069.t69.path1);Hcu_0073.t232.path1(Hcu_0073.t232.path1);Hcu_0120.t61.path1(Hcu_0120.t61.path1);Hcu_0129.t65.path1(Hcu_0129.t65.path1);Hcu_0239.t23.path1(Hcu_0239.t23.path1);Hcu_0384.t23.path1(Hcu_0384.t23.path1);Hcu_1079.t185.path1(Hcu_1079.t185.path1);Hcu_1147.t24.path1(Hcu_1147.t24.path1);Hcu_1324.t89.path1(Hcu_1324.t89.path1);Hcu_1391.t9.path1(Hcu_1391.t9.path1);Hcu_143…
GO:0044772	BP	mitotic cell cycle phase transition	1	13	14	574	0.000652617	0.151163	Hcu_0006.t19.path1(Hcu_0006.t19.path1)	Hcu_0073.t232.path1(Hcu_0073.t232.path1);Hcu_0171.t52.path1(Hcu_0171.t52.path1);Hcu_0239.t23.path1(Hcu_0239.t23.path1);Hcu_0350.t26.path1(Hcu_0350.t26.path1);Hcu_0415.t106.path1(Hcu_0415.t106.path1);Hcu_0674.t33.path1(Hcu_0674.t33.path1);Hcu_0909.t178.path1(Hcu_0909.t178.path1);Hcu_0909.t179.path1(Hcu_0909.t179.path1);Hcu_1079.t185.path1(Hcu_1079.t185.path1);Hcu_1147.t24.path1(Hcu_1147.t24.path1)…
GO:0000070	BP	mitotic sister chromatid segregation	0	8	8	212	0.000668367	0.151163	-	Hcu_0073.t232.path1(Hcu_0073.t232.path1);Hcu_0120.t61.path1(Hcu_0120.t61.path1);Hcu_0129.t65.path1(Hcu_0129.t65.path1);Hcu_0239.t23.path1(Hcu_0239.t23.path1);Hcu_1079.t185.path1(Hcu_1079.t185.path1);Hcu_1324.t89.path1(Hcu_1324.t89.path1);Hcu_1437.t164.path1(Hcu_1437.t164.path1);Hcu_1944.t26.path1(Hcu_1944.t26.path1)
GO:0010458	BP	exit from mitosis	0	4	4	45	0.000709461	0.151163	-	Hcu_0073.t232.path1(Hcu_0073.t232.path1);Hcu_0239.t23.path1(Hcu_0239.t23.path1);Hcu_1079.t185.path1(Hcu_1079.t185.path1);Hcu_1852.t10.path1(Hcu_1852.t10.path1)
GO:0009263	BP	deoxyribonucleotide biosynthetic process	0	3	3	21	0.000850233	0.169834	-	Hcu_0909.t178.path1(Hcu_0909.t178.path1);Hcu_0909.t179.path1(Hcu_0909.t179.path1);Hcu_2199.t24.path1(Hcu_2199.t24.path1)
GO:0000470	BP	maturation of LSU-rRNA	3	0	3	22	0.000978027	0.174234	Hcu_0099.t24.path1(Hcu_0099.t24.path1);Hcu_1448.t49.path1(Hcu_1448.t49.path1);Hcu_4933.t1.path1(Hcu_4933.t1.path1)	-
GO:0018996	BP	molting cycle, collagen and cuticulin-based cuticle	4	0	4	49	0.000981295	0.174234	Hcu_1142.t14.path1(Hcu_1142.t14.path1);Hcu_1142.t34.path1(Hcu_1142.t34.path1);Hcu_1582.t188.path1(Hcu_1582.t188.path1);Hcu_1582.t190.path1(Hcu_1582.t190.path1)	-
GO:0008199	MF	ferric iron binding	0	2	2	6	0.00103439	0.0894745	-	Hcu_0909.t178.path1(Hcu_0909.t178.path1);Hcu_0909.t179.path1(Hcu_0909.t179.path1)
GO:0044770	BP	cell cycle phase transition	1	13	14	605	0.00108763	0.182951	Hcu_0006.t19.path1(Hcu_0006.t19.path1)	Hcu_0073.t232.path1(Hcu_0073.t232.path1);Hcu_0171.t52.path1(Hcu_0171.t52.path1);Hcu_0239.t23.path1(Hcu_0239.t23.path1);Hcu_0350.t26.path1(Hcu_0350.t26.path1);Hcu_0415.t106.path1(Hcu_0415.t106.path1);Hcu_0674.t33.path1(Hcu_0674.t33.path1);Hcu_0909.t178.path1(Hcu_0909.t178.path1);Hcu_0909.t179.path1(Hcu_0909.t179.path1);Hcu_1079.t185.path1(Hcu_1079.t185.path1);Hcu_1147.t24.path1(Hcu_1147.t24.path1)…
GO:0030261	BP	chromosome condensation	0	5	5	88	0.00119264	0.184296	-	Hcu_0120.t61.path1(Hcu_0120.t61.path1);Hcu_1147.t24.path1(Hcu_1147.t24.path1);Hcu_1324.t89.path1(Hcu_1324.t89.path1);Hcu_1391.t9.path1(Hcu_1391.t9.path1);Hcu_1437.t164.path1(Hcu_1437.t164.path1)
GO:0072527	BP	pyrimidine-containing compound metabolic process	1	4	5	89	0.00125465	0.184296	Hcu_0926.t26.path1(Hcu_0926.t26.path1)	Hcu_0674.t33.path1(Hcu_0674.t33.path1);Hcu_0909.t178.path1(Hcu_0909.t178.path1);Hcu_0909.t179.path1(Hcu_0909.t179.path1);Hcu_1242.t41.path1(Hcu_1242.t41.path1)
GO:0000083	BP	regulation of transcription involved in G1/S transition of mitotic cell cycle	0	3	3	24	0.00126862	0.184296	-	Hcu_0674.t33.path1(Hcu_0674.t33.path1);Hcu_0909.t178.path1(Hcu_0909.t178.path1);Hcu_0909.t179.path1(Hcu_0909.t179.path1)
GO:0016725	MF	oxidoreductase activity, acting on CH or CH2 groups	0	3	3	26	0.00131514	0.0975078	-	Hcu_0909.t178.path1(Hcu_0909.t178.path1);Hcu_0909.t179.path1(Hcu_0909.t179.path1);Hcu_2199.t24.path1(Hcu_2199.t24.path1)
GO:0000819	BP	sister chromatid segregation	0	8	8	240	0.00148768	0.206722	-	Hcu_0073.t232.path1(Hcu_0073.t232.path1);Hcu_0120.t61.path1(Hcu_0120.t61.path1);Hcu_0129.t65.path1(Hcu_0129.t65.path1);Hcu_0239.t23.path1(Hcu_0239.t23.path1);Hcu_1079.t185.path1(Hcu_1079.t185.path1);Hcu_1324.t89.path1(Hcu_1324.t89.path1);Hcu_1437.t164.path1(Hcu_1437.t164.path1);Hcu_1944.t26.path1(Hcu_1944.t26.path1)
GO:0046134	BP	pyrimidine nucleoside biosynthetic process	1	2	3	28	0.00200014	0.266352	Hcu_0926.t26.path1(Hcu_0926.t26.path1)	Hcu_0674.t33.path1(Hcu_0674.t33.path1);Hcu_1242.t41.path1(Hcu_1242.t41.path1)
GO:0045987	BP	positive regulation of smooth muscle contraction	3	0	3	30	0.00244651	0.301073	Hcu_1112.t23.path1(Hcu_1112.t23.path1);Hcu_1204.t71.path1(Hcu_1204.t71.path1);Hcu_1785.t15.path1(Hcu_1785.t15.path1)	-
GO:0051783	BP	regulation of nuclear division	0	8	8	261	0.00251442	0.301073	-	Hcu_0073.t232.path1(Hcu_0073.t232.path1);Hcu_0239.t23.path1(Hcu_0239.t23.path1);Hcu_0384.t23.path1(Hcu_0384.t23.path1);Hcu_1079.t185.path1(Hcu_1079.t185.path1);Hcu_1147.t24.path1(Hcu_1147.t24.path1);Hcu_1437.t164.path1(Hcu_1437.t164.path1);Hcu_1852.t10.path1(Hcu_1852.t10.path1);Hcu_1944.t26.path1(Hcu_1944.t26.path1)
GO:0007049	BP	cell cycle	5	24	29	1909	0.00271984	0.301073	Hcu_0006.t19.path1(Hcu_0006.t19.path1);Hcu_1142.t14.path1(Hcu_1142.t14.path1);Hcu_1142.t34.path1(Hcu_1142.t34.path1);Hcu_1204.t71.path1(Hcu_1204.t71.path1);Hcu_1448.t49.path1(Hcu_1448.t49.path1)	Hcu_0069.t69.path1(Hcu_0069.t69.path1);Hcu_0073.t232.path1(Hcu_0073.t232.path1);Hcu_0120.t61.path1(Hcu_0120.t61.path1);Hcu_0129.t65.path1(Hcu_0129.t65.path1);Hcu_0161.t4.path1(Hcu_0161.t4.path1);Hcu_0171.t52.path1(Hcu_0171.t52.path1);Hcu_0239.t23.path1(Hcu_0239.t23.path1);Hcu_0350.t26.path1(Hcu_0350.t26.path1);Hcu_0384.t23.path1(Hcu_0384.t23.path1);Hcu_0415.t106.path1(Hcu_0415.t106.path1);Hcu_061…
GO:0046104	BP	thymidine metabolic process	0	2	2	9	0.00279939	0.301073	-	Hcu_0674.t33.path1(Hcu_0674.t33.path1);Hcu_1242.t41.path1(Hcu_1242.t41.path1)
GO:0071103	BP	DNA conformation change	0	8	8	266	0.00282594	0.301073	-	Hcu_0069.t69.path1(Hcu_0069.t69.path1);Hcu_0120.t61.path1(Hcu_0120.t61.path1);Hcu_0965.t16.path1(Hcu_0965.t16.path1);Hcu_1028.t145.path1(Hcu_1028.t145.path1);Hcu_1147.t24.path1(Hcu_1147.t24.path1);Hcu_1324.t89.path1(Hcu_1324.t89.path1);Hcu_1391.t9.path1(Hcu_1391.t9.path1);Hcu_1437.t164.path1(Hcu_1437.t164.path1)
GO:0007088	BP	regulation of mitotic nuclear division	0	7	7	216	0.00343394	0.301073	-	Hcu_0073.t232.path1(Hcu_0073.t232.path1);Hcu_0239.t23.path1(Hcu_0239.t23.path1);Hcu_1079.t185.path1(Hcu_1079.t185.path1);Hcu_1147.t24.path1(Hcu_1147.t24.path1);Hcu_1437.t164.path1(Hcu_1437.t164.path1);Hcu_1852.t10.path1(Hcu_1852.t10.path1);Hcu_1944.t26.path1(Hcu_1944.t26.path1)
GO:0046125	BP	pyrimidine deoxyribonucleoside metabolic process	0	2	2	10	0.00347862	0.301073	-	Hcu_0674.t33.path1(Hcu_0674.t33.path1);Hcu_1242.t41.path1(Hcu_1242.t41.path1)
GO:0019200	MF	carbohydrate kinase activity	0	2	2	12	0.00440358	0.219068	-	Hcu_0098.t41.path1(Hcu_0098.t41.path1);Hcu_1675.t5.path1(Hcu_1675.t5.path1)
GO:0006281	BP	DNA repair	0	11	11	487	0.00453622	0.301073	-	Hcu_0069.t69.path1(Hcu_0069.t69.path1);Hcu_0120.t61.path1(Hcu_0120.t61.path1);Hcu_0171.t52.path1(Hcu_0171.t52.path1);Hcu_0350.t26.path1(Hcu_0350.t26.path1);Hcu_0384.t23.path1(Hcu_0384.t23.path1);Hcu_0415.t106.path1(Hcu_0415.t106.path1);Hcu_0610.t11.path1(Hcu_0610.t11.path1);Hcu_0909.t178.path1(Hcu_0909.t178.path1);Hcu_0965.t16.path1(Hcu_0965.t16.path1);Hcu_1344.t122.path1(Hcu_1344.t122.path1);Hcu…
GO:0060259	BP	regulation of feeding behavior	5	0	5	120	0.0046206	0.301073	Hcu_0409.t4.path1(Hcu_0409.t4.path1);Hcu_0636.t10.path1(Hcu_0636.t10.path1);Hcu_0674.t3.path1(Hcu_0674.t3.path1);Hcu_1112.t23.path1(Hcu_1112.t23.path1);Hcu_1785.t15.path1(Hcu_1785.t15.path1)	-
GO:0098687	CC	chromosomal region	0	9	9	356	0.00470908	0.191299	-	Hcu_0073.t232.path1(Hcu_0073.t232.path1);Hcu_0129.t65.path1(Hcu_0129.t65.path1);Hcu_0239.t23.path1(Hcu_0239.t23.path1);Hcu_0965.t16.path1(Hcu_0965.t16.path1);Hcu_1028.t145.path1(Hcu_1028.t145.path1);Hcu_1051.t22.path1(Hcu_1051.t22.path1);Hcu_1079.t185.path1(Hcu_1079.t185.path1);Hcu_1885.t49.path1(Hcu_1885.t49.path1);Hcu_1944.t26.path1(Hcu_1944.t26.path1)
GO:0000796	CC	condensin complex	0	2	2	12	0.00497467	0.191299	-	Hcu_0102.t51.path1(Hcu_0102.t51.path1);Hcu_1324.t89.path1(Hcu_1324.t89.path1)
GO:0005639	CC	integral component of nuclear inner membrane	1	1	2	12	0.00497467	0.191299	Hcu_2101.t76.path1(Hcu_2101.t76.path1)	Hcu_2743.t1.path1(Hcu_2743.t1.path1)
GO:0031229	CC	intrinsic component of nuclear inner membrane	1	1	2	12	0.00497467	0.191299	Hcu_2101.t76.path1(Hcu_2101.t76.path1)	Hcu_2743.t1.path1(Hcu_2743.t1.path1)
GO:0044453	CC	nuclear membrane part	1	1	2	12	0.00497467	0.191299	Hcu_2101.t76.path1(Hcu_2101.t76.path1)	Hcu_2743.t1.path1(Hcu_2743.t1.path1)
GO:0007076	BP	mitotic chromosome condensation	0	3	3	39	0.00519215	0.301073	-	Hcu_0120.t61.path1(Hcu_0120.t61.path1);Hcu_1324.t89.path1(Hcu_1324.t89.path1);Hcu_1437.t164.path1(Hcu_1437.t164.path1)
GO:0140013	BP	meiotic nuclear division	0	8	8	296	0.0053789	0.301073	-	Hcu_0069.t69.path1(Hcu_0069.t69.path1);Hcu_0129.t65.path1(Hcu_0129.t65.path1);Hcu_0239.t23.path1(Hcu_0239.t23.path1);Hcu_0384.t23.path1(Hcu_0384.t23.path1);Hcu_1079.t185.path1(Hcu_1079.t185.path1);Hcu_1147.t24.path1(Hcu_1147.t24.path1);Hcu_1391.t9.path1(Hcu_1391.t9.path1);Hcu_1852.t10.path1(Hcu_1852.t10.path1)
GO:0007094	BP	mitotic spindle assembly checkpoint	0	3	3	40	0.0055766	0.301073	-	Hcu_0073.t232.path1(Hcu_0073.t232.path1);Hcu_1079.t185.path1(Hcu_1079.t185.path1);Hcu_1944.t26.path1(Hcu_1944.t26.path1)
GO:0031577	BP	spindle checkpoint	0	3	3	40	0.0055766	0.301073	-	Hcu_0073.t232.path1(Hcu_0073.t232.path1);Hcu_1079.t185.path1(Hcu_1079.t185.path1);Hcu_1944.t26.path1(Hcu_1944.t26.path1)
GO:0071173	BP	spindle assembly checkpoint	0	3	3	40	0.0055766	0.301073	-	Hcu_0073.t232.path1(Hcu_0073.t232.path1);Hcu_1079.t185.path1(Hcu_1079.t185.path1);Hcu_1944.t26.path1(Hcu_1944.t26.path1)
GO:0071174	BP	mitotic spindle checkpoint	0	3	3	40	0.0055766	0.301073	-	Hcu_0073.t232.path1(Hcu_0073.t232.path1);Hcu_1079.t185.path1(Hcu_1079.t185.path1);Hcu_1944.t26.path1(Hcu_1944.t26.path1)
GO:0060102	CC	collagen and cuticulin-based cuticle extracellular matrix	2	0	2	13	0.00584484	0.20603	Hcu_1582.t188.path1(Hcu_1582.t188.path1);Hcu_1582.t190.path1(Hcu_1582.t190.path1)	-
GO:0007143	BP	female meiotic nuclear division	0	4	4	80	0.00591461	0.301073	-	Hcu_0129.t65.path1(Hcu_0129.t65.path1);Hcu_0239.t23.path1(Hcu_0239.t23.path1);Hcu_1079.t185.path1(Hcu_1079.t185.path1);Hcu_1852.t10.path1(Hcu_1852.t10.path1)
GO:0009120	BP	deoxyribonucleoside metabolic process	0	2	2	13	0.00592379	0.301073	-	Hcu_0674.t33.path1(Hcu_0674.t33.path1);Hcu_1242.t41.path1(Hcu_1242.t41.path1)
GO:0046541	BP	saliva secretion	2	0	2	13	0.00592379	0.301073	Hcu_1112.t23.path1(Hcu_1112.t23.path1);Hcu_1785.t15.path1(Hcu_1785.t15.path1)	-
GO:0045841	BP	negative regulation of mitotic metaphase/anaphase transition	0	3	3	41	0.00597772	0.301073	-	Hcu_0073.t232.path1(Hcu_0073.t232.path1);Hcu_1079.t185.path1(Hcu_1079.t185.path1);Hcu_1944.t26.path1(Hcu_1944.t26.path1)
GO:0051290	BP	protein heterotetramerization	0	3	3	41	0.00597772	0.301073	-	Hcu_0909.t178.path1(Hcu_0909.t178.path1);Hcu_0909.t179.path1(Hcu_0909.t179.path1);Hcu_2199.t24.path1(Hcu_2199.t24.path1)
GO:2000816	BP	negative regulation of mitotic sister chromatid separation	0	3	3	41	0.00597772	0.301073	-	Hcu_0073.t232.path1(Hcu_0073.t232.path1);Hcu_1079.t185.path1(Hcu_1079.t185.path1);Hcu_1944.t26.path1(Hcu_1944.t26.path1)
GO:0006323	BP	DNA packaging	0	6	6	182	0.00613594	0.301073	-	Hcu_0120.t61.path1(Hcu_0120.t61.path1);Hcu_1028.t145.path1(Hcu_1028.t145.path1);Hcu_1147.t24.path1(Hcu_1147.t24.path1);Hcu_1324.t89.path1(Hcu_1324.t89.path1);Hcu_1391.t9.path1(Hcu_1391.t9.path1);Hcu_1437.t164.path1(Hcu_1437.t164.path1)
GO:0051784	BP	negative regulation of nuclear division	0	4	4	81	0.00617927	0.301073	-	Hcu_0073.t232.path1(Hcu_0073.t232.path1);Hcu_0384.t23.path1(Hcu_0384.t23.path1);Hcu_1079.t185.path1(Hcu_1079.t185.path1);Hcu_1944.t26.path1(Hcu_1944.t26.path1)
GO:0006213	BP	pyrimidine nucleoside metabolic process	1	2	3	42	0.00639568	0.301073	Hcu_0926.t26.path1(Hcu_0926.t26.path1)	Hcu_0674.t33.path1(Hcu_0674.t33.path1);Hcu_1242.t41.path1(Hcu_1242.t41.path1)
GO:1902100	BP	negative regulation of metaphase/anaphase transition of cell cycle	0	3	3	42	0.00639568	0.301073	-	Hcu_0073.t232.path1(Hcu_0073.t232.path1);Hcu_1079.t185.path1(Hcu_1079.t185.path1);Hcu_1944.t26.path1(Hcu_1944.t26.path1)
GO:1905819	BP	negative regulation of chromosome separation	0	3	3	42	0.00639568	0.301073	-	Hcu_0073.t232.path1(Hcu_0073.t232.path1);Hcu_1079.t185.path1(Hcu_1079.t185.path1);Hcu_1944.t26.path1(Hcu_1944.t26.path1)
GO:0044784	BP	metaphase/anaphase transition of cell cycle	0	4	4	82	0.00645169	0.301073	-	Hcu_0073.t232.path1(Hcu_0073.t232.path1);Hcu_0239.t23.path1(Hcu_0239.t23.path1);Hcu_1079.t185.path1(Hcu_1079.t185.path1);Hcu_1944.t26.path1(Hcu_1944.t26.path1)
GO:0016137	BP	glycoside metabolic process	1	2	3	43	0.00683067	0.301073	Hcu_0771.t34.path1(Hcu_0771.t34.path1)	Hcu_0054.t35.path1(Hcu_0054.t35.path1);Hcu_0153.t10.path1(Hcu_0153.t10.path1)
GO:0019400	BP	alditol metabolic process	0	2	2	14	0.00687047	0.301073	-	Hcu_0153.t10.path1(Hcu_0153.t10.path1);Hcu_1675.t5.path1(Hcu_1675.t5.path1)
GO:0046626	BP	regulation of insulin receptor signaling pathway	4	0	4	85	0.00731652	0.301073	Hcu_0346.t21.path1(Hcu_0346.t21.path1);Hcu_1142.t14.path1(Hcu_1142.t14.path1);Hcu_1142.t34.path1(Hcu_1142.t34.path1);Hcu_1448.t49.path1(Hcu_1448.t49.path1)	-
GO:0098813	BP	nuclear chromosome segregation	0	8	8	315	0.00773349	0.301073	-	Hcu_0073.t232.path1(Hcu_0073.t232.path1);Hcu_0120.t61.path1(Hcu_0120.t61.path1);Hcu_0129.t65.path1(Hcu_0129.t65.path1);Hcu_0239.t23.path1(Hcu_0239.t23.path1);Hcu_1079.t185.path1(Hcu_1079.t185.path1);Hcu_1324.t89.path1(Hcu_1324.t89.path1);Hcu_1437.t164.path1(Hcu_1437.t164.path1);Hcu_1944.t26.path1(Hcu_1944.t26.path1)
GO:0035157	BP	negative regulation of fusion cell fate specification	1	1	2	15	0.00788092	0.301073	Hcu_0897.t1.path1(Hcu_0897.t1.path1)	Hcu_0107.t302.path1(Hcu_0107.t302.path1)
GO:0061066	BP	positive regulation of dauer larval development	2	0	2	15	0.00788092	0.301073	Hcu_1142.t14.path1(Hcu_1142.t14.path1);Hcu_1142.t34.path1(Hcu_1142.t34.path1)	-
GO:1903385	BP	regulation of homophilic cell adhesion	2	0	2	15	0.00788092	0.301073	Hcu_0346.t21.path1(Hcu_0346.t21.path1);Hcu_0636.t10.path1(Hcu_0636.t10.path1)	-
GO:0000082	BP	G1/S transition of mitotic cell cycle	1	7	8	317	0.00802044	0.301073	Hcu_0006.t19.path1(Hcu_0006.t19.path1)	Hcu_0350.t26.path1(Hcu_0350.t26.path1);Hcu_0415.t106.path1(Hcu_0415.t106.path1);Hcu_0674.t33.path1(Hcu_0674.t33.path1);Hcu_0909.t178.path1(Hcu_0909.t178.path1);Hcu_0909.t179.path1(Hcu_0909.t179.path1);Hcu_1147.t24.path1(Hcu_1147.t24.path1);Hcu_1785.t67.path1(Hcu_1785.t67.path1)
GO:0033048	BP	negative regulation of mitotic sister chromatid segregation	0	3	3	46	0.00823941	0.301073	-	Hcu_0073.t232.path1(Hcu_0073.t232.path1);Hcu_1079.t185.path1(Hcu_1079.t185.path1);Hcu_1944.t26.path1(Hcu_1944.t26.path1)
GO:0051983	BP	regulation of chromosome segregation	0	5	5	138	0.00827304	0.301073	-	Hcu_0073.t232.path1(Hcu_0073.t232.path1);Hcu_0161.t4.path1(Hcu_0161.t4.path1);Hcu_0239.t23.path1(Hcu_0239.t23.path1);Hcu_1079.t185.path1(Hcu_1079.t185.path1);Hcu_1944.t26.path1(Hcu_1944.t26.path1)
GO:0004146	MF	dihydrofolate reductase activity	0	1	1	1	0.00844192	0.219068	-	Hcu_0674.t33.path1(Hcu_0674.t33.path1)
GO:0004736	MF	pyruvate carboxylase activity	0	1	1	1	0.00844192	0.219068	-	Hcu_0077.t5.path1(Hcu_0077.t5.path1)
GO:0004897	MF	ciliary neurotrophic factor receptor activity	1	0	1	1	0.00844192	0.219068	Hcu_0742.t69.path1(Hcu_0742.t69.path1)	-
GO:0005127	MF	ciliary neurotrophic factor receptor binding	1	0	1	1	0.00844192	0.219068	Hcu_0742.t69.path1(Hcu_0742.t69.path1)	-
GO:0033560	MF	folate reductase activity	0	1	1	1	0.00844192	0.219068	-	Hcu_0674.t33.path1(Hcu_0674.t33.path1)
GO:0043795	MF	glyceraldehyde oxidoreductase activity	0	1	1	1	0.00844192	0.219068	-	Hcu_0153.t10.path1(Hcu_0153.t10.path1)
GO:0045509	MF	interleukin-27 receptor activity	1	0	1	1	0.00844192	0.219068	Hcu_0742.t69.path1(Hcu_0742.t69.path1)	-
GO:0045550	MF	geranylgeranyl reductase activity	0	1	1	1	0.00844192	0.219068	-	Hcu_0153.t10.path1(Hcu_0153.t10.path1)
GO:0047718	MF	indanol dehydrogenase activity	0	1	1	1	0.00844192	0.219068	-	Hcu_0153.t10.path1(Hcu_0153.t10.path1)
GO:0051871	MF	dihydrofolic acid binding	0	1	1	1	0.00844192	0.219068	-	Hcu_0674.t33.path1(Hcu_0674.t33.path1)
GO:0086087	MF	voltage-gated potassium channel activity involved in bundle of His cell action potential repolarization	1	0	1	1	0.00844192	0.219068	Hcu_0006.t19.path1(Hcu_0006.t19.path1)	-
GO:0086090	MF	voltage-gated potassium channel activity involved in SA node cell action potential repolarization	1	0	1	1	0.00844192	0.219068	Hcu_0006.t19.path1(Hcu_0006.t19.path1)	-
GO:0009163	BP	nucleoside biosynthetic process	1	2	3	47	0.00874408	0.301073	Hcu_0926.t26.path1(Hcu_0926.t26.path1)	Hcu_0674.t33.path1(Hcu_0674.t33.path1);Hcu_1242.t41.path1(Hcu_1242.t41.path1)
GO:1901657	BP	glycosyl compound metabolic process	2	4	6	197	0.00891295	0.301073	Hcu_0771.t34.path1(Hcu_0771.t34.path1);Hcu_0926.t26.path1(Hcu_0926.t26.path1)	Hcu_0054.t35.path1(Hcu_0054.t35.path1);Hcu_0153.t10.path1(Hcu_0153.t10.path1);Hcu_0674.t33.path1(Hcu_0674.t33.path1);Hcu_1242.t41.path1(Hcu_1242.t41.path1)
GO:0005896	CC	interleukin-6 receptor complex	1	0	1	1	0.00898204	0.213663	Hcu_0742.t69.path1(Hcu_0742.t69.path1)	-
GO:0005900	CC	oncostatin-M receptor complex	1	0	1	1	0.00898204	0.213663	Hcu_0742.t69.path1(Hcu_0742.t69.path1)	-
GO:0042629	CC	mast cell granule	0	1	1	1	0.00898204	0.213663	-	Hcu_0153.t10.path1(Hcu_0153.t10.path1)
GO:0070110	CC	ciliary neurotrophic factor receptor complex	1	0	1	1	0.00898204	0.213663	Hcu_0742.t69.path1(Hcu_0742.t69.path1)	-
GO:0051225	BP	spindle assembly	1	4	5	141	0.00903321	0.301073	Hcu_1448.t49.path1(Hcu_1448.t49.path1)	Hcu_0129.t65.path1(Hcu_0129.t65.path1);Hcu_0239.t23.path1(Hcu_0239.t23.path1);Hcu_1079.t185.path1(Hcu_1079.t185.path1);Hcu_1147.t24.path1(Hcu_1147.t24.path1)
GO:0000921	BP	septin ring assembly	0	1	1	1	0.00904351	0.301073	-	Hcu_1852.t10.path1(Hcu_1852.t10.path1)
GO:0006060	BP	sorbitol metabolic process	0	1	1	1	0.00904351	0.301073	-	Hcu_0153.t10.path1(Hcu_0153.t10.path1)
GO:0006061	BP	sorbitol biosynthetic process	0	1	1	1	0.00904351	0.301073	-	Hcu_0153.t10.path1(Hcu_0153.t10.path1)
GO:0007065	BP	male meiosis sister chromatid cohesion	0	1	1	1	0.00904351	0.301073	-	Hcu_1079.t185.path1(Hcu_1079.t185.path1)
GO:0016107	BP	sesquiterpenoid catabolic process	0	1	1	1	0.00904351	0.301073	-	Hcu_0153.t10.path1(Hcu_0153.t10.path1)
GO:0016487	BP	farnesol metabolic process	0	1	1	1	0.00904351	0.301073	-	Hcu_0153.t10.path1(Hcu_0153.t10.path1)
GO:0016488	BP	farnesol catabolic process	0	1	1	1	0.00904351	0.301073	-	Hcu_0153.t10.path1(Hcu_0153.t10.path1)
GO:0019402	BP	galactitol metabolic process	0	1	1	1	0.00904351	0.301073	-	Hcu_1675.t5.path1(Hcu_1675.t5.path1)
GO:0019406	BP	hexitol biosynthetic process	0	1	1	1	0.00904351	0.301073	-	Hcu_0153.t10.path1(Hcu_0153.t10.path1)
GO:0030638	BP	polyketide metabolic process	0	1	1	1	0.00904351	0.301073	-	Hcu_0153.t10.path1(Hcu_0153.t10.path1)
GO:0031106	BP	septin ring organization	0	1	1	1	0.00904351	0.301073	-	Hcu_1852.t10.path1(Hcu_1852.t10.path1)
GO:0031566	BP	actomyosin contractile ring maintenance	0	1	1	1	0.00904351	0.301073	-	Hcu_1852.t10.path1(Hcu_1852.t10.path1)
GO:0032189	BP	maintenance of actomyosin contractile ring localization	0	1	1	1	0.00904351	0.301073	-	Hcu_1852.t10.path1(Hcu_1852.t10.path1)
GO:0033342	BP	negative regulation of collagen binding	1	0	1	1	0.00904351	0.301073	Hcu_1448.t49.path1(Hcu_1448.t49.path1)	-
GO:0036212	BP	contractile ring maintenance	0	1	1	1	0.00904351	0.301073	-	Hcu_1852.t10.path1(Hcu_1852.t10.path1)
GO:0038165	BP	oncostatin-M-mediated signaling pathway	1	0	1	1	0.00904351	0.301073	Hcu_0742.t69.path1(Hcu_0742.t69.path1)	-
GO:0044597	BP	daunorubicin metabolic process	0	1	1	1	0.00904351	0.301073	-	Hcu_0153.t10.path1(Hcu_0153.t10.path1)
GO:0044598	BP	doxorubicin metabolic process	0	1	1	1	0.00904351	0.301073	-	Hcu_0153.t10.path1(Hcu_0153.t10.path1)
GO:0046105	BP	thymidine biosynthetic process	0	1	1	1	0.00904351	0.301073	-	Hcu_0674.t33.path1(Hcu_0674.t33.path1)
GO:0046120	BP	deoxyribonucleoside biosynthetic process	0	1	1	1	0.00904351	0.301073	-	Hcu_0674.t33.path1(Hcu_0674.t33.path1)
GO:0046126	BP	pyrimidine deoxyribonucleoside biosynthetic process	0	1	1	1	0.00904351	0.301073	-	Hcu_0674.t33.path1(Hcu_0674.t33.path1)
GO:0046370	BP	fructose biosynthetic process	0	1	1	1	0.00904351	0.301073	-	Hcu_0153.t10.path1(Hcu_0153.t10.path1)
GO:0048861	BP	leukemia inhibitory factor signaling pathway	1	0	1	1	0.00904351	0.301073	Hcu_0742.t69.path1(Hcu_0742.t69.path1)	-
GO:0060138	BP	fetal process involved in parturition	0	1	1	1	0.00904351	0.301073	-	Hcu_1242.t41.path1(Hcu_1242.t41.path1)
GO:0060233	BP	oenocyte delamination	0	1	1	1	0.00904351	0.301073	-	Hcu_0107.t302.path1(Hcu_0107.t302.path1)
GO:0070120	BP	ciliary neurotrophic factor-mediated signaling pathway	1	0	1	1	0.00904351	0.301073	Hcu_0742.t69.path1(Hcu_0742.t69.path1)	-
GO:0086050	BP	membrane repolarization during bundle of His cell action potential	1	0	1	1	0.00904351	0.301073	Hcu_0006.t19.path1(Hcu_0006.t19.path1)	-
GO:0086052	BP	membrane repolarization during SA node cell action potential	1	0	1	1	0.00904351	0.301073	Hcu_0006.t19.path1(Hcu_0006.t19.path1)	-
GO:0090390	BP	phagosome acidification involved in apoptotic cell clearance	0	1	1	1	0.00904351	0.301073	-	Hcu_0447.t34.path1(Hcu_0447.t34.path1)
GO:1903104	BP	regulation of insulin receptor signaling pathway involved in determination of adult lifespan	1	0	1	1	0.00904351	0.301073	Hcu_1448.t49.path1(Hcu_1448.t49.path1)	-
GO:1904170	BP	regulation of bleb assembly	0	1	1	1	0.00904351	0.301073	-	Hcu_1852.t10.path1(Hcu_1852.t10.path1)
GO:1904172	BP	positive regulation of bleb assembly	0	1	1	1	0.00904351	0.301073	-	Hcu_1852.t10.path1(Hcu_1852.t10.path1)
GO:0032809	CC	neuronal cell body membrane	3	0	3	48	0.00909203	0.213663	Hcu_0006.t19.path1(Hcu_0006.t19.path1);Hcu_0742.t69.path1(Hcu_0742.t69.path1);Hcu_1112.t23.path1(Hcu_1112.t23.path1)	-
GO:0044298	CC	cell body membrane	3	0	3	48	0.00909203	0.213663	Hcu_0006.t19.path1(Hcu_0006.t19.path1);Hcu_0742.t69.path1(Hcu_0742.t69.path1);Hcu_1112.t23.path1(Hcu_1112.t23.path1)	-
GO:0006302	BP	double-strand break repair	0	7	7	261	0.0094492	0.311337	-	Hcu_0069.t69.path1(Hcu_0069.t69.path1);Hcu_0120.t61.path1(Hcu_0120.t61.path1);Hcu_0171.t52.path1(Hcu_0171.t52.path1);Hcu_0350.t26.path1(Hcu_0350.t26.path1);Hcu_0965.t16.path1(Hcu_0965.t16.path1);Hcu_1344.t122.path1(Hcu_1344.t122.path1);Hcu_1391.t9.path1(Hcu_1391.t9.path1)
GO:0044843	BP	cell cycle G1/S phase transition	1	7	8	328	0.0097445	0.31779	Hcu_0006.t19.path1(Hcu_0006.t19.path1)	Hcu_0350.t26.path1(Hcu_0350.t26.path1);Hcu_0415.t106.path1(Hcu_0415.t106.path1);Hcu_0674.t33.path1(Hcu_0674.t33.path1);Hcu_0909.t178.path1(Hcu_0909.t178.path1);Hcu_0909.t179.path1(Hcu_0909.t179.path1);Hcu_1147.t24.path1(Hcu_1147.t24.path1);Hcu_1785.t67.path1(Hcu_1785.t67.path1)
GO:0046835	BP	carbohydrate phosphorylation	0	2	2	17	0.0100883	0.325677	-	Hcu_0098.t41.path1(Hcu_0098.t41.path1);Hcu_1675.t5.path1(Hcu_1675.t5.path1)
GO:0044262	BP	cellular carbohydrate metabolic process	4	3	7	267	0.0106232	0.339518	Hcu_0742.t69.path1(Hcu_0742.t69.path1);Hcu_0771.t34.path1(Hcu_0771.t34.path1);Hcu_1142.t12.path1(Hcu_1142.t12.path1);Hcu_1142.t13.path1(Hcu_1142.t13.path1)	Hcu_0098.t41.path1(Hcu_0098.t41.path1);Hcu_0153.t10.path1(Hcu_0153.t10.path1);Hcu_1675.t5.path1(Hcu_1675.t5.path1)
GO:0033046	BP	negative regulation of sister chromatid segregation	0	3	3	51	0.0109417	0.346234	-	Hcu_0073.t232.path1(Hcu_0073.t232.path1);Hcu_1079.t185.path1(Hcu_1079.t185.path1);Hcu_1944.t26.path1(Hcu_1944.t26.path1)
GO:0000940	CC	condensed chromosome outer kinetochore	0	2	2	18	0.0111348	0.247895	-	Hcu_0073.t232.path1(Hcu_0073.t232.path1);Hcu_1079.t185.path1(Hcu_1079.t185.path1)
GO:0006264	BP	mitochondrial DNA replication	0	2	2	18	0.0112828	0.350095	-	Hcu_0909.t178.path1(Hcu_0909.t178.path1);Hcu_0965.t16.path1(Hcu_0965.t16.path1)
GO:1902321	BP	methyl-branched fatty acid biosynthetic process	2	0	2	18	0.0112828	0.350095	Hcu_1142.t12.path1(Hcu_1142.t12.path1);Hcu_1142.t13.path1(Hcu_1142.t13.path1)	-
GO:0072528	BP	pyrimidine-containing compound biosynthetic process	1	2	3	52	0.0115364	0.354523	Hcu_0926.t26.path1(Hcu_0926.t26.path1)	Hcu_0674.t33.path1(Hcu_0674.t33.path1);Hcu_1242.t41.path1(Hcu_1242.t41.path1)
GO:0060076	CC	excitatory synapse	2	1	3	53	0.0119235	0.249215	Hcu_0346.t21.path1(Hcu_0346.t21.path1);Hcu_0356.t2.path1(Hcu_0356.t2.path1)	Hcu_2274.t10.path1(Hcu_2274.t10.path1)
GO:0090257	BP	regulation of muscle system process	7	0	7	274	0.0121236	0.361931	Hcu_0006.t19.path1(Hcu_0006.t19.path1);Hcu_0629.t30.path1(Hcu_0629.t30.path1);Hcu_0742.t69.path1(Hcu_0742.t69.path1);Hcu_1112.t23.path1(Hcu_1112.t23.path1);Hcu_1204.t71.path1(Hcu_1204.t71.path1);Hcu_1785.t15.path1(Hcu_1785.t15.path1);Hcu_1869.t56.path1(Hcu_1869.t56.path1)	-
GO:0098839	CC	postsynaptic density membrane	1	1	2	19	0.0123724	0.249215	Hcu_0356.t2.path1(Hcu_0356.t2.path1)	Hcu_0547.t38.path1(Hcu_0547.t38.path1)
GO:0006012	BP	galactose metabolic process	0	2	2	19	0.0125363	0.361931	-	Hcu_0098.t41.path1(Hcu_0098.t41.path1);Hcu_1675.t5.path1(Hcu_1675.t5.path1)
GO:0044794	BP	positive regulation by host of viral process	1	1	2	19	0.0125363	0.361931	Hcu_0636.t10.path1(Hcu_0636.t10.path1)	Hcu_0077.t5.path1(Hcu_0077.t5.path1)
GO:0045933	BP	positive regulation of muscle contraction	3	0	3	54	0.0127809	0.361931	Hcu_1112.t23.path1(Hcu_1112.t23.path1);Hcu_1204.t71.path1(Hcu_1204.t71.path1);Hcu_1785.t15.path1(Hcu_1785.t15.path1)	-
GO:1901659	BP	glycosyl compound biosynthetic process	1	2	3	54	0.0127809	0.361931	Hcu_0926.t26.path1(Hcu_0926.t26.path1)	Hcu_0674.t33.path1(Hcu_0674.t33.path1);Hcu_1242.t41.path1(Hcu_1242.t41.path1)
GO:0046631	BP	alpha-beta T cell activation	1	3	4	100	0.0127863	0.361931	Hcu_0636.t10.path1(Hcu_0636.t10.path1)	Hcu_0307.t33.path1(Hcu_0307.t33.path1);Hcu_1147.t24.path1(Hcu_1147.t24.path1);Hcu_2136.t1.path1(Hcu_2136.t1.path1)
GO:0042301	MF	phosphate ion binding	2	0	2	21	0.013338	0.255726	Hcu_0346.t21.path1(Hcu_0346.t21.path1);Hcu_2527.t5.path1(Hcu_2527.t5.path1)	-
GO:0051985	BP	negative regulation of chromosome segregation	0	3	3	55	0.0134308	0.361931	-	Hcu_0073.t232.path1(Hcu_0073.t232.path1);Hcu_1079.t185.path1(Hcu_1079.t185.path1);Hcu_1944.t26.path1(Hcu_1944.t26.path1)
GO:0006723	BP	cuticle hydrocarbon biosynthetic process	2	0	2	20	0.0138477	0.361931	Hcu_1142.t12.path1(Hcu_1142.t12.path1);Hcu_1142.t13.path1(Hcu_1142.t13.path1)	-
GO:0040038	BP	polar body extrusion after meiotic divisions	0	2	2	20	0.0138477	0.361931	-	Hcu_0239.t23.path1(Hcu_0239.t23.path1);Hcu_1852.t10.path1(Hcu_1852.t10.path1)
GO:0051262	BP	protein tetramerization	1	5	6	218	0.0141764	0.361931	Hcu_0356.t2.path1(Hcu_0356.t2.path1)	Hcu_0198.t9.path1(Hcu_0198.t9.path1);Hcu_0909.t178.path1(Hcu_0909.t178.path1);Hcu_0909.t179.path1(Hcu_0909.t179.path1);Hcu_1242.t41.path1(Hcu_1242.t41.path1);Hcu_2199.t24.path1(Hcu_2199.t24.path1)
GO:0044427	CC	chromosomal part	0	14	14	818	0.0145535	0.279825	-	Hcu_0073.t232.path1(Hcu_0073.t232.path1);Hcu_0102.t51.path1(Hcu_0102.t51.path1);Hcu_0129.t65.path1(Hcu_0129.t65.path1);Hcu_0239.t23.path1(Hcu_0239.t23.path1);Hcu_0384.t23.path1(Hcu_0384.t23.path1);Hcu_0415.t106.path1(Hcu_0415.t106.path1);Hcu_0965.t16.path1(Hcu_0965.t16.path1);Hcu_1028.t145.path1(Hcu_1028.t145.path1);Hcu_1051.t22.path1(Hcu_1051.t22.path1);Hcu_1079.t185.path1(Hcu_1079.t185.path1);H…
GO:0030725	BP	germline ring canal formation	0	2	2	21	0.0152159	0.361931	-	Hcu_0161.t4.path1(Hcu_0161.t4.path1);Hcu_1852.t10.path1(Hcu_1852.t10.path1)
GO:0035156	BP	fusion cell fate specification	1	1	2	21	0.0152159	0.361931	Hcu_0897.t1.path1(Hcu_0897.t1.path1)	Hcu_0107.t302.path1(Hcu_0107.t302.path1)
GO:0043063	BP	intercellular bridge organization	0	2	2	21	0.0152159	0.361931	-	Hcu_0161.t4.path1(Hcu_0161.t4.path1);Hcu_1852.t10.path1(Hcu_1852.t10.path1)
GO:0046348	BP	amino sugar catabolic process	0	2	2	21	0.0152159	0.361931	-	Hcu_0063.t42.path1(Hcu_0063.t42.path1);Hcu_0493.t188.path1(Hcu_0493.t188.path1)
GO:0007062	BP	sister chromatid cohesion	0	3	3	58	0.0154923	0.361931	-	Hcu_0120.t61.path1(Hcu_0120.t61.path1);Hcu_0239.t23.path1(Hcu_0239.t23.path1);Hcu_1079.t185.path1(Hcu_1079.t185.path1)
GO:0009262	BP	deoxyribonucleotide metabolic process	0	3	3	58	0.0154923	0.361931	-	Hcu_0909.t178.path1(Hcu_0909.t178.path1);Hcu_0909.t179.path1(Hcu_0909.t179.path1);Hcu_2199.t24.path1(Hcu_2199.t24.path1)
GO:0005975	BP	carbohydrate metabolic process	4	7	11	579	0.0155391	0.361931	Hcu_0742.t69.path1(Hcu_0742.t69.path1);Hcu_0771.t34.path1(Hcu_0771.t34.path1);Hcu_1142.t12.path1(Hcu_1142.t12.path1);Hcu_1142.t13.path1(Hcu_1142.t13.path1)	Hcu_0054.t35.path1(Hcu_0054.t35.path1);Hcu_0063.t42.path1(Hcu_0063.t42.path1);Hcu_0077.t5.path1(Hcu_0077.t5.path1);Hcu_0098.t41.path1(Hcu_0098.t41.path1);Hcu_0153.t10.path1(Hcu_0153.t10.path1);Hcu_1675.t5.path1(Hcu_1675.t5.path1);Hcu_2136.t1.path1(Hcu_2136.t1.path1)
GO:0097718	MF	disordered domain specific binding	1	1	2	23	0.0158948	0.255726	Hcu_0006.t19.path1(Hcu_0006.t19.path1)	Hcu_2199.t24.path1(Hcu_2199.t24.path1)
GO:0007135	BP	meiosis II	0	2	2	22	0.0166397	0.361931	-	Hcu_0239.t23.path1(Hcu_0239.t23.path1);Hcu_1079.t185.path1(Hcu_1079.t185.path1)
GO:0007320	BP	insemination	1	1	2	22	0.0166397	0.361931	Hcu_1112.t23.path1(Hcu_1112.t23.path1)	Hcu_1417.t85.path1(Hcu_1417.t85.path1)
GO:0051450	BP	myoblast proliferation	2	0	2	22	0.0166397	0.361931	Hcu_0006.t19.path1(Hcu_0006.t19.path1);Hcu_0726.t22.path1(Hcu_0726.t22.path1)	-
GO:2000516	BP	positive regulation of CD4-positive, alpha-beta T cell activation	1	1	2	22	0.0166397	0.361931	Hcu_0636.t10.path1(Hcu_0636.t10.path1)	Hcu_1147.t24.path1(Hcu_1147.t24.path1)
GO:0003962	MF	cystathionine gamma-synthase activity	0	1	1	2	0.0168133	0.255726	-	Hcu_0198.t9.path1(Hcu_0198.t9.path1)
GO:0004121	MF	cystathionine beta-lyase activity	0	1	1	2	0.0168133	0.255726	-	Hcu_0198.t9.path1(Hcu_0198.t9.path1)
GO:0004123	MF	cystathionine gamma-lyase activity	0	1	1	2	0.0168133	0.255726	-	Hcu_0198.t9.path1(Hcu_0198.t9.path1)
GO:0030368	MF	interleukin-17 receptor activity	1	0	1	2	0.0168133	0.255726	Hcu_0742.t69.path1(Hcu_0742.t69.path1)	-
GO:0043221	MF	SMC family protein binding	0	1	1	2	0.0168133	0.255726	-	Hcu_0120.t61.path1(Hcu_0120.t61.path1)
GO:0044540	MF	L-cystine L-cysteine-lyase (deaminating)	0	1	1	2	0.0168133	0.255726	-	Hcu_0198.t9.path1(Hcu_0198.t9.path1)
GO:0047982	MF	homocysteine desulfhydrase activity	0	1	1	2	0.0168133	0.255726	-	Hcu_0198.t9.path1(Hcu_0198.t9.path1)
GO:0050613	MF	delta14-sterol reductase activity	1	0	1	2	0.0168133	0.255726	Hcu_2101.t76.path1(Hcu_2101.t76.path1)	-
GO:0080146	MF	L-cysteine desulfhydrase activity	0	1	1	2	0.0168133	0.255726	-	Hcu_0198.t9.path1(Hcu_0198.t9.path1)
GO:0098600	MF	selenomethionine gamma-lyase activity	0	1	1	2	0.0168133	0.255726	-	Hcu_0198.t9.path1(Hcu_0198.t9.path1)
GO:0098606	MF	selenocystathionine gamma-lyase activity	0	1	1	2	0.0168133	0.255726	-	Hcu_0198.t9.path1(Hcu_0198.t9.path1)
GO:0098607	MF	methylselenocysteine deselenhydrase activity	0	1	1	2	0.0168133	0.255726	-	Hcu_0198.t9.path1(Hcu_0198.t9.path1)
GO:1903046	BP	meiotic cell cycle process	0	8	8	362	0.0168338	0.361931	-	Hcu_0069.t69.path1(Hcu_0069.t69.path1);Hcu_0129.t65.path1(Hcu_0129.t65.path1);Hcu_0239.t23.path1(Hcu_0239.t23.path1);Hcu_0384.t23.path1(Hcu_0384.t23.path1);Hcu_1079.t185.path1(Hcu_1079.t185.path1);Hcu_1147.t24.path1(Hcu_1147.t24.path1);Hcu_1391.t9.path1(Hcu_1391.t9.path1);Hcu_1852.t10.path1(Hcu_1852.t10.path1)
GO:1900076	BP	regulation of cellular response to insulin stimulus	4	0	4	109	0.01706	0.361931	Hcu_0346.t21.path1(Hcu_0346.t21.path1);Hcu_1142.t14.path1(Hcu_1142.t14.path1);Hcu_1142.t34.path1(Hcu_1142.t34.path1);Hcu_1448.t49.path1(Hcu_1448.t49.path1)	-
GO:0031489	MF	myosin V binding	1	1	2	24	0.0172455	0.255726	Hcu_0356.t2.path1(Hcu_0356.t2.path1)	Hcu_0447.t34.path1(Hcu_0447.t34.path1)
GO:0042273	BP	ribosomal large subunit biogenesis	3	0	3	61	0.0177224	0.361931	Hcu_0099.t24.path1(Hcu_0099.t24.path1);Hcu_1448.t49.path1(Hcu_1448.t49.path1);Hcu_4933.t1.path1(Hcu_4933.t1.path1)	-
GO:0099634	CC	postsynaptic specialization membrane	1	1	2	23	0.0178841	0.290961	Hcu_0356.t2.path1(Hcu_0356.t2.path1)	Hcu_0547.t38.path1(Hcu_0547.t38.path1)
GO:0000444	CC	MIS12/MIND type complex	0	1	1	2	0.0178841	0.290961	-	Hcu_1885.t49.path1(Hcu_1885.t49.path1)
GO:0031262	CC	Ndc80 complex	0	1	1	2	0.0178841	0.290961	-	Hcu_1051.t22.path1(Hcu_1051.t22.path1)
GO:0097362	CC	MCM8-MCM9 complex	0	1	1	2	0.0178841	0.290961	-	Hcu_0350.t26.path1(Hcu_0350.t26.path1)
GO:0000117	BP	regulation of transcription involved in G2/M transition of mitotic cell cycle	0	1	1	2	0.018006	0.361931	-	Hcu_1147.t24.path1(Hcu_1147.t24.path1)
GO:0016095	BP	polyprenol catabolic process	0	1	1	2	0.018006	0.361931	-	Hcu_0153.t10.path1(Hcu_0153.t10.path1)
GO:0018272	BP	protein-pyridoxal-5-phosphate linkage via peptidyl-N6-pyridoxal phosphate-L-lysine	0	1	1	2	0.018006	0.361931	-	Hcu_0198.t9.path1(Hcu_0198.t9.path1)
GO:0018931	BP	naphthalene metabolic process	0	1	1	2	0.018006	0.361931	-	Hcu_0153.t10.path1(Hcu_0153.t10.path1)
GO:0019072	BP	viral genome packaging	0	1	1	2	0.018006	0.361931	-	Hcu_0077.t5.path1(Hcu_0077.t5.path1)
GO:0019074	BP	viral RNA genome packaging	0	1	1	2	0.018006	0.361931	-	Hcu_0077.t5.path1(Hcu_0077.t5.path1)
GO:0019343	BP	cysteine biosynthetic process via cystathionine	0	1	1	2	0.018006	0.361931	-	Hcu_0198.t9.path1(Hcu_0198.t9.path1)
GO:0019389	BP	glucuronoside metabolic process	1	0	1	2	0.018006	0.361931	Hcu_0771.t34.path1(Hcu_0771.t34.path1)	-
GO:0021633	BP	optic nerve structural organization	1	0	1	2	0.018006	0.361931	Hcu_0006.t19.path1(Hcu_0006.t19.path1)	-
GO:0033341	BP	regulation of collagen binding	1	0	1	2	0.018006	0.361931	Hcu_1448.t49.path1(Hcu_1448.t49.path1)	-
GO:0043012	BP	regulation of fusion of sperm to egg plasma membrane	1	0	1	2	0.018006	0.361931	Hcu_1204.t71.path1(Hcu_1204.t71.path1)	-
GO:0043629	BP	ncRNA polyadenylation	0	1	1	2	0.018006	0.361931	-	Hcu_0120.t61.path1(Hcu_0120.t61.path1)
GO:0043630	BP	ncRNA polyadenylation involved in polyadenylation-dependent ncRNA catabolic process	0	1	1	2	0.018006	0.361931	-	Hcu_0120.t61.path1(Hcu_0120.t61.path1)
GO:0044524	BP	protein sulfhydration	0	1	1	2	0.018006	0.361931	-	Hcu_0198.t9.path1(Hcu_0198.t9.path1)
GO:0046452	BP	dihydrofolate metabolic process	0	1	1	2	0.018006	0.361931	-	Hcu_0674.t33.path1(Hcu_0674.t33.path1)
GO:0048150	BP	behavioral response to ether	1	0	1	2	0.018006	0.361931	Hcu_0006.t19.path1(Hcu_0006.t19.path1)	-
GO:0070104	BP	negative regulation of interleukin-6-mediated signaling pathway	1	0	1	2	0.018006	0.361931	Hcu_0742.t69.path1(Hcu_0742.t69.path1)	-
GO:0071050	BP	snoRNA polyadenylation	0	1	1	2	0.018006	0.361931	-	Hcu_0120.t61.path1(Hcu_0120.t61.path1)
GO:0071266	BP	'de novo' L-methionine biosynthetic process	0	1	1	2	0.018006	0.361931	-	Hcu_0198.t9.path1(Hcu_0198.t9.path1)
GO:0072061	BP	inner medullary collecting duct development	0	1	1	2	0.018006	0.361931	-	Hcu_0153.t10.path1(Hcu_0153.t10.path1)
GO:0086028	BP	bundle of His cell to Purkinje myocyte signaling	1	0	1	2	0.018006	0.361931	Hcu_0006.t19.path1(Hcu_0006.t19.path1)	-
GO:0086043	BP	bundle of His cell action potential	1	0	1	2	0.018006	0.361931	Hcu_0006.t19.path1(Hcu_0006.t19.path1)	-
GO:0090282	BP	positive regulation of transcription involved in G2/M transition of mitotic cell cycle	0	1	1	2	0.018006	0.361931	-	Hcu_1147.t24.path1(Hcu_1147.t24.path1)
GO:0090420	BP	naphthalene-containing compound metabolic process	0	1	1	2	0.018006	0.361931	-	Hcu_0153.t10.path1(Hcu_0153.t10.path1)
GO:0097238	BP	cellular response to methylglyoxal	0	1	1	2	0.018006	0.361931	-	Hcu_0153.t10.path1(Hcu_0153.t10.path1)
GO:0097744	BP	urate salt excretion	1	0	1	2	0.018006	0.361931	Hcu_0771.t34.path1(Hcu_0771.t34.path1)	-
GO:0099552	BP	trans-synaptic signaling by lipid, modulating synaptic transmission	0	1	1	2	0.018006	0.361931	-	Hcu_0547.t38.path1(Hcu_0547.t38.path1)
GO:0099553	BP	trans-synaptic signaling by endocannabinoid, modulating synaptic transmission	0	1	1	2	0.018006	0.361931	-	Hcu_0547.t38.path1(Hcu_0547.t38.path1)
GO:1904829	BP	regulation of aortic smooth muscle cell differentiation	0	1	1	2	0.018006	0.361931	-	Hcu_0198.t9.path1(Hcu_0198.t9.path1)
GO:1904831	BP	positive regulation of aortic smooth muscle cell differentiation	0	1	1	2	0.018006	0.361931	-	Hcu_0198.t9.path1(Hcu_0198.t9.path1)
GO:2000819	BP	regulation of nucleotide-excision repair	0	1	1	2	0.018006	0.361931	-	Hcu_1344.t122.path1(Hcu_1344.t122.path1)
GO:0030071	BP	regulation of mitotic metaphase/anaphase transition	0	3	3	63	0.0193034	0.382931	-	Hcu_0073.t232.path1(Hcu_0073.t232.path1);Hcu_1079.t185.path1(Hcu_1079.t185.path1);Hcu_1944.t26.path1(Hcu_1944.t26.path1)
GO:0014057	BP	positive regulation of acetylcholine secretion, neurotransmission	2	0	2	24	0.0196498	0.382931	Hcu_1112.t23.path1(Hcu_1112.t23.path1);Hcu_1785.t15.path1(Hcu_1785.t15.path1)	-
GO:0015886	BP	heme transport	1	1	2	24	0.0196498	0.382931	Hcu_0771.t34.path1(Hcu_0771.t34.path1)	Hcu_0907.t49.path1(Hcu_0907.t49.path1)
GO:0042538	BP	hyperosmotic salinity response	1	1	2	24	0.0196498	0.382931	Hcu_1112.t23.path1(Hcu_1112.t23.path1)	Hcu_0153.t10.path1(Hcu_0153.t10.path1)
GO:1901678	BP	iron coordination entity transport	1	1	2	24	0.0196498	0.382931	Hcu_0771.t34.path1(Hcu_0771.t34.path1)	Hcu_0907.t49.path1(Hcu_0907.t49.path1)
GO:0033045	BP	regulation of sister chromatid segregation	0	4	4	114	0.0197778	0.38309	-	Hcu_0073.t232.path1(Hcu_0073.t232.path1);Hcu_0239.t23.path1(Hcu_0239.t23.path1);Hcu_1079.t185.path1(Hcu_1079.t185.path1);Hcu_1944.t26.path1(Hcu_1944.t26.path1)
GO:0043051	BP	regulation of pharyngeal pumping	3	0	3	64	0.0201223	0.385095	Hcu_0409.t4.path1(Hcu_0409.t4.path1);Hcu_0674.t3.path1(Hcu_0674.t3.path1);Hcu_1785.t15.path1(Hcu_1785.t15.path1)	-
GO:0045839	BP	negative regulation of mitotic nuclear division	0	3	3	64	0.0201223	0.385095	-	Hcu_0073.t232.path1(Hcu_0073.t232.path1);Hcu_1079.t185.path1(Hcu_1079.t185.path1);Hcu_1944.t26.path1(Hcu_1944.t26.path1)
GO:0005231	MF	excitatory extracellular ligand-gated ion channel activity	3	0	3	69	0.0204318	0.277332	Hcu_0356.t2.path1(Hcu_0356.t2.path1);Hcu_1785.t15.path1(Hcu_1785.t15.path1);Hcu_1869.t56.path1(Hcu_1869.t56.path1)	-
GO:0009583	BP	detection of light stimulus	3	1	4	116	0.0209355	0.396863	Hcu_0006.t19.path1(Hcu_0006.t19.path1);Hcu_0629.t30.path1(Hcu_0629.t30.path1);Hcu_1785.t15.path1(Hcu_1785.t15.path1)	Hcu_0547.t38.path1(Hcu_0547.t38.path1)
GO:0032042	BP	mitochondrial DNA metabolic process	0	2	2	25	0.0212339	0.396863	-	Hcu_0909.t178.path1(Hcu_0909.t178.path1);Hcu_0965.t16.path1(Hcu_0965.t16.path1)
GO:0034508	BP	centromere complex assembly	0	2	2	25	0.0212339	0.396863	-	Hcu_1028.t145.path1(Hcu_1028.t145.path1);Hcu_1079.t185.path1(Hcu_1079.t185.path1)
GO:1904666	BP	regulation of ubiquitin protein ligase activity	0	2	2	25	0.0212339	0.396863	-	Hcu_0239.t23.path1(Hcu_0239.t23.path1);Hcu_1944.t26.path1(Hcu_1944.t26.path1)
GO:0005694	CC	chromosome	0	16	16	1031	0.0214231	0.335628	-	Hcu_0073.t232.path1(Hcu_0073.t232.path1);Hcu_0102.t51.path1(Hcu_0102.t51.path1);Hcu_0129.t65.path1(Hcu_0129.t65.path1);Hcu_0239.t23.path1(Hcu_0239.t23.path1);Hcu_0384.t23.path1(Hcu_0384.t23.path1);Hcu_0415.t106.path1(Hcu_0415.t106.path1);Hcu_0610.t11.path1(Hcu_0610.t11.path1);Hcu_0965.t16.path1(Hcu_0965.t16.path1);Hcu_1028.t145.path1(Hcu_1028.t145.path1);Hcu_1051.t22.path1(Hcu_1051.t22.path1);Hcu…
GO:0004312	MF	fatty acid synthase activity	2	0	2	27	0.0215767	0.277332	Hcu_1142.t12.path1(Hcu_1142.t12.path1);Hcu_1142.t13.path1(Hcu_1142.t13.path1)	-
GO:0060359	BP	response to ammonium ion	6	0	6	242	0.022489	0.40535	Hcu_0006.t19.path1(Hcu_0006.t19.path1);Hcu_0356.t2.path1(Hcu_0356.t2.path1);Hcu_0745.t106.path1(Hcu_0745.t106.path1);Hcu_0771.t34.path1(Hcu_0771.t34.path1);Hcu_1112.t23.path1(Hcu_1112.t23.path1);Hcu_1785.t15.path1(Hcu_1785.t15.path1)	-
GO:0071324	BP	cellular response to disaccharide stimulus	2	0	2	26	0.0228694	0.40535	Hcu_1142.t12.path1(Hcu_1142.t12.path1);Hcu_1142.t13.path1(Hcu_1142.t13.path1)	-
GO:0071329	BP	cellular response to sucrose stimulus	2	0	2	26	0.0228694	0.40535	Hcu_1142.t12.path1(Hcu_1142.t12.path1);Hcu_1142.t13.path1(Hcu_1142.t13.path1)	-
GO:0003887	MF	DNA-directed DNA polymerase activity	0	2	2	28	0.0231105	0.277332	-	Hcu_0120.t61.path1(Hcu_0120.t61.path1);Hcu_0415.t106.path1(Hcu_0415.t106.path1)
GO:1902099	BP	regulation of metaphase/anaphase transition of cell cycle	0	3	3	68	0.0235873	0.40535	-	Hcu_0073.t232.path1(Hcu_0073.t232.path1);Hcu_1079.t185.path1(Hcu_1079.t185.path1);Hcu_1944.t26.path1(Hcu_1944.t26.path1)
GO:0008139	MF	nuclear localization sequence binding	1	1	2	29	0.024688	0.277332	Hcu_2101.t76.path1(Hcu_2101.t76.path1)	Hcu_0161.t4.path1(Hcu_0161.t4.path1)
GO:0042734	CC	presynaptic membrane	2	2	4	123	0.0247473	0.353033	Hcu_0006.t19.path1(Hcu_0006.t19.path1);Hcu_0356.t2.path1(Hcu_0356.t2.path1)	Hcu_0547.t38.path1(Hcu_0547.t38.path1);Hcu_2274.t10.path1(Hcu_2274.t10.path1)
GO:0055114	BP	oxidation-reduction process	8	7	15	956	0.0250365	0.40535	Hcu_0409.t4.path1(Hcu_0409.t4.path1);Hcu_0674.t3.path1(Hcu_0674.t3.path1);Hcu_0742.t69.path1(Hcu_0742.t69.path1);Hcu_0745.t106.path1(Hcu_0745.t106.path1);Hcu_1142.t12.path1(Hcu_1142.t12.path1);Hcu_1142.t13.path1(Hcu_1142.t13.path1);Hcu_1204.t71.path1(Hcu_1204.t71.path1);Hcu_2101.t76.path1(Hcu_2101.t76.path1)	Hcu_0153.t10.path1(Hcu_0153.t10.path1);Hcu_0426.t157.path1(Hcu_0426.t157.path1);Hcu_0674.t33.path1(Hcu_0674.t33.path1);Hcu_0909.t178.path1(Hcu_0909.t178.path1);Hcu_0909.t179.path1(Hcu_0909.t179.path1);Hcu_1215.t14.path1(Hcu_1215.t14.path1);Hcu_2199.t24.path1(Hcu_2199.t24.path1)
GO:0004032	MF	alditol:NADP+ 1-oxidoreductase activity	0	1	1	3	0.0251148	0.277332	-	Hcu_0153.t10.path1(Hcu_0153.t10.path1)
GO:0008747	MF	N-acetylneuraminate lyase activity	0	1	1	3	0.0251148	0.277332	-	Hcu_0493.t188.path1(Hcu_0493.t188.path1)
GO:0016496	MF	substance P receptor activity	1	0	1	3	0.0251148	0.277332	Hcu_1112.t23.path1(Hcu_1112.t23.path1)	-
GO:0016497	MF	substance K receptor activity	1	0	1	3	0.0251148	0.277332	Hcu_1112.t23.path1(Hcu_1112.t23.path1)	-
GO:0016890	MF	site-specific endodeoxyribonuclease activity, specific for altered base	0	1	1	3	0.0251148	0.277332	-	Hcu_0965.t16.path1(Hcu_0965.t16.path1)
GO:0031687	MF	A2A adenosine receptor binding	0	1	1	3	0.0251148	0.277332	-	Hcu_0547.t38.path1(Hcu_0547.t38.path1)
GO:0061929	MF	gamma-glutamylaminecyclotransferase activity	1	0	1	3	0.0251148	0.277332	Hcu_2285.t1.path1(Hcu_2285.t1.path1)	-
GO:0086089	MF	voltage-gated potassium channel activity involved in atrial cardiac muscle cell action potential repolarization	1	0	1	3	0.0251148	0.277332	Hcu_0006.t19.path1(Hcu_0006.t19.path1)	-
GO:0007051	BP	spindle organization	1	5	6	249	0.0254267	0.40535	Hcu_1448.t49.path1(Hcu_1448.t49.path1)	Hcu_0129.t65.path1(Hcu_0129.t65.path1);Hcu_0239.t23.path1(Hcu_0239.t23.path1);Hcu_1051.t22.path1(Hcu_1051.t22.path1);Hcu_1079.t185.path1(Hcu_1079.t185.path1);Hcu_1147.t24.path1(Hcu_1147.t24.path1)
GO:0043198	CC	dendritic shaft	2	1	3	71	0.0259164	0.353033	Hcu_0006.t19.path1(Hcu_0006.t19.path1);Hcu_0356.t2.path1(Hcu_0356.t2.path1)	Hcu_0547.t38.path1(Hcu_0547.t38.path1)
GO:0097386	CC	glial cell projection	0	2	2	28	0.0259561	0.353033	-	Hcu_0153.t10.path1(Hcu_0153.t10.path1);Hcu_0547.t38.path1(Hcu_0547.t38.path1)
GO:0000724	BP	double-strand break repair via homologous recombination	0	4	4	124	0.0259787	0.40535	-	Hcu_0069.t69.path1(Hcu_0069.t69.path1);Hcu_0350.t26.path1(Hcu_0350.t26.path1);Hcu_1344.t122.path1(Hcu_1344.t122.path1);Hcu_1391.t9.path1(Hcu_1391.t9.path1)
GO:0000725	BP	recombinational repair	0	4	4	124	0.0259787	0.40535	-	Hcu_0069.t69.path1(Hcu_0069.t69.path1);Hcu_0350.t26.path1(Hcu_0350.t26.path1);Hcu_1344.t122.path1(Hcu_1344.t122.path1);Hcu_1391.t9.path1(Hcu_1391.t9.path1)
GO:0051952	BP	regulation of amine transport	3	1	4	124	0.0259787	0.40535	Hcu_0006.t19.path1(Hcu_0006.t19.path1);Hcu_1112.t23.path1(Hcu_1112.t23.path1);Hcu_1785.t15.path1(Hcu_1785.t15.path1)	Hcu_0547.t38.path1(Hcu_0547.t38.path1)
GO:0006206	BP	pyrimidine nucleobase metabolic process	0	2	2	28	0.0262901	0.40535	-	Hcu_0909.t178.path1(Hcu_0909.t178.path1);Hcu_0909.t179.path1(Hcu_0909.t179.path1)
GO:0007620	BP	copulation	1	1	2	28	0.0262901	0.40535	Hcu_1112.t23.path1(Hcu_1112.t23.path1)	Hcu_1417.t85.path1(Hcu_1417.t85.path1)
GO:0070193	BP	synaptonemal complex organization	0	2	2	28	0.0262901	0.40535	-	Hcu_1079.t185.path1(Hcu_1079.t185.path1);Hcu_1324.t89.path1(Hcu_1324.t89.path1)
GO:0035710	BP	CD4-positive, alpha-beta T cell activation	1	2	3	71	0.0263851	0.40535	Hcu_0636.t10.path1(Hcu_0636.t10.path1)	Hcu_1147.t24.path1(Hcu_1147.t24.path1);Hcu_2136.t1.path1(Hcu_2136.t1.path1)
GO:0090307	BP	mitotic spindle assembly	1	2	3	71	0.0263851	0.40535	Hcu_1448.t49.path1(Hcu_1448.t49.path1)	Hcu_0239.t23.path1(Hcu_0239.t23.path1);Hcu_1147.t24.path1(Hcu_1147.t24.path1)
GO:0010564	BP	regulation of cell cycle process	1	12	13	793	0.0265732	0.40535	Hcu_0006.t19.path1(Hcu_0006.t19.path1)	Hcu_0073.t232.path1(Hcu_0073.t232.path1);Hcu_0171.t52.path1(Hcu_0171.t52.path1);Hcu_0239.t23.path1(Hcu_0239.t23.path1);Hcu_0384.t23.path1(Hcu_0384.t23.path1);Hcu_0415.t106.path1(Hcu_0415.t106.path1);Hcu_0909.t178.path1(Hcu_0909.t178.path1);Hcu_0909.t179.path1(Hcu_0909.t179.path1);Hcu_1079.t185.path1(Hcu_1079.t185.path1);Hcu_1147.t24.path1(Hcu_1147.t24.path1);Hcu_1437.t164.path1(Hcu_1437.t164.path…
GO:0035323	CC	male germline ring canal	0	1	1	3	0.026707	0.353033	-	Hcu_1852.t10.path1(Hcu_1852.t10.path1)
GO:1990423	CC	RZZ complex	0	1	1	3	0.026707	0.353033	-	Hcu_0073.t232.path1(Hcu_0073.t232.path1)
GO:0003051	BP	angiotensin-mediated drinking behavior	1	0	1	3	0.0268881	0.40535	Hcu_1112.t23.path1(Hcu_1112.t23.path1)	-
GO:0007066	BP	female meiosis sister chromatid cohesion	0	1	1	3	0.0268881	0.40535	-	Hcu_1079.t185.path1(Hcu_1079.t185.path1)
GO:0007342	BP	fusion of sperm to egg plasma membrane involved in single fertilization	1	0	1	3	0.0268881	0.40535	Hcu_1204.t71.path1(Hcu_1204.t71.path1)	-
GO:0007637	BP	proboscis extension reflex	1	0	1	3	0.0268881	0.40535	Hcu_0006.t19.path1(Hcu_0006.t19.path1)	-
GO:0010615	BP	positive regulation of cardiac muscle adaptation	1	0	1	3	0.0268881	0.40535	Hcu_0629.t30.path1(Hcu_0629.t30.path1)	-
GO:0010792	BP	DNA double-strand break processing involved in repair via single-strand annealing	0	1	1	3	0.0268881	0.40535	-	Hcu_1344.t122.path1(Hcu_1344.t122.path1)
GO:0015747	BP	urate transport	1	0	1	3	0.0268881	0.40535	Hcu_0771.t34.path1(Hcu_0771.t34.path1)	-
GO:0018352	BP	protein-pyridoxal-5-phosphate linkage	0	1	1	3	0.0268881	0.40535	-	Hcu_0198.t9.path1(Hcu_0198.t9.path1)
GO:0021920	BP	regulation of transcription from RNA polymerase II promoter involved in spinal cord association neuron specification	1	0	1	3	0.0268881	0.40535	Hcu_0726.t22.path1(Hcu_0726.t22.path1)	-
GO:0030726	BP	male germline ring canal formation	0	1	1	3	0.0268881	0.40535	-	Hcu_1852.t10.path1(Hcu_1852.t10.path1)
GO:0031427	BP	response to methotrexate	0	1	1	3	0.0268881	0.40535	-	Hcu_0674.t33.path1(Hcu_0674.t33.path1)
GO:0032185	BP	septin cytoskeleton organization	0	1	1	3	0.0268881	0.40535	-	Hcu_1852.t10.path1(Hcu_1852.t10.path1)
GO:0035887	BP	aortic smooth muscle cell differentiation	0	1	1	3	0.0268881	0.40535	-	Hcu_0198.t9.path1(Hcu_0198.t9.path1)
GO:0043150	BP	DNA synthesis involved in double-strand break repair via homologous recombination	0	1	1	3	0.0268881	0.40535	-	Hcu_1391.t9.path1(Hcu_1391.t9.path1)
GO:0044789	BP	modulation by host of viral release from host cell	0	1	1	3	0.0268881	0.40535	-	Hcu_0077.t5.path1(Hcu_0077.t5.path1)
GO:0044791	BP	positive regulation by host of viral release from host cell	0	1	1	3	0.0268881	0.40535	-	Hcu_0077.t5.path1(Hcu_0077.t5.path1)
GO:0051132	BP	NK T cell activation	0	1	1	3	0.0268881	0.40535	-	Hcu_0307.t33.path1(Hcu_0307.t33.path1)
GO:0051595	BP	response to methylglyoxal	0	1	1	3	0.0268881	0.40535	-	Hcu_0153.t10.path1(Hcu_0153.t10.path1)
GO:0051754	BP	meiotic sister chromatid cohesion, centromeric	0	1	1	3	0.0268881	0.40535	-	Hcu_1079.t185.path1(Hcu_1079.t185.path1)
GO:0051780	BP	behavioral response to nutrient	1	0	1	3	0.0268881	0.40535	Hcu_0006.t19.path1(Hcu_0006.t19.path1)	-
GO:0060136	BP	embryonic process involved in female pregnancy	1	0	1	3	0.0268881	0.40535	Hcu_0771.t34.path1(Hcu_0771.t34.path1)	-
GO:0070103	BP	regulation of interleukin-6-mediated signaling pathway	1	0	1	3	0.0268881	0.40535	Hcu_0742.t69.path1(Hcu_0742.t69.path1)	-
GO:0070194	BP	synaptonemal complex disassembly	0	1	1	3	0.0268881	0.40535	-	Hcu_1324.t89.path1(Hcu_1324.t89.path1)
GO:1903244	BP	positive regulation of cardiac muscle hypertrophy in response to stress	1	0	1	3	0.0268881	0.40535	Hcu_0629.t30.path1(Hcu_0629.t30.path1)	-
GO:1903394	BP	protein localization to kinetochore involved in kinetochore assembly	0	1	1	3	0.0268881	0.40535	-	Hcu_1079.t185.path1(Hcu_1079.t185.path1)
GO:1905065	BP	positive regulation of vascular smooth muscle cell differentiation	0	1	1	3	0.0268881	0.40535	-	Hcu_0198.t9.path1(Hcu_0198.t9.path1)
GO:0008066	MF	glutamate receptor activity	1	1	2	31	0.0279705	0.288452	Hcu_0356.t2.path1(Hcu_0356.t2.path1)	Hcu_0547.t38.path1(Hcu_0547.t38.path1)
GO:0040024	BP	dauer larval development	4	0	4	127	0.0280425	0.413467	Hcu_0409.t4.path1(Hcu_0409.t4.path1);Hcu_0674.t3.path1(Hcu_0674.t3.path1);Hcu_1142.t14.path1(Hcu_1142.t14.path1);Hcu_1142.t34.path1(Hcu_1142.t34.path1)	-
GO:0034501	BP	protein localization to kinetochore	0	2	2	29	0.0280733	0.413467	-	Hcu_0073.t232.path1(Hcu_0073.t232.path1);Hcu_1079.t185.path1(Hcu_1079.t185.path1)
GO:0044788	BP	modulation by host of viral process	1	1	2	29	0.0280733	0.413467	Hcu_0636.t10.path1(Hcu_0636.t10.path1)	Hcu_0077.t5.path1(Hcu_0077.t5.path1)
GO:0045838	BP	positive regulation of membrane potential	2	0	2	29	0.0280733	0.413467	Hcu_0006.t19.path1(Hcu_0006.t19.path1);Hcu_0356.t2.path1(Hcu_0356.t2.path1)	-
GO:0070234	BP	positive regulation of T cell apoptotic process	2	0	2	29	0.0280733	0.413467	Hcu_0636.t10.path1(Hcu_0636.t10.path1);Hcu_2378.t11.path1(Hcu_2378.t11.path1)	-
GO:0140097	MF	catalytic activity, acting on DNA	0	5	5	204	0.0290251	0.288452	-	Hcu_0069.t69.path1(Hcu_0069.t69.path1);Hcu_0120.t61.path1(Hcu_0120.t61.path1);Hcu_0415.t106.path1(Hcu_0415.t106.path1);Hcu_0965.t16.path1(Hcu_0965.t16.path1);Hcu_1391.t9.path1(Hcu_1391.t9.path1)
GO:0043178	MF	alcohol binding	1	2	3	79	0.0290456	0.288452	Hcu_0629.t30.path1(Hcu_0629.t30.path1)	Hcu_0547.t38.path1(Hcu_0547.t38.path1);Hcu_2274.t10.path1(Hcu_2274.t10.path1)
GO:0016491	MF	oxidoreductase activity	5	6	11	686	0.0292417	0.288452	Hcu_0409.t4.path1(Hcu_0409.t4.path1);Hcu_0674.t3.path1(Hcu_0674.t3.path1);Hcu_0745.t106.path1(Hcu_0745.t106.path1);Hcu_1204.t71.path1(Hcu_1204.t71.path1);Hcu_2101.t76.path1(Hcu_2101.t76.path1)	Hcu_0153.t10.path1(Hcu_0153.t10.path1);Hcu_0674.t33.path1(Hcu_0674.t33.path1);Hcu_0909.t178.path1(Hcu_0909.t178.path1);Hcu_0909.t179.path1(Hcu_0909.t179.path1);Hcu_1215.t14.path1(Hcu_1215.t14.path1);Hcu_2199.t24.path1(Hcu_2199.t24.path1)
GO:0007091	BP	metaphase/anaphase transition of mitotic cell cycle	0	3	3	74	0.029353	0.426664	-	Hcu_0073.t232.path1(Hcu_0073.t232.path1);Hcu_1079.t185.path1(Hcu_1079.t185.path1);Hcu_1944.t26.path1(Hcu_1944.t26.path1)
GO:0010965	BP	regulation of mitotic sister chromatid separation	0	3	3	74	0.029353	0.426664	-	Hcu_0073.t232.path1(Hcu_0073.t232.path1);Hcu_1079.t185.path1(Hcu_1079.t185.path1);Hcu_1944.t26.path1(Hcu_1944.t26.path1)
GO:0034061	MF	DNA polymerase activity	0	2	2	32	0.029674	0.288452	-	Hcu_0120.t61.path1(Hcu_0120.t61.path1);Hcu_0415.t106.path1(Hcu_0415.t106.path1)
GO:0000729	BP	DNA double-strand break processing	0	2	2	30	0.0299038	0.426664	-	Hcu_0965.t16.path1(Hcu_0965.t16.path1);Hcu_1344.t122.path1(Hcu_1344.t122.path1)
GO:0010613	BP	positive regulation of cardiac muscle hypertrophy	2	0	2	30	0.0299038	0.426664	Hcu_0629.t30.path1(Hcu_0629.t30.path1);Hcu_0742.t69.path1(Hcu_0742.t69.path1)	-
GO:0014742	BP	positive regulation of muscle hypertrophy	2	0	2	30	0.0299038	0.426664	Hcu_0629.t30.path1(Hcu_0629.t30.path1);Hcu_0742.t69.path1(Hcu_0742.t69.path1)	-
GO:0071459	BP	protein localization to chromosome, centromeric region	0	2	2	30	0.0299038	0.426664	-	Hcu_0073.t232.path1(Hcu_0073.t232.path1);Hcu_1079.t185.path1(Hcu_1079.t185.path1)
GO:0097089	BP	methyl-branched fatty acid metabolic process	2	0	2	30	0.0299038	0.426664	Hcu_1142.t12.path1(Hcu_1142.t12.path1);Hcu_1142.t13.path1(Hcu_1142.t13.path1)	-
GO:0005230	MF	extracellular ligand-gated ion channel activity	3	0	3	80	0.0299975	0.288452	Hcu_0356.t2.path1(Hcu_0356.t2.path1);Hcu_1785.t15.path1(Hcu_1785.t15.path1);Hcu_1869.t56.path1(Hcu_1869.t56.path1)	-
GO:0046427	BP	positive regulation of JAK-STAT cascade	1	3	4	130	0.0302016	0.427099	Hcu_0742.t69.path1(Hcu_0742.t69.path1)	Hcu_0153.t10.path1(Hcu_0153.t10.path1);Hcu_0212.t10.path1(Hcu_0212.t10.path1);Hcu_1651.t1.path1(Hcu_1651.t1.path1)
GO:1904894	BP	positive regulation of STAT cascade	1	3	4	130	0.0302016	0.427099	Hcu_0742.t69.path1(Hcu_0742.t69.path1)	Hcu_0153.t10.path1(Hcu_0153.t10.path1);Hcu_0212.t10.path1(Hcu_0212.t10.path1);Hcu_1651.t1.path1(Hcu_1651.t1.path1)
GO:0045211	CC	postsynaptic membrane	4	1	5	194	0.030495	0.353141	Hcu_0006.t19.path1(Hcu_0006.t19.path1);Hcu_0356.t2.path1(Hcu_0356.t2.path1);Hcu_1785.t15.path1(Hcu_1785.t15.path1);Hcu_1869.t56.path1(Hcu_1869.t56.path1)	Hcu_0547.t38.path1(Hcu_0547.t38.path1)
GO:0030135	CC	coated vesicle	2	4	6	264	0.0316049	0.353141	Hcu_0179.t21.path1(Hcu_0179.t21.path1);Hcu_0356.t2.path1(Hcu_0356.t2.path1)	Hcu_0307.t33.path1(Hcu_0307.t33.path1);Hcu_0447.t34.path1(Hcu_0447.t34.path1);Hcu_0907.t49.path1(Hcu_0907.t49.path1);Hcu_2274.t10.path1(Hcu_2274.t10.path1)
GO:0000460	BP	maturation of 5.8S rRNA	2	0	2	31	0.0317806	0.438333	Hcu_0099.t24.path1(Hcu_0099.t24.path1);Hcu_4933.t1.path1(Hcu_4933.t1.path1)	-
GO:0007205	BP	protein kinase C-activating G protein-coupled receptor signaling pathway	1	1	2	31	0.0317806	0.438333	Hcu_1785.t15.path1(Hcu_1785.t15.path1)	Hcu_0547.t38.path1(Hcu_0547.t38.path1)
GO:0014055	BP	acetylcholine secretion, neurotransmission	2	0	2	31	0.0317806	0.438333	Hcu_1112.t23.path1(Hcu_1112.t23.path1);Hcu_1785.t15.path1(Hcu_1785.t15.path1)	-
GO:0014056	BP	regulation of acetylcholine secretion, neurotransmission	2	0	2	31	0.0317806	0.438333	Hcu_1112.t23.path1(Hcu_1112.t23.path1);Hcu_1785.t15.path1(Hcu_1785.t15.path1)	-
GO:0055067	BP	monovalent inorganic cation homeostasis	3	1	4	133	0.0324567	0.438333	Hcu_0006.t19.path1(Hcu_0006.t19.path1);Hcu_0179.t21.path1(Hcu_0179.t21.path1);Hcu_1112.t23.path1(Hcu_1112.t23.path1)	Hcu_0447.t34.path1(Hcu_0447.t34.path1)
GO:0001960	BP	negative regulation of cytokine-mediated signaling pathway	2	2	4	134	0.0332299	0.438333	Hcu_0346.t21.path1(Hcu_0346.t21.path1);Hcu_0742.t69.path1(Hcu_0742.t69.path1)	Hcu_0212.t10.path1(Hcu_0212.t10.path1);Hcu_1651.t1.path1(Hcu_1651.t1.path1)
GO:0007127	BP	meiosis I	0	4	4	134	0.0332299	0.438333	-	Hcu_0069.t69.path1(Hcu_0069.t69.path1);Hcu_0239.t23.path1(Hcu_0239.t23.path1);Hcu_1147.t24.path1(Hcu_1147.t24.path1);Hcu_1391.t9.path1(Hcu_1391.t9.path1)
GO:0030687	CC	preribosome, large subunit precursor	2	0	2	32	0.03328	0.353141	Hcu_0099.t24.path1(Hcu_0099.t24.path1);Hcu_4933.t1.path1(Hcu_4933.t1.path1)	-
GO:0044815	CC	DNA packaging complex	0	2	2	32	0.03328	0.353141	-	Hcu_0102.t51.path1(Hcu_0102.t51.path1);Hcu_1324.t89.path1(Hcu_1324.t89.path1)
GO:0001135	MF	RNA polymerase II transcription regulator recruiting activity	0	1	1	4	0.033347	0.288452	-	Hcu_1147.t24.path1(Hcu_1147.t24.path1)
GO:0001639	MF	PLC activating G protein-coupled glutamate receptor activity	0	1	1	4	0.033347	0.288452	-	Hcu_0547.t38.path1(Hcu_0547.t38.path1)
GO:0004557	MF	alpha-galactosidase activity	0	1	1	4	0.033347	0.288452	-	Hcu_0054.t35.path1(Hcu_0054.t35.path1)
GO:0004995	MF	tachykinin receptor activity	1	0	1	4	0.033347	0.288452	Hcu_1112.t23.path1(Hcu_1112.t23.path1)	-
GO:0015616	MF	DNA translocase activity	0	1	1	4	0.033347	0.288452	-	Hcu_0069.t69.path1(Hcu_0069.t69.path1)
GO:0086008	MF	voltage-gated potassium channel activity involved in cardiac muscle cell action potential repolarization	1	0	1	4	0.033347	0.288452	Hcu_0006.t19.path1(Hcu_0006.t19.path1)	-
GO:0099530	MF	G protein-coupled receptor activity involved in regulation of postsynaptic membrane potential	0	1	1	4	0.033347	0.288452	-	Hcu_0547.t38.path1(Hcu_0547.t38.path1)
GO:0048169	BP	regulation of long-term neuronal synaptic plasticity	0	2	2	32	0.0337026	0.438333	-	Hcu_0547.t38.path1(Hcu_0547.t38.path1);Hcu_2274.t10.path1(Hcu_2274.t10.path1)
GO:0070230	BP	positive regulation of lymphocyte apoptotic process	2	0	2	32	0.0337026	0.438333	Hcu_0636.t10.path1(Hcu_0636.t10.path1);Hcu_2378.t11.path1(Hcu_2378.t11.path1)	-
GO:0070317	BP	negative regulation of G0 to G1 transition	0	2	2	32	0.0337026	0.438333	-	Hcu_0909.t178.path1(Hcu_0909.t178.path1);Hcu_0909.t179.path1(Hcu_0909.t179.path1)
GO:0071354	BP	cellular response to interleukin-6	1	1	2	32	0.0337026	0.438333	Hcu_0742.t69.path1(Hcu_0742.t69.path1)	Hcu_1147.t24.path1(Hcu_1147.t24.path1)
GO:0050662	MF	coenzyme binding	1	5	6	287	0.0343014	0.291843	Hcu_1204.t71.path1(Hcu_1204.t71.path1)	Hcu_0077.t5.path1(Hcu_0077.t5.path1);Hcu_0198.t9.path1(Hcu_0198.t9.path1);Hcu_0212.t10.path1(Hcu_0212.t10.path1);Hcu_0674.t33.path1(Hcu_0674.t33.path1);Hcu_1651.t1.path1(Hcu_1651.t1.path1)
GO:0098936	CC	intrinsic component of postsynaptic membrane	2	0	2	33	0.0352232	0.353141	Hcu_0006.t19.path1(Hcu_0006.t19.path1);Hcu_0356.t2.path1(Hcu_0356.t2.path1)	-
GO:0099055	CC	integral component of postsynaptic membrane	2	0	2	33	0.0352232	0.353141	Hcu_0006.t19.path1(Hcu_0006.t19.path1);Hcu_0356.t2.path1(Hcu_0356.t2.path1)	-
GO:0097060	CC	synaptic membrane	4	2	6	271	0.0352439	0.353141	Hcu_0006.t19.path1(Hcu_0006.t19.path1);Hcu_0356.t2.path1(Hcu_0356.t2.path1);Hcu_1785.t15.path1(Hcu_1785.t15.path1);Hcu_1869.t56.path1(Hcu_1869.t56.path1)	Hcu_0547.t38.path1(Hcu_0547.t38.path1);Hcu_2274.t10.path1(Hcu_2274.t10.path1)
GO:0000801	CC	central element	0	1	1	4	0.0354513	0.353141	-	Hcu_0129.t65.path1(Hcu_0129.t65.path1)
GO:0030896	CC	checkpoint clamp complex	0	1	1	4	0.0354513	0.353141	-	Hcu_0384.t23.path1(Hcu_0384.t23.path1)
GO:0032059	CC	bleb	0	1	1	4	0.0354513	0.353141	-	Hcu_1852.t10.path1(Hcu_1852.t10.path1)
GO:0051301	BP	cell division	3	7	10	576	0.0355477	0.438333	Hcu_1142.t14.path1(Hcu_1142.t14.path1);Hcu_1142.t34.path1(Hcu_1142.t34.path1);Hcu_1204.t71.path1(Hcu_1204.t71.path1)	Hcu_0129.t65.path1(Hcu_0129.t65.path1);Hcu_0239.t23.path1(Hcu_0239.t23.path1);Hcu_1079.t185.path1(Hcu_1079.t185.path1);Hcu_1147.t24.path1(Hcu_1147.t24.path1);Hcu_1324.t89.path1(Hcu_1324.t89.path1);Hcu_1437.t164.path1(Hcu_1437.t164.path1);Hcu_1852.t10.path1(Hcu_1852.t10.path1)
GO:0060761	BP	negative regulation of response to cytokine stimulus	2	2	4	137	0.0356137	0.438333	Hcu_0346.t21.path1(Hcu_0346.t21.path1);Hcu_0742.t69.path1(Hcu_0742.t69.path1)	Hcu_0212.t10.path1(Hcu_0212.t10.path1);Hcu_1651.t1.path1(Hcu_1651.t1.path1)
GO:0043114	BP	regulation of vascular permeability	2	0	2	33	0.035669	0.438333	Hcu_0636.t10.path1(Hcu_0636.t10.path1);Hcu_1112.t23.path1(Hcu_1112.t23.path1)	-
GO:0050966	BP	detection of mechanical stimulus involved in sensory perception of pain	1	1	2	33	0.035669	0.438333	Hcu_0006.t19.path1(Hcu_0006.t19.path1)	Hcu_0547.t38.path1(Hcu_0547.t38.path1)
GO:0007197	BP	adenylate cyclase-inhibiting G protein-coupled acetylcholine receptor signaling pathway	1	0	1	4	0.0356906	0.438333	Hcu_1785.t15.path1(Hcu_1785.t15.path1)	-
GO:0007207	BP	phospholipase C-activating G protein-coupled acetylcholine receptor signaling pathway	1	0	1	4	0.0356906	0.438333	Hcu_1785.t15.path1(Hcu_1785.t15.path1)	-
GO:0009403	BP	toxin biosynthetic process	0	1	1	4	0.0356906	0.438333	-	Hcu_0198.t9.path1(Hcu_0198.t9.path1)
GO:0032060	BP	bleb assembly	0	1	1	4	0.0356906	0.438333	-	Hcu_1852.t10.path1(Hcu_1852.t10.path1)
GO:0032187	BP	actomyosin contractile ring localization	0	1	1	4	0.0356906	0.438333	-	Hcu_1852.t10.path1(Hcu_1852.t10.path1)
GO:0033685	BP	negative regulation of luteinizing hormone secretion	1	0	1	4	0.0356906	0.438333	Hcu_1112.t23.path1(Hcu_1112.t23.path1)	-
GO:0036214	BP	contractile ring localization	0	1	1	4	0.0356906	0.438333	-	Hcu_1852.t10.path1(Hcu_1852.t10.path1)
GO:0051316	BP	attachment of spindle microtubules to kinetochore involved in meiotic chromosome segregation	0	1	1	4	0.0356906	0.438333	-	Hcu_1079.t185.path1(Hcu_1079.t185.path1)
GO:0051414	BP	response to cortisol	0	1	1	4	0.0356906	0.438333	-	Hcu_1242.t41.path1(Hcu_1242.t41.path1)
GO:0060372	BP	regulation of atrial cardiac muscle cell membrane repolarization	1	0	1	4	0.0356906	0.438333	Hcu_0006.t19.path1(Hcu_0006.t19.path1)	-
GO:0070106	BP	interleukin-27-mediated signaling pathway	1	0	1	4	0.0356906	0.438333	Hcu_0742.t69.path1(Hcu_0742.t69.path1)	-
GO:0070757	BP	interleukin-35-mediated signaling pathway	1	0	1	4	0.0356906	0.438333	Hcu_0742.t69.path1(Hcu_0742.t69.path1)	-
GO:0070814	BP	hydrogen sulfide biosynthetic process	0	1	1	4	0.0356906	0.438333	-	Hcu_0198.t9.path1(Hcu_0198.t9.path1)
GO:0086069	BP	bundle of His cell to Purkinje myocyte communication	1	0	1	4	0.0356906	0.438333	Hcu_0006.t19.path1(Hcu_0006.t19.path1)	-
GO:0090383	BP	phagosome acidification	0	1	1	4	0.0356906	0.438333	-	Hcu_0447.t34.path1(Hcu_0447.t34.path1)
GO:1902990	BP	mitotic telomere maintenance via semi-conservative replication	0	1	1	4	0.0356906	0.438333	-	Hcu_0965.t16.path1(Hcu_0965.t16.path1)
GO:1990949	BP	metaphase/anaphase transition of meiosis I	0	1	1	4	0.0356906	0.438333	-	Hcu_0239.t23.path1(Hcu_0239.t23.path1)
GO:2000474	BP	regulation of opioid receptor signaling pathway	0	1	1	4	0.0356906	0.438333	-	Hcu_2274.t10.path1(Hcu_2274.t10.path1)
GO:0009584	BP	detection of visible light	2	1	3	80	0.0357963	0.438333	Hcu_0006.t19.path1(Hcu_0006.t19.path1);Hcu_1785.t15.path1(Hcu_1785.t15.path1)	Hcu_0547.t38.path1(Hcu_0547.t38.path1)
GO:1905818	BP	regulation of chromosome separation	0	3	3	80	0.0357963	0.438333	-	Hcu_0073.t232.path1(Hcu_0073.t232.path1);Hcu_1079.t185.path1(Hcu_1079.t185.path1);Hcu_1944.t26.path1(Hcu_1944.t26.path1)
GO:0015837	BP	amine transport	3	1	4	138	0.0364298	0.444388	Hcu_0006.t19.path1(Hcu_0006.t19.path1);Hcu_1112.t23.path1(Hcu_1112.t23.path1);Hcu_1785.t15.path1(Hcu_1785.t15.path1)	Hcu_0547.t38.path1(Hcu_0547.t38.path1)
GO:0045851	BP	pH reduction	1	1	2	34	0.0376788	0.44862	Hcu_0179.t21.path1(Hcu_0179.t21.path1)	Hcu_0447.t34.path1(Hcu_0447.t34.path1)
GO:0051452	BP	intracellular pH reduction	1	1	2	34	0.0376788	0.44862	Hcu_0179.t21.path1(Hcu_0179.t21.path1)	Hcu_0447.t34.path1(Hcu_0447.t34.path1)
GO:0061526	BP	acetylcholine secretion	2	0	2	34	0.0376788	0.44862	Hcu_1112.t23.path1(Hcu_1112.t23.path1);Hcu_1785.t15.path1(Hcu_1785.t15.path1)	-
GO:1903998	BP	regulation of eating behavior	3	0	3	82	0.038093	0.44862	Hcu_0409.t4.path1(Hcu_0409.t4.path1);Hcu_0674.t3.path1(Hcu_0674.t3.path1);Hcu_1785.t15.path1(Hcu_1785.t15.path1)	-
GO:0032590	CC	dendrite membrane	2	0	2	35	0.0392377	0.353141	Hcu_0356.t2.path1(Hcu_0356.t2.path1);Hcu_1112.t23.path1(Hcu_1112.t23.path1)	-
GO:0033116	CC	endoplasmic reticulum-Golgi intermediate compartment membrane	1	1	2	35	0.0392377	0.353141	Hcu_0356.t2.path1(Hcu_0356.t2.path1)	Hcu_1791.t68.path1(Hcu_1791.t68.path1)
GO:0043050	BP	pharyngeal pumping	3	0	3	83	0.039269	0.44862	Hcu_0409.t4.path1(Hcu_0409.t4.path1);Hcu_0674.t3.path1(Hcu_0674.t3.path1);Hcu_1785.t15.path1(Hcu_1785.t15.path1)	-
GO:0050795	BP	regulation of behavior	7	0	7	350	0.0393972	0.44862	Hcu_0006.t19.path1(Hcu_0006.t19.path1);Hcu_0409.t4.path1(Hcu_0409.t4.path1);Hcu_0636.t10.path1(Hcu_0636.t10.path1);Hcu_0674.t3.path1(Hcu_0674.t3.path1);Hcu_1112.t23.path1(Hcu_1112.t23.path1);Hcu_1785.t15.path1(Hcu_1785.t15.path1);Hcu_1869.t56.path1(Hcu_1869.t56.path1)	-
GO:0006937	BP	regulation of muscle contraction	5	0	5	207	0.0396719	0.44862	Hcu_0006.t19.path1(Hcu_0006.t19.path1);Hcu_1112.t23.path1(Hcu_1112.t23.path1);Hcu_1204.t71.path1(Hcu_1204.t71.path1);Hcu_1785.t15.path1(Hcu_1785.t15.path1);Hcu_1869.t56.path1(Hcu_1869.t56.path1)	-
GO:0006677	BP	glycosylceramide metabolic process	1	1	2	35	0.039731	0.44862	Hcu_0000.t94.path1(Hcu_0000.t94.path1)	Hcu_0054.t35.path1(Hcu_0054.t35.path1)
GO:0035153	BP	epithelial cell type specification, open tracheal system	1	1	2	35	0.039731	0.44862	Hcu_0897.t1.path1(Hcu_0897.t1.path1)	Hcu_0107.t302.path1(Hcu_0107.t302.path1)
GO:0070316	BP	regulation of G0 to G1 transition	0	2	2	35	0.039731	0.44862	-	Hcu_0909.t178.path1(Hcu_0909.t178.path1);Hcu_0909.t179.path1(Hcu_0909.t179.path1)
GO:0070741	BP	response to interleukin-6	1	1	2	35	0.039731	0.44862	Hcu_0742.t69.path1(Hcu_0742.t69.path1)	Hcu_1147.t24.path1(Hcu_1147.t24.path1)
GO:0044283	BP	small molecule biosynthetic process	5	7	12	755	0.03992	0.44862	Hcu_0636.t10.path1(Hcu_0636.t10.path1);Hcu_0926.t26.path1(Hcu_0926.t26.path1);Hcu_1142.t12.path1(Hcu_1142.t12.path1);Hcu_1142.t13.path1(Hcu_1142.t13.path1);Hcu_2101.t76.path1(Hcu_2101.t76.path1)	Hcu_0077.t5.path1(Hcu_0077.t5.path1);Hcu_0153.t10.path1(Hcu_0153.t10.path1);Hcu_0198.t9.path1(Hcu_0198.t9.path1);Hcu_0674.t33.path1(Hcu_0674.t33.path1);Hcu_1242.t41.path1(Hcu_1242.t41.path1);Hcu_1276.t4.path1(Hcu_1276.t4.path1);Hcu_1675.t5.path1(Hcu_1675.t5.path1)
GO:0042335	BP	cuticle development	3	2	5	208	0.0403669	0.44862	Hcu_0897.t1.path1(Hcu_0897.t1.path1);Hcu_1142.t12.path1(Hcu_1142.t12.path1);Hcu_1142.t13.path1(Hcu_1142.t13.path1)	Hcu_0063.t42.path1(Hcu_0063.t42.path1);Hcu_1852.t10.path1(Hcu_1852.t10.path1)
GO:0051259	BP	protein complex oligomerization	4	7	11	672	0.0404358	0.44862	Hcu_0006.t19.path1(Hcu_0006.t19.path1);Hcu_0356.t2.path1(Hcu_0356.t2.path1);Hcu_0636.t10.path1(Hcu_0636.t10.path1);Hcu_2284.t45.path1(Hcu_2284.t45.path1)	Hcu_0198.t9.path1(Hcu_0198.t9.path1);Hcu_0907.t49.path1(Hcu_0907.t49.path1);Hcu_0909.t178.path1(Hcu_0909.t178.path1);Hcu_0909.t179.path1(Hcu_0909.t179.path1);Hcu_1242.t41.path1(Hcu_1242.t41.path1);Hcu_1344.t122.path1(Hcu_1344.t122.path1);Hcu_2199.t24.path1(Hcu_2199.t24.path1)
GO:0005977	BP	glycogen metabolic process	3	0	3	84	0.0404634	0.44862	Hcu_0742.t69.path1(Hcu_0742.t69.path1);Hcu_1142.t12.path1(Hcu_1142.t12.path1);Hcu_1142.t13.path1(Hcu_1142.t13.path1)	-
GO:0006259	BP	DNA metabolic process	1	13	14	930	0.040578	0.44862	Hcu_1448.t49.path1(Hcu_1448.t49.path1)	Hcu_0069.t69.path1(Hcu_0069.t69.path1);Hcu_0120.t61.path1(Hcu_0120.t61.path1);Hcu_0171.t52.path1(Hcu_0171.t52.path1);Hcu_0350.t26.path1(Hcu_0350.t26.path1);Hcu_0384.t23.path1(Hcu_0384.t23.path1);Hcu_0415.t106.path1(Hcu_0415.t106.path1);Hcu_0610.t11.path1(Hcu_0610.t11.path1);Hcu_0909.t178.path1(Hcu_0909.t178.path1);Hcu_0965.t16.path1(Hcu_0965.t16.path1);Hcu_1147.t24.path1(Hcu_1147.t24.path1);Hcu_1…
GO:0051480	BP	regulation of cytosolic calcium ion concentration	6	1	7	353	0.040947	0.44862	Hcu_0006.t19.path1(Hcu_0006.t19.path1);Hcu_0356.t2.path1(Hcu_0356.t2.path1);Hcu_0629.t30.path1(Hcu_0629.t30.path1);Hcu_0742.t69.path1(Hcu_0742.t69.path1);Hcu_1112.t23.path1(Hcu_1112.t23.path1);Hcu_1869.t56.path1(Hcu_1869.t56.path1)	Hcu_0547.t38.path1(Hcu_0547.t38.path1)
GO:0001134	MF	transcription regulator recruiting activity	0	1	1	5	0.0415104	0.316822	-	Hcu_1147.t24.path1(Hcu_1147.t24.path1)
GO:0003883	MF	CTP synthase activity	1	0	1	5	0.0415104	0.316822	Hcu_0926.t26.path1(Hcu_0926.t26.path1)	-
GO:0004797	MF	thymidine kinase activity	0	1	1	5	0.0415104	0.316822	-	Hcu_1242.t41.path1(Hcu_1242.t41.path1)
GO:0004896	MF	cytokine receptor activity	1	0	1	5	0.0415104	0.316822	Hcu_0742.t69.path1(Hcu_0742.t69.path1)	-
GO:0019136	MF	deoxynucleoside kinase activity	0	1	1	5	0.0415104	0.316822	-	Hcu_1242.t41.path1(Hcu_1242.t41.path1)
GO:0051870	MF	methotrexate binding	0	1	1	5	0.0415104	0.316822	-	Hcu_0674.t33.path1(Hcu_0674.t33.path1)
GO:0071987	MF	WD40-repeat domain binding	0	1	1	5	0.0415104	0.316822	-	Hcu_1147.t24.path1(Hcu_1147.t24.path1)
GO:0045467	BP	R7 cell development	1	1	2	36	0.0418248	0.44862	Hcu_0346.t21.path1(Hcu_0346.t21.path1)	Hcu_0107.t302.path1(Hcu_0107.t302.path1)
GO:0030003	BP	cellular cation homeostasis	8	2	10	593	0.0420052	0.44862	Hcu_0006.t19.path1(Hcu_0006.t19.path1);Hcu_0179.t21.path1(Hcu_0179.t21.path1);Hcu_0356.t2.path1(Hcu_0356.t2.path1);Hcu_0629.t30.path1(Hcu_0629.t30.path1);Hcu_0742.t69.path1(Hcu_0742.t69.path1);Hcu_0771.t34.path1(Hcu_0771.t34.path1);Hcu_1112.t23.path1(Hcu_1112.t23.path1);Hcu_1869.t56.path1(Hcu_1869.t56.path1)	Hcu_0447.t34.path1(Hcu_0447.t34.path1);Hcu_0547.t38.path1(Hcu_0547.t38.path1)
GO:0042755	BP	eating behavior	4	0	4	146	0.0433475	0.44862	Hcu_0409.t4.path1(Hcu_0409.t4.path1);Hcu_0674.t3.path1(Hcu_0674.t3.path1);Hcu_1112.t23.path1(Hcu_1112.t23.path1);Hcu_1785.t15.path1(Hcu_1785.t15.path1)	-
GO:0017001	BP	antibiotic catabolic process	0	2	2	37	0.0439592	0.44862	-	Hcu_0153.t10.path1(Hcu_0153.t10.path1);Hcu_0493.t188.path1(Hcu_0493.t188.path1)
GO:0032224	BP	positive regulation of synaptic transmission, cholinergic	2	0	2	37	0.0439592	0.44862	Hcu_1112.t23.path1(Hcu_1112.t23.path1);Hcu_1785.t15.path1(Hcu_1785.t15.path1)	-
GO:0045920	BP	negative regulation of exocytosis	1	1	2	37	0.0439592	0.44862	Hcu_0636.t10.path1(Hcu_0636.t10.path1)	Hcu_2274.t10.path1(Hcu_2274.t10.path1)
GO:0008622	CC	epsilon DNA polymerase complex	0	1	1	5	0.0441178	0.353141	-	Hcu_0415.t106.path1(Hcu_0415.t106.path1)
GO:0031499	CC	TRAMP complex	0	1	1	5	0.0441178	0.353141	-	Hcu_0120.t61.path1(Hcu_0120.t61.path1)
GO:0032133	CC	chromosome passenger complex	0	1	1	5	0.0441178	0.353141	-	Hcu_0129.t65.path1(Hcu_0129.t65.path1)
GO:0042584	CC	chromaffin granule membrane	0	1	1	5	0.0441178	0.353141	-	Hcu_2274.t10.path1(Hcu_2274.t10.path1)
GO:0097208	CC	alveolar lamellar body	0	1	1	5	0.0441178	0.353141	-	Hcu_0447.t34.path1(Hcu_0447.t34.path1)
GO:0097268	CC	cytoophidium	1	0	1	5	0.0441178	0.353141	Hcu_0926.t26.path1(Hcu_0926.t26.path1)	-
GO:0006073	BP	cellular glucan metabolic process	3	0	3	87	0.0441561	0.44862	Hcu_0742.t69.path1(Hcu_0742.t69.path1);Hcu_1142.t12.path1(Hcu_1142.t12.path1);Hcu_1142.t13.path1(Hcu_1142.t13.path1)	-
GO:0006112	BP	energy reserve metabolic process	3	0	3	87	0.0441561	0.44862	Hcu_0742.t69.path1(Hcu_0742.t69.path1);Hcu_1142.t12.path1(Hcu_1142.t12.path1);Hcu_1142.t13.path1(Hcu_1142.t13.path1)	-
GO:0007200	BP	phospholipase C-activating G protein-coupled receptor signaling pathway	2	1	3	87	0.0441561	0.44862	Hcu_1112.t23.path1(Hcu_1112.t23.path1);Hcu_1785.t15.path1(Hcu_1785.t15.path1)	Hcu_0547.t38.path1(Hcu_0547.t38.path1)
GO:0015695	BP	organic cation transport	3	0	3	87	0.0441561	0.44862	Hcu_0745.t106.path1(Hcu_0745.t106.path1);Hcu_1112.t23.path1(Hcu_1112.t23.path1);Hcu_1785.t15.path1(Hcu_1785.t15.path1)	-
GO:0044042	BP	glucan metabolic process	3	0	3	87	0.0441561	0.44862	Hcu_0742.t69.path1(Hcu_0742.t69.path1);Hcu_1142.t12.path1(Hcu_1142.t12.path1);Hcu_1142.t13.path1(Hcu_1142.t13.path1)	-
GO:0051306	BP	mitotic sister chromatid separation	0	3	3	87	0.0441561	0.44862	-	Hcu_0073.t232.path1(Hcu_0073.t232.path1);Hcu_1079.t185.path1(Hcu_1079.t185.path1);Hcu_1944.t26.path1(Hcu_1944.t26.path1)
GO:0000711	BP	meiotic DNA repair synthesis	0	1	1	5	0.0444142	0.44862	-	Hcu_1391.t9.path1(Hcu_1391.t9.path1)
GO:0002035	BP	brain renin-angiotensin system	1	0	1	5	0.0444142	0.44862	Hcu_1112.t23.path1(Hcu_1112.t23.path1)	-
GO:0006054	BP	N-acetylneuraminate metabolic process	0	1	1	5	0.0444142	0.44862	-	Hcu_0493.t188.path1(Hcu_0493.t188.path1)
GO:0006729	BP	tetrahydrobiopterin biosynthetic process	0	1	1	5	0.0444142	0.44862	-	Hcu_0674.t33.path1(Hcu_0674.t33.path1)
GO:0007206	BP	phospholipase C-activating G protein-coupled glutamate receptor signaling pathway	0	1	1	5	0.0444142	0.44862	-	Hcu_0547.t38.path1(Hcu_0547.t38.path1)
GO:0009092	BP	homoserine metabolic process	0	1	1	5	0.0444142	0.44862	-	Hcu_0198.t9.path1(Hcu_0198.t9.path1)
GO:0019262	BP	N-acetylneuraminate catabolic process	0	1	1	5	0.0444142	0.44862	-	Hcu_0493.t188.path1(Hcu_0493.t188.path1)
GO:0019346	BP	transsulfuration	0	1	1	5	0.0444142	0.44862	-	Hcu_0198.t9.path1(Hcu_0198.t9.path1)
GO:0021604	BP	cranial nerve structural organization	1	0	1	5	0.0444142	0.44862	Hcu_0006.t19.path1(Hcu_0006.t19.path1)	-
GO:0043137	BP	DNA replication, removal of RNA primer	0	1	1	5	0.0444142	0.44862	-	Hcu_0965.t16.path1(Hcu_0965.t16.path1)
GO:0046654	BP	tetrahydrofolate biosynthetic process	0	1	1	5	0.0444142	0.44862	-	Hcu_0674.t33.path1(Hcu_0674.t33.path1)
GO:0048047	BP	mating behavior, sex discrimination	1	0	1	5	0.0444142	0.44862	Hcu_0006.t19.path1(Hcu_0006.t19.path1)	-
GO:0061623	BP	glycolytic process from galactose	0	1	1	5	0.0444142	0.44862	-	Hcu_1675.t5.path1(Hcu_1675.t5.path1)
GO:0098914	BP	membrane repolarization during atrial cardiac muscle cell action potential	1	0	1	5	0.0444142	0.44862	Hcu_0006.t19.path1(Hcu_0006.t19.path1)	-
GO:0099624	BP	atrial cardiac muscle cell membrane repolarization	1	0	1	5	0.0444142	0.44862	Hcu_0006.t19.path1(Hcu_0006.t19.path1)	-
GO:1903386	BP	negative regulation of homophilic cell adhesion	1	0	1	5	0.0444142	0.44862	Hcu_0346.t21.path1(Hcu_0346.t21.path1)	-
GO:1903818	BP	positive regulation of voltage-gated potassium channel activity	1	0	1	5	0.0444142	0.44862	Hcu_0006.t19.path1(Hcu_0006.t19.path1)	-
GO:1904612	BP	response to 2,3,7,8-tetrachlorodibenzodioxine	1	0	1	5	0.0444142	0.44862	Hcu_0771.t34.path1(Hcu_0771.t34.path1)	-
GO:1905340	BP	regulation of protein localization to kinetochore	0	1	1	5	0.0444142	0.44862	-	Hcu_1079.t185.path1(Hcu_1079.t185.path1)
GO:1905342	BP	positive regulation of protein localization to kinetochore	0	1	1	5	0.0444142	0.44862	-	Hcu_1079.t185.path1(Hcu_1079.t185.path1)
GO:0001508	BP	action potential	4	0	4	148	0.045185	0.44862	Hcu_0006.t19.path1(Hcu_0006.t19.path1);Hcu_0356.t2.path1(Hcu_0356.t2.path1);Hcu_1112.t23.path1(Hcu_1112.t23.path1);Hcu_1785.t15.path1(Hcu_1785.t15.path1)	-
GO:0051321	BP	meiotic cell cycle	0	8	8	439	0.0454045	0.44862	-	Hcu_0069.t69.path1(Hcu_0069.t69.path1);Hcu_0129.t65.path1(Hcu_0129.t65.path1);Hcu_0239.t23.path1(Hcu_0239.t23.path1);Hcu_0384.t23.path1(Hcu_0384.t23.path1);Hcu_1079.t185.path1(Hcu_1079.t185.path1);Hcu_1147.t24.path1(Hcu_1147.t24.path1);Hcu_1391.t9.path1(Hcu_1391.t9.path1);Hcu_1852.t10.path1(Hcu_1852.t10.path1)
GO:0099240	CC	intrinsic component of synaptic membrane	2	0	2	38	0.0455662	0.353141	Hcu_0006.t19.path1(Hcu_0006.t19.path1);Hcu_0356.t2.path1(Hcu_0356.t2.path1)	-
GO:0099699	CC	integral component of synaptic membrane	2	0	2	38	0.0455662	0.353141	Hcu_0006.t19.path1(Hcu_0006.t19.path1);Hcu_0356.t2.path1(Hcu_0356.t2.path1)	-
GO:0005798	CC	Golgi-associated vesicle	2	3	5	217	0.0457971	0.353141	Hcu_0179.t21.path1(Hcu_0179.t21.path1);Hcu_0356.t2.path1(Hcu_0356.t2.path1)	Hcu_0447.t34.path1(Hcu_0447.t34.path1);Hcu_0907.t49.path1(Hcu_0907.t49.path1);Hcu_1081.t53.path1(Hcu_1081.t53.path1)
GO:0000075	BP	cell cycle checkpoint	0	6	6	287	0.0458421	0.44862	-	Hcu_0073.t232.path1(Hcu_0073.t232.path1);Hcu_0384.t23.path1(Hcu_0384.t23.path1);Hcu_0610.t11.path1(Hcu_0610.t11.path1);Hcu_0965.t16.path1(Hcu_0965.t16.path1);Hcu_1079.t185.path1(Hcu_1079.t185.path1);Hcu_1944.t26.path1(Hcu_1944.t26.path1)
GO:0005793	CC	endoplasmic reticulum-Golgi intermediate compartment	2	1	3	89	0.0459167	0.353141	Hcu_0179.t21.path1(Hcu_0179.t21.path1);Hcu_0356.t2.path1(Hcu_0356.t2.path1)	Hcu_1791.t68.path1(Hcu_1791.t68.path1)
GO:1990204	CC	oxidoreductase complex	0	3	3	89	0.0459167	0.353141	-	Hcu_0909.t178.path1(Hcu_0909.t178.path1);Hcu_0909.t179.path1(Hcu_0909.t179.path1);Hcu_2199.t24.path1(Hcu_2199.t24.path1)
GO:0007052	BP	mitotic spindle organization	1	3	4	149	0.0461199	0.44862	Hcu_1448.t49.path1(Hcu_1448.t49.path1)	Hcu_0239.t23.path1(Hcu_0239.t23.path1);Hcu_1051.t22.path1(Hcu_1051.t22.path1);Hcu_1147.t24.path1(Hcu_1147.t24.path1)
GO:0032941	BP	secretion by tissue	2	0	2	38	0.0461334	0.44862	Hcu_1112.t23.path1(Hcu_1112.t23.path1);Hcu_1785.t15.path1(Hcu_1785.t15.path1)	-
GO:0045023	BP	G0 to G1 transition	0	2	2	38	0.0461334	0.44862	-	Hcu_0909.t178.path1(Hcu_0909.t178.path1);Hcu_0909.t179.path1(Hcu_0909.t179.path1)
GO:2000514	BP	regulation of CD4-positive, alpha-beta T cell activation	1	1	2	38	0.0461334	0.44862	Hcu_0636.t10.path1(Hcu_0636.t10.path1)	Hcu_1147.t24.path1(Hcu_1147.t24.path1)
GO:0050731	BP	positive regulation of peptidyl-tyrosine phosphorylation	1	4	5	217	0.0469563	0.44862	Hcu_0742.t69.path1(Hcu_0742.t69.path1)	Hcu_0102.t51.path1(Hcu_0102.t51.path1);Hcu_0212.t10.path1(Hcu_0212.t10.path1);Hcu_0547.t38.path1(Hcu_0547.t38.path1);Hcu_1651.t1.path1(Hcu_1651.t1.path1)
GO:1990782	MF	protein tyrosine kinase binding	2	1	3	96	0.0474267	0.318209	Hcu_0346.t21.path1(Hcu_0346.t21.path1);Hcu_0636.t10.path1(Hcu_0636.t10.path1)	Hcu_0547.t38.path1(Hcu_0547.t38.path1)
GO:0032392	BP	DNA geometric change	0	3	3	90	0.0480113	0.44862	-	Hcu_0069.t69.path1(Hcu_0069.t69.path1);Hcu_0965.t16.path1(Hcu_0965.t16.path1);Hcu_1391.t9.path1(Hcu_1391.t9.path1)
GO:0005976	BP	polysaccharide metabolic process	3	1	4	151	0.0480221	0.44862	Hcu_0742.t69.path1(Hcu_0742.t69.path1);Hcu_1142.t12.path1(Hcu_1142.t12.path1);Hcu_1142.t13.path1(Hcu_1142.t13.path1)	Hcu_0063.t42.path1(Hcu_0063.t42.path1)
GO:0046635	BP	positive regulation of alpha-beta T cell activation	1	1	2	39	0.0483464	0.44862	Hcu_0636.t10.path1(Hcu_0636.t10.path1)	Hcu_1147.t24.path1(Hcu_1147.t24.path1)
GO:0051481	BP	negative regulation of cytosolic calcium ion concentration	2	0	2	39	0.0483464	0.44862	Hcu_0006.t19.path1(Hcu_0006.t19.path1);Hcu_0742.t69.path1(Hcu_0742.t69.path1)	-
GO:0006875	BP	cellular metal ion homeostasis	8	1	9	526	0.0486373	0.44862	Hcu_0006.t19.path1(Hcu_0006.t19.path1);Hcu_0179.t21.path1(Hcu_0179.t21.path1);Hcu_0356.t2.path1(Hcu_0356.t2.path1);Hcu_0629.t30.path1(Hcu_0629.t30.path1);Hcu_0742.t69.path1(Hcu_0742.t69.path1);Hcu_0771.t34.path1(Hcu_0771.t34.path1);Hcu_1112.t23.path1(Hcu_1112.t23.path1);Hcu_1869.t56.path1(Hcu_1869.t56.path1)	Hcu_0547.t38.path1(Hcu_0547.t38.path1)
GO:0001641	MF	group II metabotropic glutamate receptor activity	0	1	1	6	0.0496056	0.318209	-	Hcu_0547.t38.path1(Hcu_0547.t38.path1)
GO:0001642	MF	group III metabotropic glutamate receptor activity	0	1	1	6	0.0496056	0.318209	-	Hcu_0547.t38.path1(Hcu_0547.t38.path1)
GO:0005130	MF	granulocyte colony-stimulating factor receptor binding	1	0	1	6	0.0496056	0.318209	Hcu_0636.t10.path1(Hcu_0636.t10.path1)	-
GO:0008474	MF	palmitoyl-(protein) hydrolase activity	0	1	1	6	0.0496056	0.318209	-	Hcu_0398.t118.path1(Hcu_0398.t118.path1)
GO:0009374	MF	biotin binding	0	1	1	6	0.0496056	0.318209	-	Hcu_0077.t5.path1(Hcu_0077.t5.path1)
GO:0016175	MF	superoxide-generating NADPH oxidase activity	1	0	1	6	0.0496056	0.318209	Hcu_1204.t71.path1(Hcu_1204.t71.path1)	-
GO:0017108	MF	5'-flap endonuclease activity	0	1	1	6	0.0496056	0.318209	-	Hcu_0965.t16.path1(Hcu_0965.t16.path1)
GO:0035373	MF	chondroitin sulfate proteoglycan binding	1	0	1	6	0.0496056	0.318209	Hcu_0346.t21.path1(Hcu_0346.t21.path1)	-
GO:0042134	MF	rRNA primary transcript binding	1	0	1	6	0.0496056	0.318209	Hcu_4933.t1.path1(Hcu_4933.t1.path1)	-
GO:0043522	MF	leucine zipper domain binding	0	1	1	6	0.0496056	0.318209	-	Hcu_1885.t49.path1(Hcu_1885.t49.path1)
GO:0070087	MF	chromo shadow domain binding	1	0	1	6	0.0496056	0.318209	Hcu_2101.t76.path1(Hcu_2101.t76.path1)	-
GO:0006873	BP	cellular ion homeostasis	8	2	10	611	0.04968	0.44862	Hcu_0006.t19.path1(Hcu_0006.t19.path1);Hcu_0179.t21.path1(Hcu_0179.t21.path1);Hcu_0356.t2.path1(Hcu_0356.t2.path1);Hcu_0629.t30.path1(Hcu_0629.t30.path1);Hcu_0742.t69.path1(Hcu_0742.t69.path1);Hcu_0771.t34.path1(Hcu_0771.t34.path1);Hcu_1112.t23.path1(Hcu_1112.t23.path1);Hcu_1869.t56.path1(Hcu_1869.t56.path1)	Hcu_0447.t34.path1(Hcu_0447.t34.path1);Hcu_0547.t38.path1(Hcu_0547.t38.path1)
GO:0005635	CC	nuclear envelope	2	6	8	451	0.0499545	0.353891	Hcu_1448.t49.path1(Hcu_1448.t49.path1);Hcu_2101.t76.path1(Hcu_2101.t76.path1)	Hcu_0120.t61.path1(Hcu_0120.t61.path1);Hcu_0161.t4.path1(Hcu_0161.t4.path1);Hcu_0909.t178.path1(Hcu_0909.t178.path1);Hcu_0909.t179.path1(Hcu_0909.t179.path1);Hcu_2199.t24.path1(Hcu_2199.t24.path1);Hcu_2743.t1.path1(Hcu_2743.t1.path1)
GO:0030246	MF	carbohydrate binding	1	4	5	237	0.0499791	0.318209	Hcu_2378.t11.path1(Hcu_2378.t11.path1)	Hcu_0063.t42.path1(Hcu_0063.t42.path1);Hcu_0307.t33.path1(Hcu_0307.t33.path1);Hcu_1417.t85.path1(Hcu_1417.t85.path1);Hcu_1675.t5.path1(Hcu_1675.t5.path1)
GO:0015870	BP	acetylcholine transport	2	0	2	40	0.0505975	0.44862	Hcu_1112.t23.path1(Hcu_1112.t23.path1);Hcu_1785.t15.path1(Hcu_1785.t15.path1)	-
GO:0031145	BP	anaphase-promoting complex-dependent catabolic process	0	2	2	40	0.0505975	0.44862	-	Hcu_0239.t23.path1(Hcu_0239.t23.path1);Hcu_1944.t26.path1(Hcu_1944.t26.path1)
GO:1901374	BP	acetate ester transport	2	0	2	40	0.0505975	0.44862	Hcu_1112.t23.path1(Hcu_1112.t23.path1);Hcu_1785.t15.path1(Hcu_1785.t15.path1)	-
GO:2000108	BP	positive regulation of leukocyte apoptotic process	2	0	2	40	0.0505975	0.44862	Hcu_0636.t10.path1(Hcu_0636.t10.path1);Hcu_2378.t11.path1(Hcu_2378.t11.path1)	-
GO:0033047	BP	regulation of mitotic sister chromatid segregation	0	3	3	92	0.0506705	0.44862	-	Hcu_0073.t232.path1(Hcu_0073.t232.path1);Hcu_1079.t185.path1(Hcu_1079.t185.path1);Hcu_1944.t26.path1(Hcu_1944.t26.path1)
GO:0060078	BP	regulation of postsynaptic membrane potential	3	1	4	154	0.0509563	0.44862	Hcu_0356.t2.path1(Hcu_0356.t2.path1);Hcu_1785.t15.path1(Hcu_1785.t15.path1);Hcu_1869.t56.path1(Hcu_1869.t56.path1)	Hcu_0547.t38.path1(Hcu_0547.t38.path1)
GO:0043679	CC	axon terminus	3	2	5	224	0.0512223	0.353891	Hcu_0006.t19.path1(Hcu_0006.t19.path1);Hcu_0356.t2.path1(Hcu_0356.t2.path1);Hcu_1785.t15.path1(Hcu_1785.t15.path1)	Hcu_0547.t38.path1(Hcu_0547.t38.path1);Hcu_2274.t10.path1(Hcu_2274.t10.path1)
GO:0022408	BP	negative regulation of cell-cell adhesion	3	1	4	155	0.0519558	0.44862	Hcu_0346.t21.path1(Hcu_0346.t21.path1);Hcu_0636.t10.path1(Hcu_0636.t10.path1);Hcu_1448.t49.path1(Hcu_1448.t49.path1)	Hcu_0107.t302.path1(Hcu_0107.t302.path1)
GO:0015276	MF	ligand-gated ion channel activity	4	0	4	167	0.052669	0.318209	Hcu_0006.t19.path1(Hcu_0006.t19.path1);Hcu_0356.t2.path1(Hcu_0356.t2.path1);Hcu_1785.t15.path1(Hcu_1785.t15.path1);Hcu_1869.t56.path1(Hcu_1869.t56.path1)	-
GO:0022834	MF	ligand-gated channel activity	4	0	4	167	0.052669	0.318209	Hcu_0006.t19.path1(Hcu_0006.t19.path1);Hcu_0356.t2.path1(Hcu_0356.t2.path1);Hcu_1785.t15.path1(Hcu_1785.t15.path1);Hcu_1869.t56.path1(Hcu_1869.t56.path1)	-
GO:0000942	CC	condensed nuclear chromosome outer kinetochore	0	1	1	6	0.0527072	0.353891	-	Hcu_1079.t185.path1(Hcu_1079.t185.path1)
GO:0032983	CC	kainate selective glutamate receptor complex	1	0	1	6	0.0527072	0.353891	Hcu_0356.t2.path1(Hcu_0356.t2.path1)	-
GO:0033010	CC	paranodal junction	0	1	1	6	0.0527072	0.353891	-	Hcu_0153.t10.path1(Hcu_0153.t10.path1)
GO:0036063	CC	acroblast	0	1	1	6	0.0527072	0.353891	-	Hcu_0073.t232.path1(Hcu_0073.t232.path1)
GO:0042583	CC	chromaffin granule	0	1	1	6	0.0527072	0.353891	-	Hcu_2274.t10.path1(Hcu_2274.t10.path1)
GO:0046691	CC	intracellular canaliculus	1	0	1	6	0.0527072	0.353891	Hcu_0006.t19.path1(Hcu_0006.t19.path1)	-
GO:0061983	BP	meiosis II cell cycle process	0	2	2	41	0.0528856	0.44862	-	Hcu_0239.t23.path1(Hcu_0239.t23.path1);Hcu_1079.t185.path1(Hcu_1079.t185.path1)
GO:0002084	BP	protein depalmitoylation	0	1	1	6	0.0530595	0.44862	-	Hcu_0398.t118.path1(Hcu_0398.t118.path1)
GO:0006241	BP	CTP biosynthetic process	1	0	1	6	0.0530595	0.44862	Hcu_0926.t26.path1(Hcu_0926.t26.path1)	-
GO:0006768	BP	biotin metabolic process	0	1	1	6	0.0530595	0.44862	-	Hcu_0077.t5.path1(Hcu_0077.t5.path1)
GO:0007079	BP	mitotic chromosome movement towards spindle pole	0	1	1	6	0.0530595	0.44862	-	Hcu_0129.t65.path1(Hcu_0129.t65.path1)
GO:0007147	BP	female meiosis II	0	1	1	6	0.0530595	0.44862	-	Hcu_0239.t23.path1(Hcu_0239.t23.path1)
GO:0007185	BP	transmembrane receptor protein tyrosine phosphatase signaling pathway	1	0	1	6	0.0530595	0.44862	Hcu_0346.t21.path1(Hcu_0346.t21.path1)	-
GO:0007217	BP	tachykinin receptor signaling pathway	1	0	1	6	0.0530595	0.44862	Hcu_1112.t23.path1(Hcu_1112.t23.path1)	-
GO:0010193	BP	response to ozone	1	0	1	6	0.0530595	0.44862	Hcu_1112.t23.path1(Hcu_1112.t23.path1)	-
GO:0014744	BP	positive regulation of muscle adaptation	1	0	1	6	0.0530595	0.44862	Hcu_0629.t30.path1(Hcu_0629.t30.path1)	-
GO:0014827	BP	intestine smooth muscle contraction	1	0	1	6	0.0530595	0.44862	Hcu_1112.t23.path1(Hcu_1112.t23.path1)	-
GO:0016115	BP	terpenoid catabolic process	0	1	1	6	0.0530595	0.44862	-	Hcu_0153.t10.path1(Hcu_0153.t10.path1)
GO:0019401	BP	alditol biosynthetic process	0	1	1	6	0.0530595	0.44862	-	Hcu_0153.t10.path1(Hcu_0153.t10.path1)
GO:0021519	BP	spinal cord association neuron specification	1	0	1	6	0.0530595	0.44862	Hcu_0726.t22.path1(Hcu_0726.t22.path1)	-
GO:0030590	BP	first cell cycle pseudocleavage	0	1	1	6	0.0530595	0.44862	-	Hcu_1852.t10.path1(Hcu_1852.t10.path1)
GO:0030647	BP	aminoglycoside antibiotic metabolic process	0	1	1	6	0.0530595	0.44862	-	Hcu_0153.t10.path1(Hcu_0153.t10.path1)
GO:0032277	BP	negative regulation of gonadotropin secretion	1	0	1	6	0.0530595	0.44862	Hcu_1112.t23.path1(Hcu_1112.t23.path1)	-
GO:0033567	BP	DNA replication, Okazaki fragment processing	0	1	1	6	0.0530595	0.44862	-	Hcu_0965.t16.path1(Hcu_0965.t16.path1)
GO:0033684	BP	regulation of luteinizing hormone secretion	1	0	1	6	0.0530595	0.44862	Hcu_1112.t23.path1(Hcu_1112.t23.path1)	-
GO:0038003	BP	opioid receptor signaling pathway	0	1	1	6	0.0530595	0.44862	-	Hcu_2274.t10.path1(Hcu_2274.t10.path1)
GO:0043117	BP	positive regulation of vascular permeability	1	0	1	6	0.0530595	0.44862	Hcu_1112.t23.path1(Hcu_1112.t23.path1)	-
GO:0043504	BP	mitochondrial DNA repair	0	1	1	6	0.0530595	0.44862	-	Hcu_0965.t16.path1(Hcu_0965.t16.path1)
GO:0051387	BP	negative regulation of neurotrophin TRK receptor signaling pathway	1	0	1	6	0.0530595	0.44862	Hcu_0346.t21.path1(Hcu_0346.t21.path1)	-
GO:0051598	BP	meiotic recombination checkpoint	0	1	1	6	0.0530595	0.44862	-	Hcu_0384.t23.path1(Hcu_0384.t23.path1)
GO:0060083	BP	smooth muscle contraction involved in micturition	1	0	1	6	0.0530595	0.44862	Hcu_1112.t23.path1(Hcu_1112.t23.path1)	-
GO:0061622	BP	glycolytic process through glucose-1-phosphate	0	1	1	6	0.0530595	0.44862	-	Hcu_1675.t5.path1(Hcu_1675.t5.path1)
GO:0070237	BP	positive regulation of activation-induced cell death of T cells	1	0	1	6	0.0530595	0.44862	Hcu_0636.t10.path1(Hcu_0636.t10.path1)	-
GO:0070342	BP	brown fat cell proliferation	1	0	1	6	0.0530595	0.44862	Hcu_0636.t10.path1(Hcu_0636.t10.path1)	-
GO:0070347	BP	regulation of brown fat cell proliferation	1	0	1	6	0.0530595	0.44862	Hcu_0636.t10.path1(Hcu_0636.t10.path1)	-
GO:0070348	BP	negative regulation of brown fat cell proliferation	1	0	1	6	0.0530595	0.44862	Hcu_0636.t10.path1(Hcu_0636.t10.path1)	-
GO:0070471	BP	uterine smooth muscle contraction	1	0	1	6	0.0530595	0.44862	Hcu_1112.t23.path1(Hcu_1112.t23.path1)	-
GO:0070472	BP	regulation of uterine smooth muscle contraction	1	0	1	6	0.0530595	0.44862	Hcu_1112.t23.path1(Hcu_1112.t23.path1)	-
GO:0070474	BP	positive regulation of uterine smooth muscle contraction	1	0	1	6	0.0530595	0.44862	Hcu_1112.t23.path1(Hcu_1112.t23.path1)	-
GO:0070858	BP	negative regulation of bile acid biosynthetic process	0	1	1	6	0.0530595	0.44862	-	Hcu_1276.t4.path1(Hcu_1276.t4.path1)
GO:0072103	BP	glomerulus vasculature morphogenesis	0	1	1	6	0.0530595	0.44862	-	Hcu_1142.t82.path1(Hcu_1142.t82.path1)
GO:0072104	BP	glomerular capillary formation	0	1	1	6	0.0530595	0.44862	-	Hcu_1142.t82.path1(Hcu_1142.t82.path1)
GO:0086015	BP	SA node cell action potential	1	0	1	6	0.0530595	0.44862	Hcu_0006.t19.path1(Hcu_0006.t19.path1)	-
GO:0086018	BP	SA node cell to atrial cardiac muscle cell signaling	1	0	1	6	0.0530595	0.44862	Hcu_0006.t19.path1(Hcu_0006.t19.path1)	-
GO:0086070	BP	SA node cell to atrial cardiac muscle cell communication	1	0	1	6	0.0530595	0.44862	Hcu_0006.t19.path1(Hcu_0006.t19.path1)	-
GO:0090387	BP	phagolysosome assembly involved in apoptotic cell clearance	0	1	1	6	0.0530595	0.44862	-	Hcu_0447.t34.path1(Hcu_0447.t34.path1)
GO:0090521	BP	glomerular visceral epithelial cell migration	0	1	1	6	0.0530595	0.44862	-	Hcu_1852.t10.path1(Hcu_1852.t10.path1)
GO:0099541	BP	trans-synaptic signaling by lipid	0	1	1	6	0.0530595	0.44862	-	Hcu_0547.t38.path1(Hcu_0547.t38.path1)
GO:0099542	BP	trans-synaptic signaling by endocannabinoid	0	1	1	6	0.0530595	0.44862	-	Hcu_0547.t38.path1(Hcu_0547.t38.path1)
GO:1901047	BP	insulin receptor signaling pathway involved in determination of adult lifespan	1	0	1	6	0.0530595	0.44862	Hcu_1448.t49.path1(Hcu_1448.t49.path1)	-
GO:1904252	BP	negative regulation of bile acid metabolic process	0	1	1	6	0.0530595	0.44862	-	Hcu_1276.t4.path1(Hcu_1276.t4.path1)
GO:1904479	BP	negative regulation of intestinal absorption	1	0	1	6	0.0530595	0.44862	Hcu_0771.t34.path1(Hcu_0771.t34.path1)	-
GO:0070206	BP	protein trimerization	2	1	3	94	0.0534002	0.450309	Hcu_0636.t10.path1(Hcu_0636.t10.path1);Hcu_2284.t45.path1(Hcu_2284.t45.path1)	Hcu_0907.t49.path1(Hcu_0907.t49.path1)
GO:0005637	CC	nuclear inner membrane	1	1	2	42	0.0545402	0.360477	Hcu_2101.t76.path1(Hcu_2101.t76.path1)	Hcu_2743.t1.path1(Hcu_2743.t1.path1)
GO:0016298	MF	lipase activity	2	1	3	102	0.0550018	0.318209	Hcu_1785.t15.path1(Hcu_1785.t15.path1);Hcu_2527.t5.path1(Hcu_2527.t5.path1)	Hcu_0398.t118.path1(Hcu_0398.t118.path1)
GO:0006629	BP	lipid metabolic process	10	8	18	1338	0.0550106	0.462668	Hcu_0000.t94.path1(Hcu_0000.t94.path1);Hcu_0409.t4.path1(Hcu_0409.t4.path1);Hcu_0541.t103.path1(Hcu_0541.t103.path1);Hcu_0636.t10.path1(Hcu_0636.t10.path1);Hcu_0674.t3.path1(Hcu_0674.t3.path1);Hcu_0742.t69.path1(Hcu_0742.t69.path1);Hcu_1142.t12.path1(Hcu_1142.t12.path1);Hcu_1142.t13.path1(Hcu_1142.t13.path1);Hcu_1785.t15.path1(Hcu_1785.t15.path1);Hcu_2101.t76.path1(Hcu_2101.t76.path1)	Hcu_0054.t35.path1(Hcu_0054.t35.path1);Hcu_0077.t5.path1(Hcu_0077.t5.path1);Hcu_0153.t10.path1(Hcu_0153.t10.path1);Hcu_0447.t34.path1(Hcu_0447.t34.path1);Hcu_0907.t49.path1(Hcu_0907.t49.path1);Hcu_1276.t4.path1(Hcu_1276.t4.path1);Hcu_1791.t68.path1(Hcu_1791.t68.path1);Hcu_2136.t1.path1(Hcu_2136.t1.path1)
GO:0005048	MF	signal sequence binding	1	1	2	45	0.0552173	0.318209	Hcu_2101.t76.path1(Hcu_2101.t76.path1)	Hcu_0161.t4.path1(Hcu_0161.t4.path1)
GO:0006974	BP	cellular response to DNA damage stimulus	0	12	12	795	0.0552202	0.463212	-	Hcu_0069.t69.path1(Hcu_0069.t69.path1);Hcu_0120.t61.path1(Hcu_0120.t61.path1);Hcu_0171.t52.path1(Hcu_0171.t52.path1);Hcu_0350.t26.path1(Hcu_0350.t26.path1);Hcu_0384.t23.path1(Hcu_0384.t23.path1);Hcu_0415.t106.path1(Hcu_0415.t106.path1);Hcu_0610.t11.path1(Hcu_0610.t11.path1);Hcu_0909.t178.path1(Hcu_0909.t178.path1);Hcu_0965.t16.path1(Hcu_0965.t16.path1);Hcu_1344.t122.path1(Hcu_1344.t122.path1);Hcu…
GO:0009582	BP	detection of abiotic stimulus	4	1	5	230	0.057545	0.472329	Hcu_0006.t19.path1(Hcu_0006.t19.path1);Hcu_0629.t30.path1(Hcu_0629.t30.path1);Hcu_1112.t23.path1(Hcu_1112.t23.path1);Hcu_1785.t15.path1(Hcu_1785.t15.path1)	Hcu_0547.t38.path1(Hcu_0547.t38.path1)
GO:0015872	BP	dopamine transport	2	0	2	43	0.0575701	0.472329	Hcu_0006.t19.path1(Hcu_0006.t19.path1);Hcu_1785.t15.path1(Hcu_1785.t15.path1)	-
GO:0000014	MF	single-stranded DNA endodeoxyribonuclease activity	0	1	1	7	0.0576332	0.318209	-	Hcu_0965.t16.path1(Hcu_0965.t16.path1)
GO:0003796	MF	lysozyme activity	0	1	1	7	0.0576332	0.318209	-	Hcu_0063.t42.path1(Hcu_0063.t42.path1)
GO:0004971	MF	AMPA glutamate receptor activity	1	0	1	7	0.0576332	0.318209	Hcu_0356.t2.path1(Hcu_0356.t2.path1)	-
GO:0016833	MF	oxo-acid-lyase activity	0	1	1	7	0.0576332	0.318209	-	Hcu_0493.t188.path1(Hcu_0493.t188.path1)
GO:0016846	MF	carbon-sulfur lyase activity	0	1	1	7	0.0576332	0.318209	-	Hcu_0198.t9.path1(Hcu_0198.t9.path1)
GO:0016885	MF	ligase activity, forming carbon-carbon bonds	0	1	1	7	0.0576332	0.318209	-	Hcu_0077.t5.path1(Hcu_0077.t5.path1)
GO:0016907	MF	G protein-coupled acetylcholine receptor activity	1	0	1	7	0.0576332	0.318209	Hcu_1785.t15.path1(Hcu_1785.t15.path1)	-
GO:0070679	MF	inositol 1,4,5 trisphosphate binding	1	0	1	7	0.0576332	0.318209	Hcu_0629.t30.path1(Hcu_0629.t30.path1)	-
GO:0098599	MF	palmitoyl hydrolase activity	0	1	1	7	0.0576332	0.318209	-	Hcu_0398.t118.path1(Hcu_0398.t118.path1)
GO:0045786	BP	negative regulation of cell cycle	0	10	10	631	0.0592607	0.472329	-	Hcu_0073.t232.path1(Hcu_0073.t232.path1);Hcu_0171.t52.path1(Hcu_0171.t52.path1);Hcu_0384.t23.path1(Hcu_0384.t23.path1);Hcu_0610.t11.path1(Hcu_0610.t11.path1);Hcu_0909.t178.path1(Hcu_0909.t178.path1);Hcu_0909.t179.path1(Hcu_0909.t179.path1);Hcu_0965.t16.path1(Hcu_0965.t16.path1);Hcu_1079.t185.path1(Hcu_1079.t185.path1);Hcu_1785.t67.path1(Hcu_1785.t67.path1);Hcu_1944.t26.path1(Hcu_1944.t26.path1)
GO:0098590	CC	plasma membrane region	9	7	16	1174	0.059419	0.364733	Hcu_0006.t19.path1(Hcu_0006.t19.path1);Hcu_0346.t21.path1(Hcu_0346.t21.path1);Hcu_0356.t2.path1(Hcu_0356.t2.path1);Hcu_0636.t10.path1(Hcu_0636.t10.path1);Hcu_0771.t34.path1(Hcu_0771.t34.path1);Hcu_1112.t23.path1(Hcu_1112.t23.path1);Hcu_1785.t15.path1(Hcu_1785.t15.path1);Hcu_1869.t56.path1(Hcu_1869.t56.path1);Hcu_2228.t132.path1(Hcu_2228.t132.path1)	Hcu_0076.t165.path1(Hcu_0076.t165.path1);Hcu_0447.t34.path1(Hcu_0447.t34.path1);Hcu_0547.t38.path1(Hcu_0547.t38.path1);Hcu_0907.t49.path1(Hcu_0907.t49.path1);Hcu_1852.t10.path1(Hcu_1852.t10.path1);Hcu_2261.t75.path1(Hcu_2261.t75.path1);Hcu_2274.t10.path1(Hcu_2274.t10.path1)
GO:0006940	BP	regulation of smooth muscle contraction	3	0	3	99	0.0605275	0.472329	Hcu_1112.t23.path1(Hcu_1112.t23.path1);Hcu_1204.t71.path1(Hcu_1204.t71.path1);Hcu_1785.t15.path1(Hcu_1785.t15.path1)	-
GO:0019229	BP	regulation of vasoconstriction	3	0	3	99	0.0605275	0.472329	Hcu_0006.t19.path1(Hcu_0006.t19.path1);Hcu_1112.t23.path1(Hcu_1112.t23.path1);Hcu_1785.t15.path1(Hcu_1785.t15.path1)	-
GO:0015893	BP	drug transport	5	1	6	308	0.0605587	0.472329	Hcu_0006.t19.path1(Hcu_0006.t19.path1);Hcu_0745.t106.path1(Hcu_0745.t106.path1);Hcu_0771.t34.path1(Hcu_0771.t34.path1);Hcu_1112.t23.path1(Hcu_1112.t23.path1);Hcu_1785.t15.path1(Hcu_1785.t15.path1)	Hcu_0907.t49.path1(Hcu_0907.t49.path1)
GO:0034706	CC	sodium channel complex	1	0	1	7	0.06122	0.364733	Hcu_0356.t2.path1(Hcu_0356.t2.path1)	-
GO:0044308	CC	axonal spine	1	0	1	7	0.06122	0.364733	Hcu_0356.t2.path1(Hcu_0356.t2.path1)	-
GO:0097454	CC	Schwann cell microvillus	0	1	1	7	0.06122	0.364733	-	Hcu_0153.t10.path1(Hcu_0153.t10.path1)
GO:0098843	CC	postsynaptic endocytic zone	1	0	1	7	0.06122	0.364733	Hcu_0356.t2.path1(Hcu_0356.t2.path1)	-
GO:0098889	CC	intrinsic component of presynaptic membrane	1	0	1	7	0.06122	0.364733	Hcu_0006.t19.path1(Hcu_0006.t19.path1)	-
GO:0099056	CC	integral component of presynaptic membrane	1	0	1	7	0.06122	0.364733	Hcu_0006.t19.path1(Hcu_0006.t19.path1)	-
GO:0001915	BP	negative regulation of T cell mediated cytotoxicity	1	0	1	7	0.0616274	0.472329	Hcu_0636.t10.path1(Hcu_0636.t10.path1)	-
GO:0002835	BP	negative regulation of response to tumor cell	1	0	1	7	0.0616274	0.472329	Hcu_0636.t10.path1(Hcu_0636.t10.path1)	-
GO:0002838	BP	negative regulation of immune response to tumor cell	1	0	1	7	0.0616274	0.472329	Hcu_0636.t10.path1(Hcu_0636.t10.path1)	-
GO:0002856	BP	negative regulation of natural killer cell mediated immune response to tumor cell	1	0	1	7	0.0616274	0.472329	Hcu_0636.t10.path1(Hcu_0636.t10.path1)	-
GO:0002859	BP	negative regulation of natural killer cell mediated cytotoxicity directed against tumor cell target	1	0	1	7	0.0616274	0.472329	Hcu_0636.t10.path1(Hcu_0636.t10.path1)	-
GO:0006000	BP	fructose metabolic process	0	1	1	7	0.0616274	0.472329	-	Hcu_0153.t10.path1(Hcu_0153.t10.path1)
GO:0006703	BP	estrogen biosynthetic process	0	1	1	7	0.0616274	0.472329	-	Hcu_0153.t10.path1(Hcu_0153.t10.path1)
GO:0006714	BP	sesquiterpenoid metabolic process	0	1	1	7	0.0616274	0.472329	-	Hcu_0153.t10.path1(Hcu_0153.t10.path1)
GO:0009209	BP	pyrimidine ribonucleoside triphosphate biosynthetic process	1	0	1	7	0.0616274	0.472329	Hcu_0926.t26.path1(Hcu_0926.t26.path1)	-
GO:0014831	BP	gastro-intestinal system smooth muscle contraction	1	0	1	7	0.0616274	0.472329	Hcu_1112.t23.path1(Hcu_1112.t23.path1)	-
GO:0016093	BP	polyprenol metabolic process	0	1	1	7	0.0616274	0.472329	-	Hcu_0153.t10.path1(Hcu_0153.t10.path1)
GO:0019344	BP	cysteine biosynthetic process	0	1	1	7	0.0616274	0.472329	-	Hcu_0198.t9.path1(Hcu_0198.t9.path1)
GO:0033499	BP	galactose catabolic process via UDP-galactose	0	1	1	7	0.0616274	0.472329	-	Hcu_1675.t5.path1(Hcu_1675.t5.path1)
GO:0035018	BP	adult chitin-based cuticle pattern formation	1	0	1	7	0.0616274	0.472329	Hcu_0897.t1.path1(Hcu_0897.t1.path1)	-
GO:0038158	BP	granulocyte colony-stimulating factor signaling pathway	1	0	1	7	0.0616274	0.472329	Hcu_0636.t10.path1(Hcu_0636.t10.path1)	-
GO:0043317	BP	regulation of cytotoxic T cell degranulation	1	0	1	7	0.0616274	0.472329	Hcu_0636.t10.path1(Hcu_0636.t10.path1)	-
GO:0043318	BP	negative regulation of cytotoxic T cell degranulation	1	0	1	7	0.0616274	0.472329	Hcu_0636.t10.path1(Hcu_0636.t10.path1)	-
GO:0045678	BP	positive regulation of R7 cell differentiation	0	1	1	7	0.0616274	0.472329	-	Hcu_0107.t302.path1(Hcu_0107.t302.path1)
GO:0046877	BP	regulation of saliva secretion	1	0	1	7	0.0616274	0.472329	Hcu_1112.t23.path1(Hcu_1112.t23.path1)	-
GO:0046878	BP	positive regulation of saliva secretion	1	0	1	7	0.0616274	0.472329	Hcu_1112.t23.path1(Hcu_1112.t23.path1)	-
GO:0048499	BP	synaptic vesicle membrane organization	0	1	1	7	0.0616274	0.472329	-	Hcu_2274.t10.path1(Hcu_2274.t10.path1)
GO:0060304	BP	regulation of phosphatidylinositol dephosphorylation	1	0	1	7	0.0616274	0.472329	Hcu_1785.t15.path1(Hcu_1785.t15.path1)	-
GO:0061438	BP	renal system vasculature morphogenesis	0	1	1	7	0.0616274	0.472329	-	Hcu_1142.t82.path1(Hcu_1142.t82.path1)
GO:0061439	BP	kidney vasculature morphogenesis	0	1	1	7	0.0616274	0.472329	-	Hcu_1142.t82.path1(Hcu_1142.t82.path1)
GO:0070601	BP	centromeric sister chromatid cohesion	0	1	1	7	0.0616274	0.472329	-	Hcu_1079.t185.path1(Hcu_1079.t185.path1)
GO:0070813	BP	hydrogen sulfide metabolic process	0	1	1	7	0.0616274	0.472329	-	Hcu_0198.t9.path1(Hcu_0198.t9.path1)
GO:0098734	BP	macromolecule depalmitoylation	0	1	1	7	0.0616274	0.472329	-	Hcu_0398.t118.path1(Hcu_0398.t118.path1)
GO:0099550	BP	trans-synaptic signaling, modulating synaptic transmission	0	1	1	7	0.0616274	0.472329	-	Hcu_0547.t38.path1(Hcu_0547.t38.path1)
GO:1902093	BP	positive regulation of flagellated sperm motility	1	0	1	7	0.0616274	0.472329	Hcu_1112.t23.path1(Hcu_1112.t23.path1)	-
GO:1905063	BP	regulation of vascular smooth muscle cell differentiation	0	1	1	7	0.0616274	0.472329	-	Hcu_0198.t9.path1(Hcu_0198.t9.path1)
GO:0048037	MF	cofactor binding	2	5	7	417	0.0622727	0.330516	Hcu_0745.t106.path1(Hcu_0745.t106.path1);Hcu_1204.t71.path1(Hcu_1204.t71.path1)	Hcu_0077.t5.path1(Hcu_0077.t5.path1);Hcu_0198.t9.path1(Hcu_0198.t9.path1);Hcu_0212.t10.path1(Hcu_0212.t10.path1);Hcu_0674.t33.path1(Hcu_0674.t33.path1);Hcu_1651.t1.path1(Hcu_1651.t1.path1)
GO:0009744	BP	response to sucrose	2	0	2	45	0.0623932	0.477054	Hcu_1142.t12.path1(Hcu_1142.t12.path1);Hcu_1142.t13.path1(Hcu_1142.t13.path1)	-
GO:0008286	BP	insulin receptor signaling pathway	4	0	4	166	0.063655	0.48554	Hcu_0346.t21.path1(Hcu_0346.t21.path1);Hcu_1142.t14.path1(Hcu_1142.t14.path1);Hcu_1142.t34.path1(Hcu_1142.t34.path1);Hcu_1448.t49.path1(Hcu_1448.t49.path1)	-
GO:0042303	BP	molting cycle	4	2	6	313	0.0644349	0.490319	Hcu_1142.t14.path1(Hcu_1142.t14.path1);Hcu_1142.t34.path1(Hcu_1142.t34.path1);Hcu_1582.t188.path1(Hcu_1582.t188.path1);Hcu_1582.t190.path1(Hcu_1582.t190.path1)	Hcu_0063.t42.path1(Hcu_0063.t42.path1);Hcu_1605.t10.path1(Hcu_1605.t10.path1)
GO:0019842	MF	vitamin binding	0	3	3	109	0.064524	0.330516	-	Hcu_0077.t5.path1(Hcu_0077.t5.path1);Hcu_0198.t9.path1(Hcu_0198.t9.path1);Hcu_0674.t33.path1(Hcu_0674.t33.path1)
GO:0034285	BP	response to disaccharide	2	0	2	46	0.0648548	0.49233	Hcu_1142.t12.path1(Hcu_1142.t12.path1);Hcu_1142.t13.path1(Hcu_1142.t13.path1)	-
GO:0019226	BP	transmission of nerve impulse	3	0	3	102	0.0650073	0.49233	Hcu_0006.t19.path1(Hcu_0006.t19.path1);Hcu_0356.t2.path1(Hcu_0356.t2.path1);Hcu_1785.t15.path1(Hcu_1785.t15.path1)	-
GO:0001733	MF	galactosylceramide sulfotransferase activity	1	0	1	8	0.0655937	0.330516	Hcu_0000.t94.path1(Hcu_0000.t94.path1)	-
GO:0001758	MF	retinal dehydrogenase activity	0	1	1	8	0.0655937	0.330516	-	Hcu_0153.t10.path1(Hcu_0153.t10.path1)
GO:0005251	MF	delayed rectifier potassium channel activity	1	0	1	8	0.0655937	0.330516	Hcu_0006.t19.path1(Hcu_0006.t19.path1)	-
GO:0005542	MF	folic acid binding	0	1	1	8	0.0655937	0.330516	-	Hcu_0674.t33.path1(Hcu_0674.t33.path1)
GO:0015252	MF	proton channel activity	1	0	1	8	0.0655937	0.330516	Hcu_1204.t71.path1(Hcu_1204.t71.path1)	-
GO:0016646	MF	oxidoreductase activity, acting on the CH-NH group of donors, NAD or NADP as acceptor	0	1	1	8	0.0655937	0.330516	-	Hcu_0674.t33.path1(Hcu_0674.t33.path1)
GO:0048256	MF	flap endonuclease activity	0	1	1	8	0.0655937	0.330516	-	Hcu_0965.t16.path1(Hcu_0965.t16.path1)
GO:0044306	CC	neuron projection terminus	3	2	5	241	0.0659091	0.377756	Hcu_0006.t19.path1(Hcu_0006.t19.path1);Hcu_0356.t2.path1(Hcu_0356.t2.path1);Hcu_1785.t15.path1(Hcu_1785.t15.path1)	Hcu_0547.t38.path1(Hcu_0547.t38.path1);Hcu_2274.t10.path1(Hcu_2274.t10.path1)
GO:0150034	CC	distal axon	4	3	7	397	0.06631	0.377756	Hcu_0006.t19.path1(Hcu_0006.t19.path1);Hcu_0346.t21.path1(Hcu_0346.t21.path1);Hcu_0356.t2.path1(Hcu_0356.t2.path1);Hcu_1785.t15.path1(Hcu_1785.t15.path1)	Hcu_0547.t38.path1(Hcu_0547.t38.path1);Hcu_1852.t10.path1(Hcu_1852.t10.path1);Hcu_2274.t10.path1(Hcu_2274.t10.path1)
GO:0019432	BP	triglyceride biosynthetic process	2	0	2	47	0.0673486	0.493609	Hcu_1142.t12.path1(Hcu_1142.t12.path1);Hcu_1142.t13.path1(Hcu_1142.t13.path1)	-
GO:0034705	CC	potassium channel complex	2	0	2	48	0.0690428	0.377756	Hcu_0006.t19.path1(Hcu_0006.t19.path1);Hcu_0356.t2.path1(Hcu_0356.t2.path1)	-
GO:0042246	BP	tissue regeneration	0	3	3	105	0.0696359	0.493609	-	Hcu_1142.t82.path1(Hcu_1142.t82.path1);Hcu_1605.t10.path1(Hcu_1605.t10.path1);Hcu_2199.t24.path1(Hcu_2199.t24.path1)
GO:0031089	CC	platelet dense granule lumen	1	0	1	8	0.0696571	0.377756	Hcu_1362.t1.path1(Hcu_1362.t1.path1)	-
GO:0038038	CC	G protein-coupled receptor homodimeric complex	0	1	1	8	0.0696571	0.377756	-	Hcu_0547.t38.path1(Hcu_0547.t38.path1)
GO:0043218	CC	compact myelin	0	1	1	8	0.0696571	0.377756	-	Hcu_0153.t10.path1(Hcu_0153.t10.path1)
GO:0043220	CC	Schmidt-Lanterman incisure	0	1	1	8	0.0696571	0.377756	-	Hcu_0153.t10.path1(Hcu_0153.t10.path1)
GO:0044058	BP	regulation of digestive system process	2	0	2	48	0.0698739	0.493609	Hcu_0771.t34.path1(Hcu_0771.t34.path1);Hcu_1112.t23.path1(Hcu_1112.t23.path1)	-
GO:0002420	BP	natural killer cell mediated cytotoxicity directed against tumor cell target	1	0	1	8	0.0701184	0.493609	Hcu_0636.t10.path1(Hcu_0636.t10.path1)	-
GO:0002423	BP	natural killer cell mediated immune response to tumor cell	1	0	1	8	0.0701184	0.493609	Hcu_0636.t10.path1(Hcu_0636.t10.path1)	-
GO:0002855	BP	regulation of natural killer cell mediated immune response to tumor cell	1	0	1	8	0.0701184	0.493609	Hcu_0636.t10.path1(Hcu_0636.t10.path1)	-
GO:0002858	BP	regulation of natural killer cell mediated cytotoxicity directed against tumor cell target	1	0	1	8	0.0701184	0.493609	Hcu_0636.t10.path1(Hcu_0636.t10.path1)	-
GO:0007505	BP	adult fat body development	0	1	1	8	0.0701184	0.493609	-	Hcu_1605.t10.path1(Hcu_1605.t10.path1)
GO:0009396	BP	folic acid-containing compound biosynthetic process	0	1	1	8	0.0701184	0.493609	-	Hcu_0674.t33.path1(Hcu_0674.t33.path1)
GO:0032275	BP	luteinizing hormone secretion	1	0	1	8	0.0701184	0.493609	Hcu_1112.t23.path1(Hcu_1112.t23.path1)	-
GO:0032877	BP	positive regulation of DNA endoreduplication	0	1	1	8	0.0701184	0.493609	-	Hcu_0415.t106.path1(Hcu_0415.t106.path1)
GO:0034059	BP	response to anoxia	0	1	1	8	0.0701184	0.493609	-	Hcu_1944.t26.path1(Hcu_1944.t26.path1)
GO:0038016	BP	insulin receptor internalization	1	0	1	8	0.0701184	0.493609	Hcu_0636.t10.path1(Hcu_0636.t10.path1)	-
GO:0042366	BP	cobalamin catabolic process	0	1	1	8	0.0701184	0.493609	-	Hcu_0907.t49.path1(Hcu_0907.t49.path1)
GO:0043316	BP	cytotoxic T cell degranulation	1	0	1	8	0.0701184	0.493609	Hcu_0636.t10.path1(Hcu_0636.t10.path1)	-
GO:0043634	BP	polyadenylation-dependent ncRNA catabolic process	0	1	1	8	0.0701184	0.493609	-	Hcu_0120.t61.path1(Hcu_0120.t61.path1)
GO:0046036	BP	CTP metabolic process	1	0	1	8	0.0701184	0.493609	Hcu_0926.t26.path1(Hcu_0926.t26.path1)	-
GO:0051152	BP	positive regulation of smooth muscle cell differentiation	0	1	1	8	0.0701184	0.493609	-	Hcu_0198.t9.path1(Hcu_0198.t9.path1)
GO:0051257	BP	meiotic spindle midzone assembly	0	1	1	8	0.0701184	0.493609	-	Hcu_1079.t185.path1(Hcu_1079.t185.path1)
GO:0071029	BP	nuclear ncRNA surveillance	0	1	1	8	0.0701184	0.493609	-	Hcu_0120.t61.path1(Hcu_0120.t61.path1)
GO:0071046	BP	nuclear polyadenylation-dependent ncRNA catabolic process	0	1	1	8	0.0701184	0.493609	-	Hcu_0120.t61.path1(Hcu_0120.t61.path1)
GO:0071265	BP	L-methionine biosynthetic process	0	1	1	8	0.0701184	0.493609	-	Hcu_0198.t9.path1(Hcu_0198.t9.path1)
GO:0071418	BP	cellular response to amine stimulus	1	0	1	8	0.0701184	0.493609	Hcu_0356.t2.path1(Hcu_0356.t2.path1)	-
GO:0090138	BP	regulation of actin cytoskeleton organization by cell-cell adhesion	1	0	1	8	0.0701184	0.493609	Hcu_0897.t1.path1(Hcu_0897.t1.path1)	-
GO:0090196	BP	regulation of chemokine secretion	0	1	1	8	0.0701184	0.493609	-	Hcu_0063.t42.path1(Hcu_0063.t42.path1)
GO:0090197	BP	positive regulation of chemokine secretion	0	1	1	8	0.0701184	0.493609	-	Hcu_0063.t42.path1(Hcu_0063.t42.path1)
GO:0090232	BP	positive regulation of spindle checkpoint	0	1	1	8	0.0701184	0.493609	-	Hcu_1944.t26.path1(Hcu_1944.t26.path1)
GO:0090267	BP	positive regulation of mitotic cell cycle spindle assembly checkpoint	0	1	1	8	0.0701184	0.493609	-	Hcu_1944.t26.path1(Hcu_1944.t26.path1)
GO:0110117	BP	positive regulation of compound eye photoreceptor cell differentiation	0	1	1	8	0.0701184	0.493609	-	Hcu_0107.t302.path1(Hcu_0107.t302.path1)
GO:1901143	BP	insulin catabolic process	1	0	1	8	0.0701184	0.493609	Hcu_0636.t10.path1(Hcu_0636.t10.path1)	-
GO:1903242	BP	regulation of cardiac muscle hypertrophy in response to stress	1	0	1	8	0.0701184	0.493609	Hcu_0629.t30.path1(Hcu_0629.t30.path1)	-
GO:1903387	BP	positive regulation of homophilic cell adhesion	1	0	1	8	0.0701184	0.493609	Hcu_0636.t10.path1(Hcu_0636.t10.path1)	-
GO:0030594	MF	neurotransmitter receptor activity	3	0	3	113	0.0702851	0.346728	Hcu_0356.t2.path1(Hcu_0356.t2.path1);Hcu_1785.t15.path1(Hcu_1785.t15.path1);Hcu_1869.t56.path1(Hcu_1869.t56.path1)	-
GO:1902850	BP	microtubule cytoskeleton organization involved in mitosis	1	4	5	244	0.0703666	0.494268	Hcu_1448.t49.path1(Hcu_1448.t49.path1)	Hcu_0239.t23.path1(Hcu_0239.t23.path1);Hcu_1051.t22.path1(Hcu_1051.t22.path1);Hcu_1147.t24.path1(Hcu_1147.t24.path1);Hcu_1437.t164.path1(Hcu_1437.t164.path1)
GO:0045740	BP	positive regulation of DNA replication	0	2	2	49	0.0724299	0.50582	-	Hcu_0415.t106.path1(Hcu_0415.t106.path1);Hcu_0965.t16.path1(Hcu_0965.t16.path1)
GO:0036094	MF	small molecule binding	4	12	16	1289	0.0724572	0.346728	Hcu_0629.t30.path1(Hcu_0629.t30.path1);Hcu_0771.t34.path1(Hcu_0771.t34.path1);Hcu_1204.t71.path1(Hcu_1204.t71.path1);Hcu_1448.t49.path1(Hcu_1448.t49.path1)	Hcu_0077.t5.path1(Hcu_0077.t5.path1);Hcu_0198.t9.path1(Hcu_0198.t9.path1);Hcu_0212.t10.path1(Hcu_0212.t10.path1);Hcu_0307.t33.path1(Hcu_0307.t33.path1);Hcu_0447.t34.path1(Hcu_0447.t34.path1);Hcu_0547.t38.path1(Hcu_0547.t38.path1);Hcu_0674.t33.path1(Hcu_0674.t33.path1);Hcu_1417.t85.path1(Hcu_1417.t85.path1);Hcu_1651.t1.path1(Hcu_1651.t1.path1);Hcu_1675.t5.path1(Hcu_1675.t5.path1);Hcu_2199.t24.path…
GO:0032946	BP	positive regulation of mononuclear cell proliferation	3	0	3	107	0.0728026	0.50582	Hcu_0636.t10.path1(Hcu_0636.t10.path1);Hcu_0742.t69.path1(Hcu_0742.t69.path1);Hcu_1112.t23.path1(Hcu_1112.t23.path1)	-
GO:0042310	BP	vasoconstriction	3	0	3	107	0.0728026	0.50582	Hcu_0006.t19.path1(Hcu_0006.t19.path1);Hcu_1112.t23.path1(Hcu_1112.t23.path1);Hcu_1785.t15.path1(Hcu_1785.t15.path1)	-
GO:0050671	BP	positive regulation of lymphocyte proliferation	3	0	3	107	0.0728026	0.50582	Hcu_0636.t10.path1(Hcu_0636.t10.path1);Hcu_0742.t69.path1(Hcu_0742.t69.path1);Hcu_1112.t23.path1(Hcu_1112.t23.path1)	-
GO:0070665	BP	positive regulation of leukocyte proliferation	3	0	3	107	0.0728026	0.50582	Hcu_0636.t10.path1(Hcu_0636.t10.path1);Hcu_0742.t69.path1(Hcu_0742.t69.path1);Hcu_1112.t23.path1(Hcu_1112.t23.path1)	-
GO:0004167	MF	dopachrome isomerase activity	0	1	1	9	0.0734876	0.346728	-	Hcu_0138.t97.path1(Hcu_0138.t97.path1)
GO:0015232	MF	heme transporter activity	1	0	1	9	0.0734876	0.346728	Hcu_0771.t34.path1(Hcu_0771.t34.path1)	-
GO:0015279	MF	store-operated calcium channel activity	1	0	1	9	0.0734876	0.346728	Hcu_0629.t30.path1(Hcu_0629.t30.path1)	-
GO:0017049	MF	GTP-Rho binding	0	1	1	9	0.0734876	0.346728	-	Hcu_1852.t10.path1(Hcu_1852.t10.path1)
GO:0036310	MF	annealing helicase activity	0	1	1	9	0.0734876	0.346728	-	Hcu_1391.t9.path1(Hcu_1391.t9.path1)
GO:0009410	BP	response to xenobiotic stimulus	7	0	7	404	0.0735084	0.509112	Hcu_0356.t2.path1(Hcu_0356.t2.path1);Hcu_0409.t4.path1(Hcu_0409.t4.path1);Hcu_0674.t3.path1(Hcu_0674.t3.path1);Hcu_0745.t106.path1(Hcu_0745.t106.path1);Hcu_0771.t34.path1(Hcu_0771.t34.path1);Hcu_1112.t23.path1(Hcu_1112.t23.path1);Hcu_2527.t5.path1(Hcu_2527.t5.path1)	-
GO:0051233	CC	spindle midzone	0	2	2	50	0.0741297	0.396922	-	Hcu_0073.t232.path1(Hcu_0073.t232.path1);Hcu_1944.t26.path1(Hcu_1944.t26.path1)
GO:0006767	BP	water-soluble vitamin metabolic process	0	3	3	108	0.0744099	0.509112	-	Hcu_0077.t5.path1(Hcu_0077.t5.path1);Hcu_0674.t33.path1(Hcu_0674.t33.path1);Hcu_0907.t49.path1(Hcu_0907.t49.path1)
GO:0042531	BP	positive regulation of tyrosine phosphorylation of STAT protein	1	2	3	108	0.0744099	0.509112	Hcu_0742.t69.path1(Hcu_0742.t69.path1)	Hcu_0212.t10.path1(Hcu_0212.t10.path1);Hcu_1651.t1.path1(Hcu_1651.t1.path1)
GO:0009112	BP	nucleobase metabolic process	0	2	2	50	0.075016	0.509112	-	Hcu_0909.t178.path1(Hcu_0909.t178.path1);Hcu_0909.t179.path1(Hcu_0909.t179.path1)
GO:0042398	BP	cellular modified amino acid biosynthetic process	0	2	2	50	0.075016	0.509112	-	Hcu_0198.t9.path1(Hcu_0198.t9.path1);Hcu_0674.t33.path1(Hcu_0674.t33.path1)
GO:0043278	BP	response to morphine	2	0	2	50	0.075016	0.509112	Hcu_0771.t34.path1(Hcu_0771.t34.path1);Hcu_1112.t23.path1(Hcu_1112.t23.path1)	-
GO:0061065	BP	regulation of dauer larval development	2	0	2	50	0.075016	0.509112	Hcu_1142.t14.path1(Hcu_1142.t14.path1);Hcu_1142.t34.path1(Hcu_1142.t34.path1)	-
GO:0007156	BP	homophilic cell adhesion via plasma membrane adhesion molecules	3	0	3	109	0.0760331	0.509112	Hcu_0346.t21.path1(Hcu_0346.t21.path1);Hcu_0636.t10.path1(Hcu_0636.t10.path1);Hcu_0897.t1.path1(Hcu_0897.t1.path1)	-
GO:0048029	MF	monosaccharide binding	0	3	3	117	0.0762711	0.356619	-	Hcu_0307.t33.path1(Hcu_0307.t33.path1);Hcu_1417.t85.path1(Hcu_1417.t85.path1);Hcu_1675.t5.path1(Hcu_1675.t5.path1)
GO:1904315	MF	transmitter-gated ion channel activity involved in regulation of postsynaptic membrane potential	2	0	2	55	0.0785096	0.357651	Hcu_0356.t2.path1(Hcu_0356.t2.path1);Hcu_1869.t56.path1(Hcu_1869.t56.path1)	-
GO:0000463	BP	maturation of LSU-rRNA from tricistronic rRNA transcript (SSU-rRNA, 5.8S rRNA, LSU-rRNA)	1	0	1	9	0.0785333	0.509112	Hcu_1448.t49.path1(Hcu_1448.t49.path1)	-
GO:0000733	BP	DNA strand renaturation	0	1	1	9	0.0785333	0.509112	-	Hcu_1391.t9.path1(Hcu_1391.t9.path1)
GO:0007042	BP	lysosomal lumen acidification	1	0	1	9	0.0785333	0.509112	Hcu_0179.t21.path1(Hcu_0179.t21.path1)	-
GO:0007084	BP	mitotic nuclear envelope reassembly	0	1	1	9	0.0785333	0.509112	-	Hcu_0161.t4.path1(Hcu_0161.t4.path1)
GO:0007561	BP	imaginal disc eversion	0	1	1	9	0.0785333	0.509112	-	Hcu_1605.t10.path1(Hcu_1605.t10.path1)
GO:0010155	BP	regulation of proton transport	1	0	1	9	0.0785333	0.509112	Hcu_1204.t71.path1(Hcu_1204.t71.path1)	-
GO:0010612	BP	regulation of cardiac muscle adaptation	1	0	1	9	0.0785333	0.509112	Hcu_0629.t30.path1(Hcu_0629.t30.path1)	-
GO:0033015	BP	tetrapyrrole catabolic process	0	1	1	9	0.0785333	0.509112	-	Hcu_0907.t49.path1(Hcu_0907.t49.path1)
GO:0034769	BP	basement membrane disassembly	0	1	1	9	0.0785333	0.509112	-	Hcu_1605.t10.path1(Hcu_1605.t10.path1)
GO:0035106	BP	operant conditioning	1	0	1	9	0.0785333	0.509112	Hcu_1112.t23.path1(Hcu_1112.t23.path1)	-
GO:0042159	BP	lipoprotein catabolic process	0	1	1	9	0.0785333	0.509112	-	Hcu_0398.t118.path1(Hcu_0398.t118.path1)
GO:0042365	BP	water-soluble vitamin catabolic process	0	1	1	9	0.0785333	0.509112	-	Hcu_0907.t49.path1(Hcu_0907.t49.path1)
GO:0042713	BP	sperm ejaculation	1	0	1	9	0.0785333	0.509112	Hcu_1112.t23.path1(Hcu_1112.t23.path1)	-
GO:0042997	BP	negative regulation of Golgi to plasma membrane protein transport	0	1	1	9	0.0785333	0.509112	-	Hcu_0398.t118.path1(Hcu_0398.t118.path1)
GO:0043633	BP	polyadenylation-dependent RNA catabolic process	0	1	1	9	0.0785333	0.509112	-	Hcu_0120.t61.path1(Hcu_0120.t61.path1)
GO:0045002	BP	double-strand break repair via single-strand annealing	0	1	1	9	0.0785333	0.509112	-	Hcu_1344.t122.path1(Hcu_1344.t122.path1)
GO:0045647	BP	negative regulation of erythrocyte differentiation	0	1	1	9	0.0785333	0.509112	-	Hcu_0102.t51.path1(Hcu_0102.t51.path1)
GO:0048170	BP	positive regulation of long-term neuronal synaptic plasticity	0	1	1	9	0.0785333	0.509112	-	Hcu_0547.t38.path1(Hcu_0547.t38.path1)
GO:0051024	BP	positive regulation of immunoglobulin secretion	1	0	1	9	0.0785333	0.509112	Hcu_0636.t10.path1(Hcu_0636.t10.path1)	-
GO:0071073	BP	positive regulation of phospholipid biosynthetic process	0	1	1	9	0.0785333	0.509112	-	Hcu_0077.t5.path1(Hcu_0077.t5.path1)
GO:0110096	BP	cellular response to aldehyde	0	1	1	9	0.0785333	0.509112	-	Hcu_0153.t10.path1(Hcu_0153.t10.path1)
GO:1904667	BP	negative regulation of ubiquitin protein ligase activity	0	1	1	9	0.0785333	0.509112	-	Hcu_1944.t26.path1(Hcu_1944.t26.path1)
GO:1990511	BP	piRNA biosynthetic process	0	1	1	9	0.0785333	0.509112	-	Hcu_1147.t24.path1(Hcu_1147.t24.path1)
GO:2000288	BP	positive regulation of myoblast proliferation	1	0	1	9	0.0785333	0.509112	Hcu_0006.t19.path1(Hcu_0006.t19.path1)	-
GO:2001187	BP	positive regulation of CD8-positive, alpha-beta T cell activation	1	0	1	9	0.0785333	0.509112	Hcu_0636.t10.path1(Hcu_0636.t10.path1)	-
GO:0034404	BP	nucleobase-containing small molecule biosynthetic process	1	3	4	179	0.0791147	0.510486	Hcu_0926.t26.path1(Hcu_0926.t26.path1)	Hcu_0674.t33.path1(Hcu_0674.t33.path1);Hcu_1242.t41.path1(Hcu_1242.t41.path1);Hcu_1675.t5.path1(Hcu_1675.t5.path1)
GO:0097756	BP	negative regulation of blood vessel diameter	3	0	3	111	0.0793261	0.510486	Hcu_0006.t19.path1(Hcu_0006.t19.path1);Hcu_1112.t23.path1(Hcu_1112.t23.path1);Hcu_1785.t15.path1(Hcu_1785.t15.path1)	-
GO:0044706	BP	multi-multicellular organism process	2	3	5	253	0.0793795	0.510486	Hcu_0771.t34.path1(Hcu_0771.t34.path1);Hcu_1112.t23.path1(Hcu_1112.t23.path1)	Hcu_0153.t10.path1(Hcu_0153.t10.path1);Hcu_1242.t41.path1(Hcu_1242.t41.path1);Hcu_1417.t85.path1(Hcu_1417.t85.path1)
GO:0005215	MF	transporter activity	9	6	15	1205	0.079443	0.357651	Hcu_0006.t19.path1(Hcu_0006.t19.path1);Hcu_0356.t2.path1(Hcu_0356.t2.path1);Hcu_0629.t30.path1(Hcu_0629.t30.path1);Hcu_0636.t10.path1(Hcu_0636.t10.path1);Hcu_0771.t34.path1(Hcu_0771.t34.path1);Hcu_1204.t71.path1(Hcu_1204.t71.path1);Hcu_1482.t1.path1(Hcu_1482.t1.path1);Hcu_1785.t15.path1(Hcu_1785.t15.path1);Hcu_1869.t56.path1(Hcu_1869.t56.path1)	Hcu_0076.t165.path1(Hcu_0076.t165.path1);Hcu_0161.t4.path1(Hcu_0161.t4.path1);Hcu_0840.t42.path1(Hcu_0840.t42.path1);Hcu_0907.t49.path1(Hcu_0907.t49.path1);Hcu_1654.t49.path1(Hcu_1654.t49.path1);Hcu_2261.t75.path1(Hcu_2261.t75.path1)
GO:0014072	BP	response to isoquinoline alkaloid	2	0	2	52	0.080275	0.510486	Hcu_0771.t34.path1(Hcu_0771.t34.path1);Hcu_1112.t23.path1(Hcu_1112.t23.path1)	-
GO:0070232	BP	regulation of T cell apoptotic process	2	0	2	52	0.080275	0.510486	Hcu_0636.t10.path1(Hcu_0636.t10.path1);Hcu_2378.t11.path1(Hcu_2378.t11.path1)	-
GO:0007586	BP	digestion	3	1	4	180	0.0803754	0.510486	Hcu_0771.t34.path1(Hcu_0771.t34.path1);Hcu_1112.t23.path1(Hcu_1112.t23.path1);Hcu_1785.t15.path1(Hcu_1785.t15.path1)	Hcu_0063.t42.path1(Hcu_0063.t42.path1)
GO:0061982	BP	meiosis I cell cycle process	0	4	4	180	0.0803754	0.510486	-	Hcu_0069.t69.path1(Hcu_0069.t69.path1);Hcu_0239.t23.path1(Hcu_0239.t23.path1);Hcu_1147.t24.path1(Hcu_1147.t24.path1);Hcu_1391.t9.path1(Hcu_1391.t9.path1)
GO:0007631	BP	feeding behavior	5	0	5	254	0.0804177	0.510486	Hcu_0409.t4.path1(Hcu_0409.t4.path1);Hcu_0636.t10.path1(Hcu_0636.t10.path1);Hcu_0674.t3.path1(Hcu_0674.t3.path1);Hcu_1112.t23.path1(Hcu_1112.t23.path1);Hcu_1785.t15.path1(Hcu_1785.t15.path1)	-
GO:0071897	BP	DNA biosynthetic process	0	5	5	254	0.0804177	0.510486	-	Hcu_0120.t61.path1(Hcu_0120.t61.path1);Hcu_0384.t23.path1(Hcu_0384.t23.path1);Hcu_0415.t106.path1(Hcu_0415.t106.path1);Hcu_1147.t24.path1(Hcu_1147.t24.path1);Hcu_1391.t9.path1(Hcu_1391.t9.path1)
GO:0016053	BP	organic acid biosynthetic process	3	4	7	413	0.0805021	0.510486	Hcu_0636.t10.path1(Hcu_0636.t10.path1);Hcu_1142.t12.path1(Hcu_1142.t12.path1);Hcu_1142.t13.path1(Hcu_1142.t13.path1)	Hcu_0198.t9.path1(Hcu_0198.t9.path1);Hcu_0674.t33.path1(Hcu_0674.t33.path1);Hcu_1276.t4.path1(Hcu_1276.t4.path1);Hcu_1675.t5.path1(Hcu_1675.t5.path1)
GO:0046394	BP	carboxylic acid biosynthetic process	3	4	7	413	0.0805021	0.510486	Hcu_0636.t10.path1(Hcu_0636.t10.path1);Hcu_1142.t12.path1(Hcu_1142.t12.path1);Hcu_1142.t13.path1(Hcu_1142.t13.path1)	Hcu_0198.t9.path1(Hcu_0198.t9.path1);Hcu_0674.t33.path1(Hcu_0674.t33.path1);Hcu_1276.t4.path1(Hcu_1276.t4.path1);Hcu_1675.t5.path1(Hcu_1675.t5.path1)
GO:0001640	MF	adenylate cyclase inhibiting G protein-coupled glutamate receptor activity	0	1	1	10	0.0813156	0.357651	-	Hcu_0547.t38.path1(Hcu_0547.t38.path1)
GO:0004652	MF	polynucleotide adenylyltransferase activity	0	1	1	10	0.0813156	0.357651	-	Hcu_0120.t61.path1(Hcu_0120.t61.path1)
GO:0008559	MF	xenobiotic transmembrane transporting ATPase activity	1	0	1	10	0.0813156	0.357651	Hcu_0771.t34.path1(Hcu_0771.t34.path1)	-
GO:0016934	MF	extracellularly glycine-gated chloride channel activity	1	0	1	10	0.0813156	0.357651	Hcu_1785.t15.path1(Hcu_1785.t15.path1)	-
GO:0031698	MF	beta-2 adrenergic receptor binding	1	0	1	10	0.0813156	0.357651	Hcu_0356.t2.path1(Hcu_0356.t2.path1)	-
GO:0006672	BP	ceramide metabolic process	1	2	3	113	0.0826808	0.51703	Hcu_0000.t94.path1(Hcu_0000.t94.path1)	Hcu_0054.t35.path1(Hcu_0054.t35.path1);Hcu_2136.t1.path1(Hcu_2136.t1.path1)
GO:0007271	BP	synaptic transmission, cholinergic	3	0	3	113	0.0826808	0.51703	Hcu_1112.t23.path1(Hcu_1112.t23.path1);Hcu_1785.t15.path1(Hcu_1785.t15.path1);Hcu_1869.t56.path1(Hcu_1869.t56.path1)	-
GO:0042659	BP	regulation of cell fate specification	2	1	3	113	0.0826808	0.51703	Hcu_0726.t22.path1(Hcu_0726.t22.path1);Hcu_0897.t1.path1(Hcu_0897.t1.path1)	Hcu_0107.t302.path1(Hcu_0107.t302.path1)
GO:0006972	BP	hyperosmotic response	1	1	2	53	0.0829466	0.51703	Hcu_1112.t23.path1(Hcu_1112.t23.path1)	Hcu_0153.t10.path1(Hcu_0153.t10.path1)
GO:0010611	BP	regulation of cardiac muscle hypertrophy	2	0	2	53	0.0829466	0.51703	Hcu_0629.t30.path1(Hcu_0629.t30.path1);Hcu_0742.t69.path1(Hcu_0742.t69.path1)	-
GO:0019228	BP	neuronal action potential	2	0	2	53	0.0829466	0.51703	Hcu_0006.t19.path1(Hcu_0006.t19.path1);Hcu_0356.t2.path1(Hcu_0356.t2.path1)	-
GO:0040020	BP	regulation of meiotic nuclear division	0	2	2	53	0.0829466	0.51703	-	Hcu_0239.t23.path1(Hcu_0239.t23.path1);Hcu_0384.t23.path1(Hcu_0384.t23.path1)
GO:0050661	MF	NADP binding	1	1	2	57	0.0834834	0.358384	Hcu_1204.t71.path1(Hcu_1204.t71.path1)	Hcu_0674.t33.path1(Hcu_0674.t33.path1)
GO:0099529	MF	neurotransmitter receptor activity involved in regulation of postsynaptic membrane potential	2	0	2	57	0.0834834	0.358384	Hcu_0356.t2.path1(Hcu_0356.t2.path1);Hcu_1869.t56.path1(Hcu_1869.t56.path1)	-
GO:0051726	BP	regulation of cell cycle	2	15	17	1319	0.0842695	0.51703	Hcu_0006.t19.path1(Hcu_0006.t19.path1);Hcu_1448.t49.path1(Hcu_1448.t49.path1)	Hcu_0073.t232.path1(Hcu_0073.t232.path1);Hcu_0171.t52.path1(Hcu_0171.t52.path1);Hcu_0239.t23.path1(Hcu_0239.t23.path1);Hcu_0384.t23.path1(Hcu_0384.t23.path1);Hcu_0415.t106.path1(Hcu_0415.t106.path1);Hcu_0610.t11.path1(Hcu_0610.t11.path1);Hcu_0909.t178.path1(Hcu_0909.t178.path1);Hcu_0909.t179.path1(Hcu_0909.t179.path1);Hcu_0965.t16.path1(Hcu_0965.t16.path1);Hcu_1079.t185.path1(Hcu_1079.t185.path1)…
GO:0030666	CC	endocytic vesicle membrane	1	2	3	115	0.0847355	0.440541	Hcu_0356.t2.path1(Hcu_0356.t2.path1)	Hcu_0307.t33.path1(Hcu_0307.t33.path1);Hcu_0907.t49.path1(Hcu_0907.t49.path1)
GO:0002286	BP	T cell activation involved in immune response	1	1	2	54	0.0856453	0.51703	Hcu_0636.t10.path1(Hcu_0636.t10.path1)	Hcu_1147.t24.path1(Hcu_1147.t24.path1)
GO:0009996	BP	negative regulation of cell fate specification	1	1	2	54	0.0856453	0.51703	Hcu_0897.t1.path1(Hcu_0897.t1.path1)	Hcu_0107.t302.path1(Hcu_0107.t302.path1)
GO:0061098	BP	positive regulation of protein tyrosine kinase activity	0	2	2	54	0.0856453	0.51703	-	Hcu_0102.t51.path1(Hcu_0102.t51.path1);Hcu_0547.t38.path1(Hcu_0547.t38.path1)
GO:0022839	MF	ion gated channel activity	5	0	5	278	0.0858756	0.358384	Hcu_0006.t19.path1(Hcu_0006.t19.path1);Hcu_0356.t2.path1(Hcu_0356.t2.path1);Hcu_0629.t30.path1(Hcu_0629.t30.path1);Hcu_1785.t15.path1(Hcu_1785.t15.path1);Hcu_1869.t56.path1(Hcu_1869.t56.path1)	-
GO:0015485	MF	cholesterol binding	0	2	2	58	0.0860058	0.358384	-	Hcu_0547.t38.path1(Hcu_0547.t38.path1);Hcu_2274.t10.path1(Hcu_2274.t10.path1)
GO:0005828	CC	kinetochore microtubule	0	1	1	10	0.0863065	0.440541	-	Hcu_0073.t232.path1(Hcu_0073.t232.path1)
GO:0061827	CC	sperm head	1	0	1	10	0.0863065	0.440541	Hcu_1112.t23.path1(Hcu_1112.t23.path1)	-
GO:0000794	CC	condensed nuclear chromosome	0	3	3	116	0.0864419	0.440541	-	Hcu_0129.t65.path1(Hcu_0129.t65.path1);Hcu_0384.t23.path1(Hcu_0384.t23.path1);Hcu_1079.t185.path1(Hcu_1079.t185.path1)
GO:0002029	BP	desensitization of G protein-coupled receptor signaling pathway	0	1	1	10	0.0868727	0.51703	-	Hcu_0547.t38.path1(Hcu_0547.t38.path1)
GO:0003144	BP	embryonic heart tube formation	0	1	1	10	0.0868727	0.51703	-	Hcu_1605.t10.path1(Hcu_1605.t10.path1)
GO:0008365	BP	adult chitin-based cuticle development	1	0	1	10	0.0868727	0.51703	Hcu_0897.t1.path1(Hcu_0897.t1.path1)	-
GO:0009208	BP	pyrimidine ribonucleoside triphosphate metabolic process	1	0	1	10	0.0868727	0.51703	Hcu_0926.t26.path1(Hcu_0926.t26.path1)	-
GO:0016188	BP	synaptic vesicle maturation	0	1	1	10	0.0868727	0.51703	-	Hcu_2274.t10.path1(Hcu_2274.t10.path1)
GO:0018065	BP	protein-cofactor linkage	0	1	1	10	0.0868727	0.51703	-	Hcu_0198.t9.path1(Hcu_0198.t9.path1)
GO:0019388	BP	galactose catabolic process	0	1	1	10	0.0868727	0.51703	-	Hcu_1675.t5.path1(Hcu_1675.t5.path1)
GO:0032276	BP	regulation of gonadotropin secretion	1	0	1	10	0.0868727	0.51703	Hcu_1112.t23.path1(Hcu_1112.t23.path1)	-
GO:0033313	BP	meiotic cell cycle checkpoint	0	1	1	10	0.0868727	0.51703	-	Hcu_0384.t23.path1(Hcu_0384.t23.path1)
GO:0045624	BP	positive regulation of T-helper cell differentiation	0	1	1	10	0.0868727	0.51703	-	Hcu_1147.t24.path1(Hcu_1147.t24.path1)
GO:0046146	BP	tetrahydrobiopterin metabolic process	0	1	1	10	0.0868727	0.51703	-	Hcu_0674.t33.path1(Hcu_0674.t33.path1)
GO:0046477	BP	glycosylceramide catabolic process	0	1	1	10	0.0868727	0.51703	-	Hcu_0054.t35.path1(Hcu_0054.t35.path1)
GO:0046692	BP	sperm competition	0	1	1	10	0.0868727	0.51703	-	Hcu_1417.t85.path1(Hcu_1417.t85.path1)
GO:0051382	BP	kinetochore assembly	0	1	1	10	0.0868727	0.51703	-	Hcu_1079.t185.path1(Hcu_1079.t185.path1)
GO:0060081	BP	membrane hyperpolarization	1	0	1	10	0.0868727	0.51703	Hcu_0006.t19.path1(Hcu_0006.t19.path1)	-
GO:0070235	BP	regulation of activation-induced cell death of T cells	1	0	1	10	0.0868727	0.51703	Hcu_0636.t10.path1(Hcu_0636.t10.path1)	-
GO:0086014	BP	atrial cardiac muscle cell action potential	1	0	1	10	0.0868727	0.51703	Hcu_0006.t19.path1(Hcu_0006.t19.path1)	-
GO:0086026	BP	atrial cardiac muscle cell to AV node cell signaling	1	0	1	10	0.0868727	0.51703	Hcu_0006.t19.path1(Hcu_0006.t19.path1)	-
GO:0086066	BP	atrial cardiac muscle cell to AV node cell communication	1	0	1	10	0.0868727	0.51703	Hcu_0006.t19.path1(Hcu_0006.t19.path1)	-
GO:1900121	BP	negative regulation of receptor binding	1	0	1	10	0.0868727	0.51703	Hcu_0346.t21.path1(Hcu_0346.t21.path1)	-
GO:1901978	BP	positive regulation of cell cycle checkpoint	0	1	1	10	0.0868727	0.51703	-	Hcu_1944.t26.path1(Hcu_1944.t26.path1)
GO:2000563	BP	positive regulation of CD4-positive, alpha-beta T cell proliferation	1	0	1	10	0.0868727	0.51703	Hcu_0636.t10.path1(Hcu_0636.t10.path1)	-
GO:0045138	BP	nematode male tail tip morphogenesis	2	1	3	116	0.0878258	0.52104	Hcu_1142.t14.path1(Hcu_1142.t14.path1);Hcu_1142.t34.path1(Hcu_1142.t34.path1)	Hcu_1852.t10.path1(Hcu_1852.t10.path1)
GO:0003012	BP	muscle system process	7	0	7	422	0.0878724	0.52104	Hcu_0006.t19.path1(Hcu_0006.t19.path1);Hcu_0629.t30.path1(Hcu_0629.t30.path1);Hcu_0742.t69.path1(Hcu_0742.t69.path1);Hcu_1112.t23.path1(Hcu_1112.t23.path1);Hcu_1204.t71.path1(Hcu_1204.t71.path1);Hcu_1785.t15.path1(Hcu_1785.t15.path1);Hcu_1869.t56.path1(Hcu_1869.t56.path1)	-
GO:0034381	BP	plasma lipoprotein particle clearance	1	1	2	55	0.0883704	0.522055	Hcu_2527.t5.path1(Hcu_2527.t5.path1)	Hcu_0907.t49.path1(Hcu_0907.t49.path1)
GO:0042102	BP	positive regulation of T cell proliferation	2	0	2	55	0.0883704	0.522055	Hcu_0636.t10.path1(Hcu_0636.t10.path1);Hcu_0742.t69.path1(Hcu_0742.t69.path1)	-
GO:0004771	MF	sterol esterase activity	1	0	1	11	0.0890782	0.358384	Hcu_2527.t5.path1(Hcu_2527.t5.path1)	-
GO:0015277	MF	kainate selective glutamate receptor activity	1	0	1	11	0.0890782	0.358384	Hcu_0356.t2.path1(Hcu_0356.t2.path1)	-
GO:0015349	MF	thyroid hormone transmembrane transporter activity	0	1	1	11	0.0890782	0.358384	-	Hcu_0076.t165.path1(Hcu_0076.t165.path1)
GO:0015925	MF	galactosidase activity	0	1	1	11	0.0890782	0.358384	-	Hcu_0054.t35.path1(Hcu_0054.t35.path1)
GO:0031681	MF	G-protein beta-subunit binding	1	0	1	11	0.0890782	0.358384	Hcu_0356.t2.path1(Hcu_0356.t2.path1)	-
GO:0061783	MF	peptidoglycan muralytic activity	0	1	1	11	0.0890782	0.358384	-	Hcu_0063.t42.path1(Hcu_0063.t42.path1)
GO:0099583	MF	neurotransmitter receptor activity involved in regulation of postsynaptic cytosolic calcium ion concentration	1	0	1	11	0.0890782	0.358384	Hcu_0356.t2.path1(Hcu_0356.t2.path1)	-
GO:0003018	BP	vascular process in circulatory system	4	0	4	187	0.0894785	0.527626	Hcu_0006.t19.path1(Hcu_0006.t19.path1);Hcu_0636.t10.path1(Hcu_0636.t10.path1);Hcu_1112.t23.path1(Hcu_1112.t23.path1);Hcu_1785.t15.path1(Hcu_1785.t15.path1)	-
GO:0055080	BP	cation homeostasis	8	2	10	685	0.0909263	0.533153	Hcu_0006.t19.path1(Hcu_0006.t19.path1);Hcu_0179.t21.path1(Hcu_0179.t21.path1);Hcu_0356.t2.path1(Hcu_0356.t2.path1);Hcu_0629.t30.path1(Hcu_0629.t30.path1);Hcu_0742.t69.path1(Hcu_0742.t69.path1);Hcu_0771.t34.path1(Hcu_0771.t34.path1);Hcu_1112.t23.path1(Hcu_1112.t23.path1);Hcu_1869.t56.path1(Hcu_1869.t56.path1)	Hcu_0447.t34.path1(Hcu_0447.t34.path1);Hcu_0547.t38.path1(Hcu_0547.t38.path1)
GO:0098960	MF	postsynaptic neurotransmitter receptor activity	2	0	2	60	0.0911189	0.361343	Hcu_0356.t2.path1(Hcu_0356.t2.path1);Hcu_1869.t56.path1(Hcu_1869.t56.path1)	-
GO:0030659	CC	cytoplasmic vesicle membrane	5	5	10	691	0.0916283	0.454341	Hcu_0356.t2.path1(Hcu_0356.t2.path1);Hcu_0636.t10.path1(Hcu_0636.t10.path1);Hcu_1142.t14.path1(Hcu_1142.t14.path1);Hcu_1142.t34.path1(Hcu_1142.t34.path1);Hcu_1582.t112.path1(Hcu_1582.t112.path1)	Hcu_0076.t165.path1(Hcu_0076.t165.path1);Hcu_0307.t33.path1(Hcu_0307.t33.path1);Hcu_0447.t34.path1(Hcu_0447.t34.path1);Hcu_0907.t49.path1(Hcu_0907.t49.path1);Hcu_2274.t10.path1(Hcu_2274.t10.path1)
GO:0090068	BP	positive regulation of cell cycle process	1	5	6	344	0.0916661	0.533153	Hcu_0006.t19.path1(Hcu_0006.t19.path1)	Hcu_0239.t23.path1(Hcu_0239.t23.path1);Hcu_0415.t106.path1(Hcu_0415.t106.path1);Hcu_1147.t24.path1(Hcu_1147.t24.path1);Hcu_1437.t164.path1(Hcu_1437.t164.path1);Hcu_1944.t26.path1(Hcu_1944.t26.path1)
GO:0007618	BP	mating	2	2	4	189	0.0921676	0.533153	Hcu_0006.t19.path1(Hcu_0006.t19.path1);Hcu_1112.t23.path1(Hcu_1112.t23.path1)	Hcu_0547.t38.path1(Hcu_0547.t38.path1);Hcu_1417.t85.path1(Hcu_1417.t85.path1)
GO:0045931	BP	positive regulation of mitotic cell cycle	1	3	4	189	0.0921676	0.533153	Hcu_0006.t19.path1(Hcu_0006.t19.path1)	Hcu_1147.t24.path1(Hcu_1147.t24.path1);Hcu_1437.t164.path1(Hcu_1437.t164.path1);Hcu_1944.t26.path1(Hcu_1944.t26.path1)
GO:0009165	BP	nucleotide biosynthetic process	1	5	6	345	0.0926354	0.533153	Hcu_0926.t26.path1(Hcu_0926.t26.path1)	Hcu_0909.t178.path1(Hcu_0909.t178.path1);Hcu_0909.t179.path1(Hcu_0909.t179.path1);Hcu_1242.t41.path1(Hcu_1242.t41.path1);Hcu_1675.t5.path1(Hcu_1675.t5.path1);Hcu_2199.t24.path1(Hcu_2199.t24.path1)
GO:0032934	MF	sterol binding	0	2	2	61	0.0937085	0.361343	-	Hcu_0547.t38.path1(Hcu_0547.t38.path1);Hcu_2274.t10.path1(Hcu_2274.t10.path1)
GO:0000731	BP	DNA synthesis involved in DNA repair	0	2	2	57	0.093897	0.533153	-	Hcu_0415.t106.path1(Hcu_0415.t106.path1);Hcu_1391.t9.path1(Hcu_1391.t9.path1)
GO:0014743	BP	regulation of muscle hypertrophy	2	0	2	57	0.093897	0.533153	Hcu_0629.t30.path1(Hcu_0629.t30.path1);Hcu_0742.t69.path1(Hcu_0742.t69.path1)	-
GO:0000778	CC	condensed nuclear chromosome kinetochore	0	1	1	11	0.0945202	0.454341	-	Hcu_1079.t185.path1(Hcu_1079.t185.path1)
GO:0032591	CC	dendritic spine membrane	1	0	1	11	0.0945202	0.454341	Hcu_0356.t2.path1(Hcu_0356.t2.path1)	-
GO:0042555	CC	MCM complex	0	1	1	11	0.0945202	0.454341	-	Hcu_0350.t26.path1(Hcu_0350.t26.path1)
GO:0042599	CC	lamellar body	0	1	1	11	0.0945202	0.454341	-	Hcu_0447.t34.path1(Hcu_0447.t34.path1)
GO:0010212	BP	response to ionizing radiation	2	3	5	267	0.0945738	0.533153	Hcu_0409.t4.path1(Hcu_0409.t4.path1);Hcu_0674.t3.path1(Hcu_0674.t3.path1)	Hcu_0069.t69.path1(Hcu_0069.t69.path1);Hcu_0384.t23.path1(Hcu_0384.t23.path1);Hcu_1391.t9.path1(Hcu_1391.t9.path1)
GO:0019751	BP	polyol metabolic process	0	3	3	120	0.0948913	0.533153	-	Hcu_0153.t10.path1(Hcu_0153.t10.path1);Hcu_0674.t33.path1(Hcu_0674.t33.path1);Hcu_1675.t5.path1(Hcu_1675.t5.path1)
GO:0046425	BP	regulation of JAK-STAT cascade	1	3	4	191	0.0948951	0.533153	Hcu_0742.t69.path1(Hcu_0742.t69.path1)	Hcu_0153.t10.path1(Hcu_0153.t10.path1);Hcu_0212.t10.path1(Hcu_0212.t10.path1);Hcu_1651.t1.path1(Hcu_1651.t1.path1)
GO:1904892	BP	regulation of STAT cascade	1	3	4	191	0.0948951	0.533153	Hcu_0742.t69.path1(Hcu_0742.t69.path1)	Hcu_0153.t10.path1(Hcu_0153.t10.path1);Hcu_0212.t10.path1(Hcu_0212.t10.path1);Hcu_1651.t1.path1(Hcu_1651.t1.path1)
GO:0001325	BP	formation of extrachromosomal circular DNA	0	1	1	11	0.0951373	0.533153	-	Hcu_0965.t16.path1(Hcu_0965.t16.path1)
GO:0002479	BP	antigen processing and presentation of exogenous peptide antigen via MHC class I, TAP-dependent	0	1	1	11	0.0951373	0.533153	-	Hcu_0307.t33.path1(Hcu_0307.t33.path1)
GO:0007567	BP	parturition	0	1	1	11	0.0951373	0.533153	-	Hcu_1242.t41.path1(Hcu_1242.t41.path1)
GO:0008300	BP	isoprenoid catabolic process	0	1	1	11	0.0951373	0.533153	-	Hcu_0153.t10.path1(Hcu_0153.t10.path1)
GO:0009148	BP	pyrimidine nucleoside triphosphate biosynthetic process	1	0	1	11	0.0951373	0.533153	Hcu_0926.t26.path1(Hcu_0926.t26.path1)	-
GO:0031126	BP	snoRNA 3'-end processing	0	1	1	11	0.0951373	0.533153	-	Hcu_0120.t61.path1(Hcu_0120.t61.path1)
GO:0051177	BP	meiotic sister chromatid cohesion	0	1	1	11	0.0951373	0.533153	-	Hcu_1079.t185.path1(Hcu_1079.t185.path1)
GO:0060312	BP	regulation of blood vessel remodeling	1	0	1	11	0.0951373	0.533153	Hcu_0636.t10.path1(Hcu_0636.t10.path1)	-
GO:0070341	BP	fat cell proliferation	1	0	1	11	0.0951373	0.533153	Hcu_0636.t10.path1(Hcu_0636.t10.path1)	-
GO:0070344	BP	regulation of fat cell proliferation	1	0	1	11	0.0951373	0.533153	Hcu_0636.t10.path1(Hcu_0636.t10.path1)	-
GO:0070345	BP	negative regulation of fat cell proliferation	1	0	1	11	0.0951373	0.533153	Hcu_0636.t10.path1(Hcu_0636.t10.path1)	-
GO:0090656	BP	t-circle formation	0	1	1	11	0.0951373	0.533153	-	Hcu_0965.t16.path1(Hcu_0965.t16.path1)
GO:0090737	BP	telomere maintenance via telomere trimming	0	1	1	11	0.0951373	0.533153	-	Hcu_0965.t16.path1(Hcu_0965.t16.path1)
GO:1901317	BP	regulation of flagellated sperm motility	1	0	1	11	0.0951373	0.533153	Hcu_1112.t23.path1(Hcu_1112.t23.path1)	-
GO:1904058	BP	positive regulation of sensory perception of pain	1	0	1	11	0.0951373	0.533153	Hcu_1112.t23.path1(Hcu_1112.t23.path1)	-
GO:1904146	BP	positive regulation of meiotic cell cycle process involved in oocyte maturation	0	1	1	11	0.0951373	0.533153	-	Hcu_0239.t23.path1(Hcu_0239.t23.path1)
GO:2000346	BP	negative regulation of hepatocyte proliferation	1	0	1	11	0.0951373	0.533153	Hcu_0636.t10.path1(Hcu_0636.t10.path1)	-
GO:1901293	BP	nucleoside phosphate biosynthetic process	1	5	6	348	0.0955768	0.533153	Hcu_0926.t26.path1(Hcu_0926.t26.path1)	Hcu_0909.t178.path1(Hcu_0909.t178.path1);Hcu_0909.t179.path1(Hcu_0909.t179.path1);Hcu_1242.t41.path1(Hcu_1242.t41.path1);Hcu_1675.t5.path1(Hcu_1675.t5.path1);Hcu_2199.t24.path1(Hcu_2199.t24.path1)
GO:0055065	BP	metal ion homeostasis	8	1	9	604	0.0961426	0.533153	Hcu_0006.t19.path1(Hcu_0006.t19.path1);Hcu_0179.t21.path1(Hcu_0179.t21.path1);Hcu_0356.t2.path1(Hcu_0356.t2.path1);Hcu_0629.t30.path1(Hcu_0629.t30.path1);Hcu_0742.t69.path1(Hcu_0742.t69.path1);Hcu_0771.t34.path1(Hcu_0771.t34.path1);Hcu_1112.t23.path1(Hcu_1112.t23.path1);Hcu_1869.t56.path1(Hcu_1869.t56.path1)	Hcu_0547.t38.path1(Hcu_0547.t38.path1)
GO:0022836	MF	gated channel activity	5	0	5	288	0.096267	0.361343	Hcu_0006.t19.path1(Hcu_0006.t19.path1);Hcu_0356.t2.path1(Hcu_0356.t2.path1);Hcu_0629.t30.path1(Hcu_0629.t30.path1);Hcu_1785.t15.path1(Hcu_1785.t15.path1);Hcu_1869.t56.path1(Hcu_1869.t56.path1)	-
GO:0006874	BP	cellular calcium ion homeostasis	6	1	7	432	0.0965007	0.533153	Hcu_0006.t19.path1(Hcu_0006.t19.path1);Hcu_0356.t2.path1(Hcu_0356.t2.path1);Hcu_0629.t30.path1(Hcu_0629.t30.path1);Hcu_0742.t69.path1(Hcu_0742.t69.path1);Hcu_1112.t23.path1(Hcu_1112.t23.path1);Hcu_1869.t56.path1(Hcu_1869.t56.path1)	Hcu_0547.t38.path1(Hcu_0547.t38.path1)
GO:0051304	BP	chromosome separation	0	3	3	121	0.0966933	0.533153	-	Hcu_0073.t232.path1(Hcu_0073.t232.path1);Hcu_1079.t185.path1(Hcu_1079.t185.path1);Hcu_1944.t26.path1(Hcu_1944.t26.path1)
GO:0046460	BP	neutral lipid biosynthetic process	2	0	2	58	0.0966971	0.533153	Hcu_1142.t12.path1(Hcu_1142.t12.path1);Hcu_1142.t13.path1(Hcu_1142.t13.path1)	-
GO:0046463	BP	acylglycerol biosynthetic process	2	0	2	58	0.0966971	0.533153	Hcu_1142.t12.path1(Hcu_1142.t12.path1);Hcu_1142.t13.path1(Hcu_1142.t13.path1)	-
GO:0004303	MF	estradiol 17-beta-dehydrogenase activity	0	1	1	12	0.0967759	0.361343	-	Hcu_0153.t10.path1(Hcu_0153.t10.path1)
GO:0016618	MF	hydroxypyruvate reductase activity	0	1	1	12	0.0967759	0.361343	-	Hcu_1215.t14.path1(Hcu_1215.t14.path1)
GO:0016933	MF	extracellularly glycine-gated ion channel activity	1	0	1	12	0.0967759	0.361343	Hcu_1785.t15.path1(Hcu_1785.t15.path1)	-
GO:0017128	MF	phospholipid scramblase activity	1	0	1	12	0.0967759	0.361343	Hcu_1482.t1.path1(Hcu_1482.t1.path1)	-
GO:0030267	MF	glyoxylate reductase (NADP) activity	0	1	1	12	0.0967759	0.361343	-	Hcu_1215.t14.path1(Hcu_1215.t14.path1)
GO:0050694	MF	galactose 3-O-sulfotransferase activity	1	0	1	12	0.0967759	0.361343	Hcu_0000.t94.path1(Hcu_0000.t94.path1)	-
GO:0098988	MF	G protein-coupled glutamate receptor activity	0	1	1	12	0.0967759	0.361343	-	Hcu_0547.t38.path1(Hcu_0547.t38.path1)
GO:0070062	CC	extracellular exosome	1	2	3	122	0.0969826	0.46094	Hcu_0745.t106.path1(Hcu_0745.t106.path1)	Hcu_0098.t41.path1(Hcu_0098.t41.path1);Hcu_0907.t49.path1(Hcu_0907.t49.path1)
GO:1901990	BP	regulation of mitotic cell cycle phase transition	1	6	7	434	0.0982814	0.533153	Hcu_0006.t19.path1(Hcu_0006.t19.path1)	Hcu_0073.t232.path1(Hcu_0073.t232.path1);Hcu_0239.t23.path1(Hcu_0239.t23.path1);Hcu_1079.t185.path1(Hcu_1079.t185.path1);Hcu_1147.t24.path1(Hcu_1147.t24.path1);Hcu_1852.t10.path1(Hcu_1852.t10.path1);Hcu_1944.t26.path1(Hcu_1944.t26.path1)
GO:2001023	BP	regulation of response to drug	3	0	3	122	0.0985094	0.533153	Hcu_0006.t19.path1(Hcu_0006.t19.path1);Hcu_1112.t23.path1(Hcu_1112.t23.path1);Hcu_1785.t15.path1(Hcu_1785.t15.path1)	-
GO:0010948	BP	negative regulation of cell cycle process	0	6	6	351	0.0985683	0.533153	-	Hcu_0073.t232.path1(Hcu_0073.t232.path1);Hcu_0384.t23.path1(Hcu_0384.t23.path1);Hcu_0909.t178.path1(Hcu_0909.t178.path1);Hcu_0909.t179.path1(Hcu_0909.t179.path1);Hcu_1079.t185.path1(Hcu_1079.t185.path1);Hcu_1944.t26.path1(Hcu_1944.t26.path1)
GO:0019318	BP	hexose metabolic process	0	5	5	271	0.0991719	0.533153	-	Hcu_0077.t5.path1(Hcu_0077.t5.path1);Hcu_0098.t41.path1(Hcu_0098.t41.path1);Hcu_0153.t10.path1(Hcu_0153.t10.path1);Hcu_1675.t5.path1(Hcu_1675.t5.path1);Hcu_2136.t1.path1(Hcu_2136.t1.path1)
GO:0006998	BP	nuclear envelope organization	0	2	2	59	0.099521	0.533153	-	Hcu_0161.t4.path1(Hcu_0161.t4.path1);Hcu_2743.t1.path1(Hcu_2743.t1.path1)
GO:0046634	BP	regulation of alpha-beta T cell activation	1	1	2	59	0.099521	0.533153	Hcu_0636.t10.path1(Hcu_0636.t10.path1)	Hcu_1147.t24.path1(Hcu_1147.t24.path1)
GO:0050974	BP	detection of mechanical stimulus involved in sensory perception	1	1	2	59	0.099521	0.533153	Hcu_0006.t19.path1(Hcu_0006.t19.path1)	Hcu_0547.t38.path1(Hcu_0547.t38.path1)
GO:0022407	BP	regulation of cell-cell adhesion	4	2	6	354	0.10161	0.533153	Hcu_0346.t21.path1(Hcu_0346.t21.path1);Hcu_0636.t10.path1(Hcu_0636.t10.path1);Hcu_0742.t69.path1(Hcu_0742.t69.path1);Hcu_1448.t49.path1(Hcu_1448.t49.path1)	Hcu_0107.t302.path1(Hcu_0107.t302.path1);Hcu_1147.t24.path1(Hcu_1147.t24.path1)
GO:0010454	BP	negative regulation of cell fate commitment	1	1	2	60	0.102368	0.533153	Hcu_0897.t1.path1(Hcu_0897.t1.path1)	Hcu_0107.t302.path1(Hcu_0107.t302.path1)
GO:0043367	BP	CD4-positive, alpha-beta T cell differentiation	0	2	2	60	0.102368	0.533153	-	Hcu_1147.t24.path1(Hcu_1147.t24.path1);Hcu_2136.t1.path1(Hcu_2136.t1.path1)
GO:0046173	BP	polyol biosynthetic process	0	2	2	60	0.102368	0.533153	-	Hcu_0153.t10.path1(Hcu_0153.t10.path1);Hcu_0674.t33.path1(Hcu_0674.t33.path1)
GO:0050850	BP	positive regulation of calcium-mediated signaling	2	0	2	60	0.102368	0.533153	Hcu_0636.t10.path1(Hcu_0636.t10.path1);Hcu_1204.t71.path1(Hcu_1204.t71.path1)	-
GO:0098948	CC	intrinsic component of postsynaptic specialization membrane	1	0	1	12	0.102661	0.46694	Hcu_0356.t2.path1(Hcu_0356.t2.path1)	-
GO:0099060	CC	integral component of postsynaptic specialization membrane	1	0	1	12	0.102661	0.46694	Hcu_0356.t2.path1(Hcu_0356.t2.path1)	-
GO:0099061	CC	integral component of postsynaptic density membrane	1	0	1	12	0.102661	0.46694	Hcu_0356.t2.path1(Hcu_0356.t2.path1)	-
GO:0099146	CC	intrinsic component of postsynaptic density membrane	1	0	1	12	0.102661	0.46694	Hcu_0356.t2.path1(Hcu_0356.t2.path1)	-
GO:0098771	BP	inorganic ion homeostasis	8	2	10	702	0.102685	0.533153	Hcu_0006.t19.path1(Hcu_0006.t19.path1);Hcu_0179.t21.path1(Hcu_0179.t21.path1);Hcu_0356.t2.path1(Hcu_0356.t2.path1);Hcu_0629.t30.path1(Hcu_0629.t30.path1);Hcu_0742.t69.path1(Hcu_0742.t69.path1);Hcu_0771.t34.path1(Hcu_0771.t34.path1);Hcu_1112.t23.path1(Hcu_1112.t23.path1);Hcu_1869.t56.path1(Hcu_1869.t56.path1)	Hcu_0447.t34.path1(Hcu_0447.t34.path1);Hcu_0547.t38.path1(Hcu_0547.t38.path1)
GO:0001914	BP	regulation of T cell mediated cytotoxicity	1	0	1	12	0.103328	0.533153	Hcu_0636.t10.path1(Hcu_0636.t10.path1)	-
GO:0002016	BP	regulation of blood volume by renin-angiotensin	1	0	1	12	0.103328	0.533153	Hcu_1112.t23.path1(Hcu_1112.t23.path1)	-
GO:0002418	BP	immune response to tumor cell	1	0	1	12	0.103328	0.533153	Hcu_0636.t10.path1(Hcu_0636.t10.path1)	-
GO:0002834	BP	regulation of response to tumor cell	1	0	1	12	0.103328	0.533153	Hcu_0636.t10.path1(Hcu_0636.t10.path1)	-
GO:0002837	BP	regulation of immune response to tumor cell	1	0	1	12	0.103328	0.533153	Hcu_0636.t10.path1(Hcu_0636.t10.path1)	-
GO:0006273	BP	lagging strand elongation	0	1	1	12	0.103328	0.533153	-	Hcu_0965.t16.path1(Hcu_0965.t16.path1)
GO:0009086	BP	methionine biosynthetic process	0	1	1	12	0.103328	0.533153	-	Hcu_0198.t9.path1(Hcu_0198.t9.path1)
GO:0010635	BP	regulation of mitochondrial fusion	0	1	1	12	0.103328	0.533153	-	Hcu_2339.t5.path1(Hcu_2339.t5.path1)
GO:0032274	BP	gonadotropin secretion	1	0	1	12	0.103328	0.533153	Hcu_1112.t23.path1(Hcu_1112.t23.path1)	-
GO:0034145	BP	positive regulation of toll-like receptor 4 signaling pathway	0	1	1	12	0.103328	0.533153	-	Hcu_0512.t12.path1(Hcu_0512.t12.path1)
GO:0034312	BP	diol biosynthetic process	0	1	1	12	0.103328	0.533153	-	Hcu_0674.t33.path1(Hcu_0674.t33.path1)
GO:0035726	BP	common myeloid progenitor cell proliferation	1	0	1	12	0.103328	0.533153	Hcu_0636.t10.path1(Hcu_0636.t10.path1)	-
GO:0035739	BP	CD4-positive, alpha-beta T cell proliferation	1	0	1	12	0.103328	0.533153	Hcu_0636.t10.path1(Hcu_0636.t10.path1)	-
GO:0043144	BP	snoRNA processing	0	1	1	12	0.103328	0.533153	-	Hcu_0120.t61.path1(Hcu_0120.t61.path1)
GO:0044785	BP	metaphase/anaphase transition of meiotic cell cycle	0	1	1	12	0.103328	0.533153	-	Hcu_0239.t23.path1(Hcu_0239.t23.path1)
GO:0046653	BP	tetrahydrofolate metabolic process	0	1	1	12	0.103328	0.533153	-	Hcu_0674.t33.path1(Hcu_0674.t33.path1)
GO:0051305	BP	chromosome movement towards spindle pole	0	1	1	12	0.103328	0.533153	-	Hcu_0129.t65.path1(Hcu_0129.t65.path1)
GO:0051386	BP	regulation of neurotrophin TRK receptor signaling pathway	1	0	1	12	0.103328	0.533153	Hcu_0346.t21.path1(Hcu_0346.t21.path1)	-
GO:0055075	BP	potassium ion homeostasis	1	0	1	12	0.103328	0.533153	Hcu_0006.t19.path1(Hcu_0006.t19.path1)	-
GO:0070327	BP	thyroid hormone transport	0	1	1	12	0.103328	0.533153	-	Hcu_0076.t165.path1(Hcu_0076.t165.path1)
GO:0070459	BP	prolactin secretion	1	0	1	12	0.103328	0.533153	Hcu_1112.t23.path1(Hcu_1112.t23.path1)	-
GO:0070857	BP	regulation of bile acid biosynthetic process	0	1	1	12	0.103328	0.533153	-	Hcu_1276.t4.path1(Hcu_1276.t4.path1)
GO:0099566	BP	regulation of postsynaptic cytosolic calcium ion concentration	1	0	1	12	0.103328	0.533153	Hcu_0356.t2.path1(Hcu_0356.t2.path1)	-
GO:0099623	BP	regulation of cardiac muscle cell membrane repolarization	1	0	1	12	0.103328	0.533153	Hcu_0006.t19.path1(Hcu_0006.t19.path1)	-
GO:1902188	BP	positive regulation of viral release from host cell	0	1	1	12	0.103328	0.533153	-	Hcu_0077.t5.path1(Hcu_0077.t5.path1)
GO:2000121	BP	regulation of removal of superoxide radicals	0	1	1	12	0.103328	0.533153	-	Hcu_0674.t33.path1(Hcu_0674.t33.path1)
GO:2000561	BP	regulation of CD4-positive, alpha-beta T cell proliferation	1	0	1	12	0.103328	0.533153	Hcu_0636.t10.path1(Hcu_0636.t10.path1)	-
GO:2001214	BP	positive regulation of vasculogenesis	1	0	1	12	0.103328	0.533153	Hcu_0636.t10.path1(Hcu_0636.t10.path1)	-
GO:0050730	BP	regulation of peptidyl-tyrosine phosphorylation	1	4	5	275	0.103882	0.533153	Hcu_0742.t69.path1(Hcu_0742.t69.path1)	Hcu_0102.t51.path1(Hcu_0102.t51.path1);Hcu_0212.t10.path1(Hcu_0212.t10.path1);Hcu_0547.t38.path1(Hcu_0547.t38.path1);Hcu_1651.t1.path1(Hcu_1651.t1.path1)
GO:0006275	BP	regulation of DNA replication	1	2	3	125	0.10404	0.533153	Hcu_1448.t49.path1(Hcu_1448.t49.path1)	Hcu_0415.t106.path1(Hcu_0415.t106.path1);Hcu_0965.t16.path1(Hcu_0965.t16.path1)
GO:0010453	BP	regulation of cell fate commitment	2	1	3	125	0.10404	0.533153	Hcu_0726.t22.path1(Hcu_0726.t22.path1);Hcu_0897.t1.path1(Hcu_0897.t1.path1)	Hcu_0107.t302.path1(Hcu_0107.t302.path1)
GO:0071242	BP	cellular response to ammonium ion	3	0	3	125	0.10404	0.533153	Hcu_0006.t19.path1(Hcu_0006.t19.path1);Hcu_0745.t106.path1(Hcu_0745.t106.path1);Hcu_1785.t15.path1(Hcu_1785.t15.path1)	-
GO:0005237	MF	inhibitory extracellular ligand-gated ion channel activity	1	0	1	13	0.104409	0.368629	Hcu_1785.t15.path1(Hcu_1785.t15.path1)	-
GO:0031005	MF	filamin binding	1	0	1	13	0.104409	0.368629	Hcu_0636.t10.path1(Hcu_0636.t10.path1)	-
GO:0031685	MF	adenosine receptor binding	0	1	1	13	0.104409	0.368629	-	Hcu_0547.t38.path1(Hcu_0547.t38.path1)
GO:0032093	MF	SAM domain binding	1	0	1	13	0.104409	0.368629	Hcu_0346.t21.path1(Hcu_0346.t21.path1)	-
GO:0052597	MF	diamine oxidase activity	1	0	1	13	0.104409	0.368629	Hcu_0745.t106.path1(Hcu_0745.t106.path1)	-
GO:0052598	MF	histamine oxidase activity	1	0	1	13	0.104409	0.368629	Hcu_0745.t106.path1(Hcu_0745.t106.path1)	-
GO:0097617	MF	annealing activity	0	1	1	13	0.104409	0.368629	-	Hcu_1391.t9.path1(Hcu_1391.t9.path1)
GO:1990825	MF	sequence-specific mRNA binding	0	1	1	13	0.104409	0.368629	-	Hcu_0674.t33.path1(Hcu_0674.t33.path1)
GO:0032868	BP	response to insulin	6	0	6	357	0.1047	0.533153	Hcu_0346.t21.path1(Hcu_0346.t21.path1);Hcu_0636.t10.path1(Hcu_0636.t10.path1);Hcu_0771.t34.path1(Hcu_0771.t34.path1);Hcu_1142.t14.path1(Hcu_1142.t14.path1);Hcu_1142.t34.path1(Hcu_1142.t34.path1);Hcu_1448.t49.path1(Hcu_1448.t49.path1)	-
GO:0007131	BP	reciprocal meiotic recombination	0	2	2	61	0.105237	0.533153	-	Hcu_0069.t69.path1(Hcu_0069.t69.path1);Hcu_1391.t9.path1(Hcu_1391.t9.path1)
GO:0009651	BP	response to salt stress	1	1	2	61	0.105237	0.533153	Hcu_1112.t23.path1(Hcu_1112.t23.path1)	Hcu_0153.t10.path1(Hcu_0153.t10.path1)
GO:0032222	BP	regulation of synaptic transmission, cholinergic	2	0	2	61	0.105237	0.533153	Hcu_1112.t23.path1(Hcu_1112.t23.path1);Hcu_1785.t15.path1(Hcu_1785.t15.path1)	-
GO:0035825	BP	homologous recombination	0	2	2	61	0.105237	0.533153	-	Hcu_0069.t69.path1(Hcu_0069.t69.path1);Hcu_1391.t9.path1(Hcu_1391.t9.path1)
GO:2001025	BP	positive regulation of response to drug	2	0	2	61	0.105237	0.533153	Hcu_1112.t23.path1(Hcu_1112.t23.path1);Hcu_1785.t15.path1(Hcu_1785.t15.path1)	-
GO:0019904	MF	protein domain specific binding	4	6	10	761	0.107471	0.369221	Hcu_0006.t19.path1(Hcu_0006.t19.path1);Hcu_0346.t21.path1(Hcu_0346.t21.path1);Hcu_0356.t2.path1(Hcu_0356.t2.path1);Hcu_2101.t76.path1(Hcu_2101.t76.path1)	Hcu_0107.t302.path1(Hcu_0107.t302.path1);Hcu_0547.t38.path1(Hcu_0547.t38.path1);Hcu_1147.t24.path1(Hcu_1147.t24.path1);Hcu_1885.t49.path1(Hcu_1885.t49.path1);Hcu_2199.t24.path1(Hcu_2199.t24.path1);Hcu_2274.t10.path1(Hcu_2274.t10.path1)
GO:0001956	BP	positive regulation of neurotransmitter secretion	2	0	2	62	0.108128	0.533153	Hcu_1112.t23.path1(Hcu_1112.t23.path1);Hcu_1785.t15.path1(Hcu_1785.t15.path1)	-
GO:0051954	BP	positive regulation of amine transport	2	0	2	62	0.108128	0.533153	Hcu_1112.t23.path1(Hcu_1112.t23.path1);Hcu_1785.t15.path1(Hcu_1785.t15.path1)	-
GO:0007259	BP	JAK-STAT cascade	1	3	4	201	0.109096	0.533153	Hcu_0742.t69.path1(Hcu_0742.t69.path1)	Hcu_0153.t10.path1(Hcu_0153.t10.path1);Hcu_0212.t10.path1(Hcu_0212.t10.path1);Hcu_1651.t1.path1(Hcu_1651.t1.path1)
GO:0097696	BP	STAT cascade	1	3	4	201	0.109096	0.533153	Hcu_0742.t69.path1(Hcu_0742.t69.path1)	Hcu_0153.t10.path1(Hcu_0153.t10.path1);Hcu_0212.t10.path1(Hcu_0212.t10.path1);Hcu_1651.t1.path1(Hcu_1651.t1.path1)
GO:0033267	CC	axon part	4	3	7	449	0.109194	0.487557	Hcu_0006.t19.path1(Hcu_0006.t19.path1);Hcu_0346.t21.path1(Hcu_0346.t21.path1);Hcu_0356.t2.path1(Hcu_0356.t2.path1);Hcu_1785.t15.path1(Hcu_1785.t15.path1)	Hcu_0547.t38.path1(Hcu_0547.t38.path1);Hcu_1852.t10.path1(Hcu_1852.t10.path1);Hcu_2274.t10.path1(Hcu_2274.t10.path1)
GO:0055074	BP	calcium ion homeostasis	6	1	7	446	0.109347	0.533153	Hcu_0006.t19.path1(Hcu_0006.t19.path1);Hcu_0356.t2.path1(Hcu_0356.t2.path1);Hcu_0629.t30.path1(Hcu_0629.t30.path1);Hcu_0742.t69.path1(Hcu_0742.t69.path1);Hcu_1112.t23.path1(Hcu_1112.t23.path1);Hcu_1869.t56.path1(Hcu_1869.t56.path1)	Hcu_0547.t38.path1(Hcu_0547.t38.path1)
GO:0008144	MF	drug binding	3	6	9	667	0.109378	0.369221	Hcu_0745.t106.path1(Hcu_0745.t106.path1);Hcu_0771.t34.path1(Hcu_0771.t34.path1);Hcu_1785.t15.path1(Hcu_1785.t15.path1)	Hcu_0063.t42.path1(Hcu_0063.t42.path1);Hcu_0077.t5.path1(Hcu_0077.t5.path1);Hcu_0198.t9.path1(Hcu_0198.t9.path1);Hcu_0674.t33.path1(Hcu_0674.t33.path1);Hcu_0907.t49.path1(Hcu_0907.t49.path1);Hcu_1675.t5.path1(Hcu_1675.t5.path1)
GO:0007140	BP	male meiotic nuclear division	0	3	3	128	0.109692	0.533153	-	Hcu_1079.t185.path1(Hcu_1079.t185.path1);Hcu_1147.t24.path1(Hcu_1147.t24.path1);Hcu_1852.t10.path1(Hcu_1852.t10.path1)
GO:0042110	BP	T cell activation	3	3	6	362	0.109961	0.533153	Hcu_0636.t10.path1(Hcu_0636.t10.path1);Hcu_0742.t69.path1(Hcu_0742.t69.path1);Hcu_0926.t26.path1(Hcu_0926.t26.path1)	Hcu_0307.t33.path1(Hcu_0307.t33.path1);Hcu_1147.t24.path1(Hcu_1147.t24.path1);Hcu_2136.t1.path1(Hcu_2136.t1.path1)
GO:0033270	CC	paranode region of axon	1	0	1	13	0.110729	0.487557	Hcu_0006.t19.path1(Hcu_0006.t19.path1)	-
GO:0097449	CC	astrocyte projection	0	1	1	13	0.110729	0.487557	-	Hcu_0547.t38.path1(Hcu_0547.t38.path1)
GO:0017022	MF	myosin binding	1	2	3	138	0.111114	0.369221	Hcu_0356.t2.path1(Hcu_0356.t2.path1)	Hcu_0447.t34.path1(Hcu_0447.t34.path1);Hcu_1852.t10.path1(Hcu_1852.t10.path1)
GO:0002347	BP	response to tumor cell	1	0	1	13	0.111445	0.533153	Hcu_0636.t10.path1(Hcu_0636.t10.path1)	-
GO:0002710	BP	negative regulation of T cell mediated immunity	1	0	1	13	0.111445	0.533153	Hcu_0636.t10.path1(Hcu_0636.t10.path1)	-
GO:0003056	BP	regulation of vascular smooth muscle contraction	1	0	1	13	0.111445	0.533153	Hcu_1785.t15.path1(Hcu_1785.t15.path1)	-
GO:0006924	BP	activation-induced cell death of T cells	1	0	1	13	0.111445	0.533153	Hcu_0636.t10.path1(Hcu_0636.t10.path1)	-
GO:0007296	BP	vitellogenesis	0	1	1	13	0.111445	0.533153	-	Hcu_0107.t302.path1(Hcu_0107.t302.path1)
GO:0014050	BP	negative regulation of glutamate secretion	0	1	1	13	0.111445	0.533153	-	Hcu_0547.t38.path1(Hcu_0547.t38.path1)
GO:0014821	BP	phasic smooth muscle contraction	1	0	1	13	0.111445	0.533153	Hcu_1112.t23.path1(Hcu_1112.t23.path1)	-
GO:0015898	BP	amiloride transport	1	0	1	13	0.111445	0.533153	Hcu_0745.t106.path1(Hcu_0745.t106.path1)	-
GO:0021631	BP	optic nerve morphogenesis	1	0	1	13	0.111445	0.533153	Hcu_0006.t19.path1(Hcu_0006.t19.path1)	-
GO:0022401	BP	negative adaptation of signaling pathway	0	1	1	13	0.111445	0.533153	-	Hcu_0547.t38.path1(Hcu_0547.t38.path1)
GO:0031573	BP	intra-S DNA damage checkpoint	0	1	1	13	0.111445	0.533153	-	Hcu_0610.t11.path1(Hcu_0610.t11.path1)
GO:0031937	BP	positive regulation of chromatin silencing	0	1	1	13	0.111445	0.533153	-	Hcu_1079.t185.path1(Hcu_1079.t185.path1)
GO:0034384	BP	high-density lipoprotein particle clearance	0	1	1	13	0.111445	0.533153	-	Hcu_0907.t49.path1(Hcu_0907.t49.path1)
GO:0035874	BP	cellular response to copper ion starvation	1	0	1	13	0.111445	0.533153	Hcu_0745.t106.path1(Hcu_0745.t106.path1)	-
GO:0046132	BP	pyrimidine ribonucleoside biosynthetic process	1	0	1	13	0.111445	0.533153	Hcu_0926.t26.path1(Hcu_0926.t26.path1)	-
GO:0046534	BP	positive regulation of photoreceptor cell differentiation	0	1	1	13	0.111445	0.533153	-	Hcu_0107.t302.path1(Hcu_0107.t302.path1)
GO:0046641	BP	positive regulation of alpha-beta T cell proliferation	1	0	1	13	0.111445	0.533153	Hcu_0636.t10.path1(Hcu_0636.t10.path1)	-
GO:0050667	BP	homocysteine metabolic process	0	1	1	13	0.111445	0.533153	-	Hcu_0198.t9.path1(Hcu_0198.t9.path1)
GO:0050911	BP	detection of chemical stimulus involved in sensory perception of smell	1	0	1	13	0.111445	0.533153	Hcu_1112.t23.path1(Hcu_1112.t23.path1)	-
GO:0051255	BP	spindle midzone assembly	0	1	1	13	0.111445	0.533153	-	Hcu_1079.t185.path1(Hcu_1079.t185.path1)
GO:0051574	BP	positive regulation of histone H3-K9 methylation	0	1	1	13	0.111445	0.533153	-	Hcu_1147.t24.path1(Hcu_1147.t24.path1)
GO:0060457	BP	negative regulation of digestive system process	1	0	1	13	0.111445	0.533153	Hcu_0771.t34.path1(Hcu_0771.t34.path1)	-
GO:0070102	BP	interleukin-6-mediated signaling pathway	1	0	1	13	0.111445	0.533153	Hcu_0742.t69.path1(Hcu_0742.t69.path1)	-
GO:0071044	BP	histone mRNA catabolic process	0	1	1	13	0.111445	0.533153	-	Hcu_0120.t61.path1(Hcu_0120.t61.path1)
GO:0071475	BP	cellular hyperosmotic salinity response	0	1	1	13	0.111445	0.533153	-	Hcu_0153.t10.path1(Hcu_0153.t10.path1)
GO:0071763	BP	nuclear membrane organization	0	1	1	13	0.111445	0.533153	-	Hcu_2743.t1.path1(Hcu_2743.t1.path1)
GO:0097156	BP	fasciculation of motor neuron axon	0	1	1	13	0.111445	0.533153	-	Hcu_1605.t10.path1(Hcu_1605.t10.path1)
GO:0097185	BP	cellular response to azide	1	0	1	13	0.111445	0.533153	Hcu_0745.t106.path1(Hcu_0745.t106.path1)	-
GO:0097329	BP	response to antimetabolite	0	1	1	13	0.111445	0.533153	-	Hcu_0674.t33.path1(Hcu_0674.t33.path1)
GO:0120126	BP	response to copper ion starvation	1	0	1	13	0.111445	0.533153	Hcu_0745.t106.path1(Hcu_0745.t106.path1)	-
GO:1901018	BP	positive regulation of potassium ion transmembrane transporter activity	1	0	1	13	0.111445	0.533153	Hcu_0006.t19.path1(Hcu_0006.t19.path1)	-
GO:1904251	BP	regulation of bile acid metabolic process	0	1	1	13	0.111445	0.533153	-	Hcu_1276.t4.path1(Hcu_1276.t4.path1)
GO:2001185	BP	regulation of CD8-positive, alpha-beta T cell activation	1	0	1	13	0.111445	0.533153	Hcu_0636.t10.path1(Hcu_0636.t10.path1)	-
GO:0005216	MF	ion channel activity	6	0	6	390	0.111567	0.369221	Hcu_0006.t19.path1(Hcu_0006.t19.path1);Hcu_0356.t2.path1(Hcu_0356.t2.path1);Hcu_0629.t30.path1(Hcu_0629.t30.path1);Hcu_1204.t71.path1(Hcu_1204.t71.path1);Hcu_1785.t15.path1(Hcu_1785.t15.path1);Hcu_1869.t56.path1(Hcu_1869.t56.path1)	-
GO:0007589	BP	body fluid secretion	2	1	3	129	0.111602	0.533153	Hcu_1112.t23.path1(Hcu_1112.t23.path1);Hcu_1785.t15.path1(Hcu_1785.t15.path1)	Hcu_0447.t34.path1(Hcu_0447.t34.path1)
GO:0042098	BP	T cell proliferation	3	0	3	129	0.111602	0.533153	Hcu_0636.t10.path1(Hcu_0636.t10.path1);Hcu_0742.t69.path1(Hcu_0742.t69.path1);Hcu_0926.t26.path1(Hcu_0926.t26.path1)	-
GO:1903561	CC	extracellular vesicle	1	2	3	130	0.111804	0.487557	Hcu_0745.t106.path1(Hcu_0745.t106.path1)	Hcu_0098.t41.path1(Hcu_0098.t41.path1);Hcu_0907.t49.path1(Hcu_0907.t49.path1)
GO:0004568	MF	chitinase activity	0	1	1	14	0.111979	0.369221	-	Hcu_0063.t42.path1(Hcu_0063.t42.path1)
GO:0005234	MF	extracellularly glutamate-gated ion channel activity	1	0	1	14	0.111979	0.369221	Hcu_0356.t2.path1(Hcu_0356.t2.path1)	-
GO:0016842	MF	amidine-lyase activity	1	0	1	14	0.111979	0.369221	Hcu_2285.t1.path1(Hcu_2285.t1.path1)	-
GO:0016888	MF	endodeoxyribonuclease activity, producing 5'-phosphomonoesters	0	1	1	14	0.111979	0.369221	-	Hcu_0965.t16.path1(Hcu_0965.t16.path1)
GO:0019206	MF	nucleoside kinase activity	0	1	1	14	0.111979	0.369221	-	Hcu_1242.t41.path1(Hcu_1242.t41.path1)
GO:0099095	MF	ligand-gated anion channel activity	1	0	1	14	0.111979	0.369221	Hcu_1785.t15.path1(Hcu_1785.t15.path1)	-
GO:0003678	MF	DNA helicase activity	0	2	2	68	0.112402	0.369221	-	Hcu_0069.t69.path1(Hcu_0069.t69.path1);Hcu_0965.t16.path1(Hcu_0965.t16.path1)
GO:0042058	BP	regulation of epidermal growth factor receptor signaling pathway	3	0	3	130	0.113525	0.54153	Hcu_0346.t21.path1(Hcu_0346.t21.path1);Hcu_0636.t10.path1(Hcu_0636.t10.path1);Hcu_0897.t1.path1(Hcu_0897.t1.path1)	-
GO:0050999	BP	regulation of nitric-oxide synthase activity	0	2	2	64	0.113974	0.542053	-	Hcu_0398.t118.path1(Hcu_0398.t118.path1);Hcu_0674.t33.path1(Hcu_0674.t33.path1)
GO:0070231	BP	T cell apoptotic process	2	0	2	64	0.113974	0.542053	Hcu_0636.t10.path1(Hcu_0636.t10.path1);Hcu_2378.t11.path1(Hcu_2378.t11.path1)	-
GO:0044057	BP	regulation of system process	8	1	9	628	0.114869	0.543224	Hcu_0006.t19.path1(Hcu_0006.t19.path1);Hcu_0629.t30.path1(Hcu_0629.t30.path1);Hcu_0742.t69.path1(Hcu_0742.t69.path1);Hcu_0771.t34.path1(Hcu_0771.t34.path1);Hcu_1112.t23.path1(Hcu_1112.t23.path1);Hcu_1204.t71.path1(Hcu_1204.t71.path1);Hcu_1785.t15.path1(Hcu_1785.t15.path1);Hcu_1869.t56.path1(Hcu_1869.t56.path1)	Hcu_0547.t38.path1(Hcu_0547.t38.path1)
GO:0072503	BP	cellular divalent inorganic cation homeostasis	6	1	7	452	0.115122	0.543224	Hcu_0006.t19.path1(Hcu_0006.t19.path1);Hcu_0356.t2.path1(Hcu_0356.t2.path1);Hcu_0629.t30.path1(Hcu_0629.t30.path1);Hcu_0742.t69.path1(Hcu_0742.t69.path1);Hcu_1112.t23.path1(Hcu_1112.t23.path1);Hcu_1869.t56.path1(Hcu_1869.t56.path1)	Hcu_0547.t38.path1(Hcu_0547.t38.path1)
GO:0060079	BP	excitatory postsynaptic potential	3	0	3	131	0.11546	0.543224	Hcu_0356.t2.path1(Hcu_0356.t2.path1);Hcu_1785.t15.path1(Hcu_1785.t15.path1);Hcu_1869.t56.path1(Hcu_1869.t56.path1)	-
GO:0046651	BP	lymphocyte proliferation	4	0	4	206	0.116537	0.543224	Hcu_0636.t10.path1(Hcu_0636.t10.path1);Hcu_0742.t69.path1(Hcu_0742.t69.path1);Hcu_0926.t26.path1(Hcu_0926.t26.path1);Hcu_1112.t23.path1(Hcu_1112.t23.path1)	-
GO:0038023	MF	signaling receptor activity	6	4	10	774	0.116659	0.370089	Hcu_0346.t21.path1(Hcu_0346.t21.path1);Hcu_0356.t2.path1(Hcu_0356.t2.path1);Hcu_0742.t69.path1(Hcu_0742.t69.path1);Hcu_1112.t23.path1(Hcu_1112.t23.path1);Hcu_1785.t15.path1(Hcu_1785.t15.path1);Hcu_1869.t56.path1(Hcu_1869.t56.path1)	Hcu_0307.t33.path1(Hcu_0307.t33.path1);Hcu_0547.t38.path1(Hcu_0547.t38.path1);Hcu_0907.t49.path1(Hcu_0907.t49.path1);Hcu_1142.t82.path1(Hcu_1142.t82.path1)
GO:0051438	BP	regulation of ubiquitin-protein transferase activity	0	2	2	65	0.116926	0.543224	-	Hcu_0239.t23.path1(Hcu_0239.t23.path1);Hcu_1944.t26.path1(Hcu_1944.t26.path1)
GO:0044264	BP	cellular polysaccharide metabolic process	3	0	3	132	0.117408	0.543224	Hcu_0742.t69.path1(Hcu_0742.t69.path1);Hcu_1142.t12.path1(Hcu_1142.t12.path1);Hcu_1142.t13.path1(Hcu_1142.t13.path1)	-
GO:0050805	BP	negative regulation of synaptic transmission	2	1	3	132	0.117408	0.543224	Hcu_0356.t2.path1(Hcu_0356.t2.path1);Hcu_1112.t23.path1(Hcu_1112.t23.path1)	Hcu_0547.t38.path1(Hcu_0547.t38.path1)
GO:0044224	CC	juxtaparanode region of axon	1	0	1	14	0.118725	0.507999	Hcu_0006.t19.path1(Hcu_0006.t19.path1)	-
GO:0031461	CC	cullin-RING ubiquitin ligase complex	2	2	4	209	0.118893	0.507999	Hcu_0061.t72.path1(Hcu_0061.t72.path1);Hcu_1723.t28.path1(Hcu_1723.t28.path1)	Hcu_0180.t181.path1(Hcu_0180.t181.path1);Hcu_0239.t23.path1(Hcu_0239.t23.path1)
GO:0000900	MF	translation repressor activity, mRNA regulatory element binding	0	1	1	15	0.119485	0.370089	-	Hcu_0674.t33.path1(Hcu_0674.t33.path1)
GO:0005221	MF	intracellular cyclic nucleotide activated cation channel activity	1	0	1	15	0.119485	0.370089	Hcu_0006.t19.path1(Hcu_0006.t19.path1)	-
GO:0016863	MF	intramolecular oxidoreductase activity, transposing C=C bonds	0	1	1	15	0.119485	0.370089	-	Hcu_0138.t97.path1(Hcu_0138.t97.path1)
GO:0030275	MF	LRR domain binding	0	1	1	15	0.119485	0.370089	-	Hcu_1885.t49.path1(Hcu_1885.t49.path1)
GO:0030492	MF	hemoglobin binding	0	1	1	15	0.119485	0.370089	-	Hcu_0907.t49.path1(Hcu_0907.t49.path1)
GO:0042910	MF	xenobiotic transmembrane transporter activity	1	0	1	15	0.119485	0.370089	Hcu_0771.t34.path1(Hcu_0771.t34.path1)	-
GO:0043855	MF	cyclic nucleotide-gated ion channel activity	1	0	1	15	0.119485	0.370089	Hcu_0006.t19.path1(Hcu_0006.t19.path1)	-
GO:0050664	MF	oxidoreductase activity, acting on NAD(P)H, oxygen as acceptor	1	0	1	15	0.119485	0.370089	Hcu_1204.t71.path1(Hcu_1204.t71.path1)	-
GO:0001833	BP	inner cell mass cell proliferation	0	1	1	14	0.119489	0.543224	-	Hcu_0102.t51.path1(Hcu_0102.t51.path1)
GO:0001911	BP	negative regulation of leukocyte mediated cytotoxicity	1	0	1	14	0.119489	0.543224	Hcu_0636.t10.path1(Hcu_0636.t10.path1)	-
GO:0002716	BP	negative regulation of natural killer cell mediated immunity	1	0	1	14	0.119489	0.543224	Hcu_0636.t10.path1(Hcu_0636.t10.path1)	-
GO:0006032	BP	chitin catabolic process	0	1	1	14	0.119489	0.543224	-	Hcu_0063.t42.path1(Hcu_0063.t42.path1)
GO:0006642	BP	triglyceride mobilization	1	0	1	14	0.119489	0.543224	Hcu_0742.t69.path1(Hcu_0742.t69.path1)	-
GO:0007196	BP	adenylate cyclase-inhibiting G protein-coupled glutamate receptor signaling pathway	0	1	1	14	0.119489	0.543224	-	Hcu_0547.t38.path1(Hcu_0547.t38.path1)
GO:0007503	BP	fat body development	0	1	1	14	0.119489	0.543224	-	Hcu_1605.t10.path1(Hcu_1605.t10.path1)
GO:0030853	BP	negative regulation of granulocyte differentiation	1	0	1	14	0.119489	0.543224	Hcu_0636.t10.path1(Hcu_0636.t10.path1)	-
GO:0031915	BP	positive regulation of synaptic plasticity	0	1	1	14	0.119489	0.543224	-	Hcu_0239.t23.path1(Hcu_0239.t23.path1)
GO:0034080	BP	CENP-A containing nucleosome assembly	0	1	1	14	0.119489	0.543224	-	Hcu_1028.t145.path1(Hcu_1028.t145.path1)
GO:0034310	BP	primary alcohol catabolic process	0	1	1	14	0.119489	0.543224	-	Hcu_0153.t10.path1(Hcu_0153.t10.path1)
GO:0042559	BP	pteridine-containing compound biosynthetic process	0	1	1	14	0.119489	0.543224	-	Hcu_0674.t33.path1(Hcu_0674.t33.path1)
GO:0044828	BP	negative regulation by host of viral genome replication	1	0	1	14	0.119489	0.543224	Hcu_0636.t10.path1(Hcu_0636.t10.path1)	-
GO:0045717	BP	negative regulation of fatty acid biosynthetic process	1	0	1	14	0.119489	0.543224	Hcu_0636.t10.path1(Hcu_0636.t10.path1)	-
GO:0045953	BP	negative regulation of natural killer cell mediated cytotoxicity	1	0	1	14	0.119489	0.543224	Hcu_0636.t10.path1(Hcu_0636.t10.path1)	-
GO:0050976	BP	detection of mechanical stimulus involved in sensory perception of touch	1	0	1	14	0.119489	0.543224	Hcu_0006.t19.path1(Hcu_0006.t19.path1)	-
GO:0060025	BP	regulation of synaptic activity	1	0	1	14	0.119489	0.543224	Hcu_0006.t19.path1(Hcu_0006.t19.path1)	-
GO:0060269	BP	centripetally migrating follicle cell migration	1	0	1	14	0.119489	0.543224	Hcu_0346.t21.path1(Hcu_0346.t21.path1)	-
GO:0061641	BP	CENP-A containing chromatin organization	0	1	1	14	0.119489	0.543224	-	Hcu_1028.t145.path1(Hcu_1028.t145.path1)
GO:0071435	BP	potassium ion export	1	0	1	14	0.119489	0.543224	Hcu_0006.t19.path1(Hcu_0006.t19.path1)	-
GO:0086019	BP	cell-cell signaling involved in cardiac conduction	1	0	1	14	0.119489	0.543224	Hcu_0006.t19.path1(Hcu_0006.t19.path1)	-
GO:0090195	BP	chemokine secretion	0	1	1	14	0.119489	0.543224	-	Hcu_0063.t42.path1(Hcu_0063.t42.path1)
GO:0090386	BP	phagosome maturation involved in apoptotic cell clearance	0	1	1	14	0.119489	0.543224	-	Hcu_0447.t34.path1(Hcu_0447.t34.path1)
GO:1900120	BP	regulation of receptor binding	1	0	1	14	0.119489	0.543224	Hcu_0346.t21.path1(Hcu_0346.t21.path1)	-
GO:0048542	BP	lymph gland development	1	1	2	66	0.119899	0.54373	Hcu_0926.t26.path1(Hcu_0926.t26.path1)	Hcu_0161.t4.path1(Hcu_0161.t4.path1)
GO:0043270	BP	positive regulation of ion transport	4	1	5	288	0.119941	0.54373	Hcu_0006.t19.path1(Hcu_0006.t19.path1);Hcu_0629.t30.path1(Hcu_0629.t30.path1);Hcu_1112.t23.path1(Hcu_1112.t23.path1);Hcu_1785.t15.path1(Hcu_1785.t15.path1)	Hcu_0547.t38.path1(Hcu_0547.t38.path1)
GO:0072330	BP	monocarboxylic acid biosynthetic process	3	2	5	289	0.121222	0.545335	Hcu_0636.t10.path1(Hcu_0636.t10.path1);Hcu_1142.t12.path1(Hcu_1142.t12.path1);Hcu_1142.t13.path1(Hcu_1142.t13.path1)	Hcu_1276.t4.path1(Hcu_1276.t4.path1);Hcu_1675.t5.path1(Hcu_1675.t5.path1)
GO:0003014	BP	renal system process	1	2	3	134	0.121341	0.545335	Hcu_1112.t23.path1(Hcu_1112.t23.path1)	Hcu_0153.t10.path1(Hcu_0153.t10.path1);Hcu_0909.t178.path1(Hcu_0909.t178.path1)
GO:0042509	BP	regulation of tyrosine phosphorylation of STAT protein	1	2	3	134	0.121341	0.545335	Hcu_0742.t69.path1(Hcu_0742.t69.path1)	Hcu_0212.t10.path1(Hcu_0212.t10.path1);Hcu_1651.t1.path1(Hcu_1651.t1.path1)
GO:0051017	BP	actin filament bundle assembly	2	1	3	134	0.121341	0.545335	Hcu_0897.t1.path1(Hcu_0897.t1.path1);Hcu_1112.t23.path1(Hcu_1112.t23.path1)	Hcu_1852.t10.path1(Hcu_1852.t10.path1)
GO:1901184	BP	regulation of ERBB signaling pathway	3	0	3	134	0.121341	0.545335	Hcu_0346.t21.path1(Hcu_0346.t21.path1);Hcu_0636.t10.path1(Hcu_0636.t10.path1);Hcu_0897.t1.path1(Hcu_0897.t1.path1)	-
GO:0032589	CC	neuron projection membrane	2	0	2	67	0.121519	0.513633	Hcu_0356.t2.path1(Hcu_0356.t2.path1);Hcu_1112.t23.path1(Hcu_1112.t23.path1)	-
GO:0055082	BP	cellular chemical homeostasis	8	2	10	728	0.122323	0.545335	Hcu_0006.t19.path1(Hcu_0006.t19.path1);Hcu_0179.t21.path1(Hcu_0179.t21.path1);Hcu_0356.t2.path1(Hcu_0356.t2.path1);Hcu_0629.t30.path1(Hcu_0629.t30.path1);Hcu_0742.t69.path1(Hcu_0742.t69.path1);Hcu_0771.t34.path1(Hcu_0771.t34.path1);Hcu_1112.t23.path1(Hcu_1112.t23.path1);Hcu_1869.t56.path1(Hcu_1869.t56.path1)	Hcu_0447.t34.path1(Hcu_0447.t34.path1);Hcu_0547.t38.path1(Hcu_0547.t38.path1)
GO:0032943	BP	mononuclear cell proliferation	4	0	4	210	0.122647	0.545335	Hcu_0636.t10.path1(Hcu_0636.t10.path1);Hcu_0742.t69.path1(Hcu_0742.t69.path1);Hcu_0926.t26.path1(Hcu_0926.t26.path1);Hcu_1112.t23.path1(Hcu_1112.t23.path1)	-
GO:0006879	BP	cellular iron ion homeostasis	2	0	2	67	0.122889	0.545335	Hcu_0179.t21.path1(Hcu_0179.t21.path1);Hcu_0771.t34.path1(Hcu_0771.t34.path1)	-
GO:0046688	BP	response to copper ion	1	1	2	67	0.122889	0.545335	Hcu_0745.t106.path1(Hcu_0745.t106.path1)	Hcu_1242.t41.path1(Hcu_1242.t41.path1)
GO:0051055	BP	negative regulation of lipid biosynthetic process	1	1	2	67	0.122889	0.545335	Hcu_0636.t10.path1(Hcu_0636.t10.path1)	Hcu_1276.t4.path1(Hcu_1276.t4.path1)
GO:0070207	BP	protein homotrimerization	1	1	2	67	0.122889	0.545335	Hcu_0636.t10.path1(Hcu_0636.t10.path1)	Hcu_0907.t49.path1(Hcu_0907.t49.path1)
GO:1901987	BP	regulation of cell cycle phase transition	1	6	7	460	0.12307	0.545335	Hcu_0006.t19.path1(Hcu_0006.t19.path1)	Hcu_0073.t232.path1(Hcu_0073.t232.path1);Hcu_0239.t23.path1(Hcu_0239.t23.path1);Hcu_1079.t185.path1(Hcu_1079.t185.path1);Hcu_1147.t24.path1(Hcu_1147.t24.path1);Hcu_1852.t10.path1(Hcu_1852.t10.path1);Hcu_1944.t26.path1(Hcu_1944.t26.path1)
GO:0008284	BP	positive regulation of cell proliferation	5	7	12	915	0.123297	0.545335	Hcu_0006.t19.path1(Hcu_0006.t19.path1);Hcu_0636.t10.path1(Hcu_0636.t10.path1);Hcu_0742.t69.path1(Hcu_0742.t69.path1);Hcu_1112.t23.path1(Hcu_1112.t23.path1);Hcu_1785.t15.path1(Hcu_1785.t15.path1)	Hcu_0153.t10.path1(Hcu_0153.t10.path1);Hcu_0171.t52.path1(Hcu_0171.t52.path1);Hcu_0239.t23.path1(Hcu_0239.t23.path1);Hcu_0909.t178.path1(Hcu_0909.t178.path1);Hcu_0909.t179.path1(Hcu_0909.t179.path1);Hcu_1142.t82.path1(Hcu_1142.t82.path1);Hcu_1147.t24.path1(Hcu_1147.t24.path1)
GO:0004725	MF	protein tyrosine phosphatase activity	1	1	2	72	0.123485	0.370089	Hcu_0346.t21.path1(Hcu_0346.t21.path1)	Hcu_1785.t67.path1(Hcu_1785.t67.path1)
GO:0022824	MF	transmitter-gated ion channel activity	2	0	2	72	0.123485	0.370089	Hcu_0356.t2.path1(Hcu_0356.t2.path1);Hcu_1869.t56.path1(Hcu_1869.t56.path1)	-
GO:0022835	MF	transmitter-gated channel activity	2	0	2	72	0.123485	0.370089	Hcu_0356.t2.path1(Hcu_0356.t2.path1);Hcu_1869.t56.path1(Hcu_1869.t56.path1)	-
GO:0099094	MF	ligand-gated cation channel activity	3	0	3	145	0.123884	0.370089	Hcu_0006.t19.path1(Hcu_0006.t19.path1);Hcu_0356.t2.path1(Hcu_0356.t2.path1);Hcu_1869.t56.path1(Hcu_1869.t56.path1)	-
GO:0022857	MF	transmembrane transporter activity	8	4	12	984	0.124032	0.370089	Hcu_0006.t19.path1(Hcu_0006.t19.path1);Hcu_0356.t2.path1(Hcu_0356.t2.path1);Hcu_0629.t30.path1(Hcu_0629.t30.path1);Hcu_0636.t10.path1(Hcu_0636.t10.path1);Hcu_0771.t34.path1(Hcu_0771.t34.path1);Hcu_1204.t71.path1(Hcu_1204.t71.path1);Hcu_1785.t15.path1(Hcu_1785.t15.path1);Hcu_1869.t56.path1(Hcu_1869.t56.path1)	Hcu_0076.t165.path1(Hcu_0076.t165.path1);Hcu_0840.t42.path1(Hcu_0840.t42.path1);Hcu_1654.t49.path1(Hcu_1654.t49.path1);Hcu_2261.t75.path1(Hcu_2261.t75.path1)
GO:0030672	CC	synaptic vesicle membrane	1	1	2	68	0.124499	0.513633	Hcu_0356.t2.path1(Hcu_0356.t2.path1)	Hcu_2274.t10.path1(Hcu_2274.t10.path1)
GO:0007260	BP	tyrosine phosphorylation of STAT protein	1	2	3	136	0.125323	0.545335	Hcu_0742.t69.path1(Hcu_0742.t69.path1)	Hcu_0212.t10.path1(Hcu_0212.t10.path1);Hcu_1651.t1.path1(Hcu_1651.t1.path1)
GO:0000002	BP	mitochondrial genome maintenance	0	2	2	68	0.125899	0.545335	-	Hcu_0909.t178.path1(Hcu_0909.t178.path1);Hcu_0965.t16.path1(Hcu_0965.t16.path1)
GO:0048168	BP	regulation of neuronal synaptic plasticity	0	2	2	68	0.125899	0.545335	-	Hcu_0547.t38.path1(Hcu_0547.t38.path1);Hcu_2274.t10.path1(Hcu_2274.t10.path1)
GO:0051602	BP	response to electrical stimulus	2	0	2	68	0.125899	0.545335	Hcu_0356.t2.path1(Hcu_0356.t2.path1);Hcu_1112.t23.path1(Hcu_1112.t23.path1)	-
GO:0022838	MF	substrate-specific channel activity	6	0	6	404	0.12607	0.370089	Hcu_0006.t19.path1(Hcu_0006.t19.path1);Hcu_0356.t2.path1(Hcu_0356.t2.path1);Hcu_0629.t30.path1(Hcu_0629.t30.path1);Hcu_1204.t71.path1(Hcu_1204.t71.path1);Hcu_1785.t15.path1(Hcu_1785.t15.path1);Hcu_1869.t56.path1(Hcu_1869.t56.path1)	-
GO:0005826	CC	actomyosin contractile ring	0	1	1	15	0.12665	0.513633	-	Hcu_1852.t10.path1(Hcu_1852.t10.path1)
GO:0031523	CC	Myb complex	0	1	1	15	0.12665	0.513633	-	Hcu_1147.t24.path1(Hcu_1147.t24.path1)
GO:0032281	CC	AMPA glutamate receptor complex	1	0	1	15	0.12665	0.513633	Hcu_0356.t2.path1(Hcu_0356.t2.path1)	-
GO:0004622	MF	lysophospholipase activity	0	1	1	16	0.126929	0.370089	-	Hcu_0398.t118.path1(Hcu_0398.t118.path1)
GO:0004970	MF	ionotropic glutamate receptor activity	1	0	1	16	0.126929	0.370089	Hcu_0356.t2.path1(Hcu_0356.t2.path1)	-
GO:0005521	MF	lamin binding	1	0	1	16	0.126929	0.370089	Hcu_2101.t76.path1(Hcu_2101.t76.path1)	-
GO:0008106	MF	alcohol dehydrogenase (NADP+) activity	0	1	1	16	0.126929	0.370089	-	Hcu_0153.t10.path1(Hcu_0153.t10.path1)
GO:0017075	MF	syntaxin-1 binding	0	1	1	16	0.126929	0.370089	-	Hcu_2274.t10.path1(Hcu_2274.t10.path1)
GO:0010243	BP	response to organonitrogen compound	11	4	15	1207	0.127383	0.545335	Hcu_0006.t19.path1(Hcu_0006.t19.path1);Hcu_0346.t21.path1(Hcu_0346.t21.path1);Hcu_0356.t2.path1(Hcu_0356.t2.path1);Hcu_0629.t30.path1(Hcu_0629.t30.path1);Hcu_0636.t10.path1(Hcu_0636.t10.path1);Hcu_0745.t106.path1(Hcu_0745.t106.path1);Hcu_0771.t34.path1(Hcu_0771.t34.path1);Hcu_1112.t23.path1(Hcu_1112.t23.path1);Hcu_1142.t14.path1(Hcu_1142.t14.path1);Hcu_1142.t34.path1(Hcu_1142.t34.path1);Hcu_1448.…	Hcu_0153.t10.path1(Hcu_0153.t10.path1);Hcu_0171.t52.path1(Hcu_0171.t52.path1);Hcu_0674.t33.path1(Hcu_0674.t33.path1);Hcu_2274.t10.path1(Hcu_2274.t10.path1)
GO:0014832	BP	urinary bladder smooth muscle contraction	1	0	1	15	0.127461	0.545335	Hcu_1112.t23.path1(Hcu_1112.t23.path1)	-
GO:0014848	BP	urinary tract smooth muscle contraction	1	0	1	15	0.127461	0.545335	Hcu_1112.t23.path1(Hcu_1112.t23.path1)	-
GO:0016074	BP	snoRNA metabolic process	0	1	1	15	0.127461	0.545335	-	Hcu_0120.t61.path1(Hcu_0120.t61.path1)
GO:0020028	BP	endocytic hemoglobin import	0	1	1	15	0.127461	0.545335	-	Hcu_0907.t49.path1(Hcu_0907.t49.path1)
GO:0021554	BP	optic nerve development	1	0	1	15	0.127461	0.545335	Hcu_0006.t19.path1(Hcu_0006.t19.path1)	-
GO:0031342	BP	negative regulation of cell killing	1	0	1	15	0.127461	0.545335	Hcu_0636.t10.path1(Hcu_0636.t10.path1)	-
GO:0035001	BP	dorsal trunk growth, open tracheal system	0	1	1	15	0.127461	0.545335	-	Hcu_1605.t10.path1(Hcu_1605.t10.path1)
GO:0035155	BP	negative regulation of terminal cell fate specification, open tracheal system	0	1	1	15	0.127461	0.545335	-	Hcu_0107.t302.path1(Hcu_0107.t302.path1)
GO:0035751	BP	regulation of lysosomal lumen pH	1	0	1	15	0.127461	0.545335	Hcu_0179.t21.path1(Hcu_0179.t21.path1)	-
GO:0035815	BP	positive regulation of renal sodium excretion	1	0	1	15	0.127461	0.545335	Hcu_1112.t23.path1(Hcu_1112.t23.path1)	-
GO:0042756	BP	drinking behavior	1	0	1	15	0.127461	0.545335	Hcu_1112.t23.path1(Hcu_1112.t23.path1)	-
GO:0042996	BP	regulation of Golgi to plasma membrane protein transport	0	1	1	15	0.127461	0.545335	-	Hcu_0398.t118.path1(Hcu_0398.t118.path1)
GO:0043116	BP	negative regulation of vascular permeability	1	0	1	15	0.127461	0.545335	Hcu_0636.t10.path1(Hcu_0636.t10.path1)	-
GO:0043301	BP	negative regulation of leukocyte degranulation	1	0	1	15	0.127461	0.545335	Hcu_0636.t10.path1(Hcu_0636.t10.path1)	-
GO:0043372	BP	positive regulation of CD4-positive, alpha-beta T cell differentiation	0	1	1	15	0.127461	0.545335	-	Hcu_1147.t24.path1(Hcu_1147.t24.path1)
GO:0044793	BP	negative regulation by host of viral process	1	0	1	15	0.127461	0.545335	Hcu_0636.t10.path1(Hcu_0636.t10.path1)	-
GO:0045188	BP	regulation of circadian sleep/wake cycle, non-REM sleep	1	0	1	15	0.127461	0.545335	Hcu_0006.t19.path1(Hcu_0006.t19.path1)	-
GO:0045760	BP	positive regulation of action potential	1	0	1	15	0.127461	0.545335	Hcu_1112.t23.path1(Hcu_1112.t23.path1)	-
GO:0046533	BP	negative regulation of photoreceptor cell differentiation	0	1	1	15	0.127461	0.545335	-	Hcu_0107.t302.path1(Hcu_0107.t302.path1)
GO:0048537	BP	mucosal-associated lymphoid tissue development	1	0	1	15	0.127461	0.545335	Hcu_0636.t10.path1(Hcu_0636.t10.path1)	-
GO:0048541	BP	Peyer's patch development	1	0	1	15	0.127461	0.545335	Hcu_0636.t10.path1(Hcu_0636.t10.path1)	-
GO:0072044	BP	collecting duct development	0	1	1	15	0.127461	0.545335	-	Hcu_0153.t10.path1(Hcu_0153.t10.path1)
GO:0072102	BP	glomerulus morphogenesis	0	1	1	15	0.127461	0.545335	-	Hcu_1142.t82.path1(Hcu_1142.t82.path1)
GO:1902644	BP	tertiary alcohol metabolic process	0	1	1	15	0.127461	0.545335	-	Hcu_0153.t10.path1(Hcu_0153.t10.path1)
GO:0099501	CC	exocytic vesicle membrane	1	1	2	69	0.127497	0.513633	Hcu_0356.t2.path1(Hcu_0356.t2.path1)	Hcu_2274.t10.path1(Hcu_2274.t10.path1)
GO:0005819	CC	spindle	0	5	5	297	0.128961	0.514629	-	Hcu_0073.t232.path1(Hcu_0073.t232.path1);Hcu_0129.t65.path1(Hcu_0129.t65.path1);Hcu_0239.t23.path1(Hcu_0239.t23.path1);Hcu_1437.t164.path1(Hcu_1437.t164.path1);Hcu_1944.t26.path1(Hcu_1944.t26.path1)
GO:0006641	BP	triglyceride metabolic process	3	0	3	138	0.129351	0.550401	Hcu_0742.t69.path1(Hcu_0742.t69.path1);Hcu_1142.t12.path1(Hcu_1142.t12.path1);Hcu_1142.t13.path1(Hcu_1142.t13.path1)	-
GO:0012506	CC	vesicle membrane	5	5	10	744	0.13099	0.517839	Hcu_0356.t2.path1(Hcu_0356.t2.path1);Hcu_0636.t10.path1(Hcu_0636.t10.path1);Hcu_1142.t14.path1(Hcu_1142.t14.path1);Hcu_1142.t34.path1(Hcu_1142.t34.path1);Hcu_1582.t112.path1(Hcu_1582.t112.path1)	Hcu_0076.t165.path1(Hcu_0076.t165.path1);Hcu_0307.t33.path1(Hcu_0307.t33.path1);Hcu_0447.t34.path1(Hcu_0447.t34.path1);Hcu_0907.t49.path1(Hcu_0907.t49.path1);Hcu_2274.t10.path1(Hcu_2274.t10.path1)
GO:1901652	BP	response to peptide	7	2	9	648	0.131927	0.550401	Hcu_0346.t21.path1(Hcu_0346.t21.path1);Hcu_0356.t2.path1(Hcu_0356.t2.path1);Hcu_0636.t10.path1(Hcu_0636.t10.path1);Hcu_0771.t34.path1(Hcu_0771.t34.path1);Hcu_1142.t14.path1(Hcu_1142.t14.path1);Hcu_1142.t34.path1(Hcu_1142.t34.path1);Hcu_1448.t49.path1(Hcu_1448.t49.path1)	Hcu_0153.t10.path1(Hcu_0153.t10.path1);Hcu_2274.t10.path1(Hcu_2274.t10.path1)
GO:0070661	BP	leukocyte proliferation	4	0	4	216	0.132065	0.550401	Hcu_0636.t10.path1(Hcu_0636.t10.path1);Hcu_0742.t69.path1(Hcu_0742.t69.path1);Hcu_0926.t26.path1(Hcu_0926.t26.path1);Hcu_1112.t23.path1(Hcu_1112.t23.path1)	-
GO:2001251	BP	negative regulation of chromosome organization	0	4	4	216	0.132065	0.550401	-	Hcu_0073.t232.path1(Hcu_0073.t232.path1);Hcu_0120.t61.path1(Hcu_0120.t61.path1);Hcu_1079.t185.path1(Hcu_1079.t185.path1);Hcu_1944.t26.path1(Hcu_1944.t26.path1)
GO:0005261	MF	cation channel activity	5	0	5	319	0.132301	0.383598	Hcu_0006.t19.path1(Hcu_0006.t19.path1);Hcu_0356.t2.path1(Hcu_0356.t2.path1);Hcu_0629.t30.path1(Hcu_0629.t30.path1);Hcu_1204.t71.path1(Hcu_1204.t71.path1);Hcu_1869.t56.path1(Hcu_1869.t56.path1)	-
GO:0051276	BP	chromosome organization	0	14	14	1119	0.132877	0.550401	-	Hcu_0069.t69.path1(Hcu_0069.t69.path1);Hcu_0073.t232.path1(Hcu_0073.t232.path1);Hcu_0120.t61.path1(Hcu_0120.t61.path1);Hcu_0129.t65.path1(Hcu_0129.t65.path1);Hcu_0239.t23.path1(Hcu_0239.t23.path1);Hcu_0384.t23.path1(Hcu_0384.t23.path1);Hcu_0965.t16.path1(Hcu_0965.t16.path1);Hcu_1028.t145.path1(Hcu_1028.t145.path1);Hcu_1079.t185.path1(Hcu_1079.t185.path1);Hcu_1147.t24.path1(Hcu_1147.t24.path1);Hcu…
GO:0050906	BP	detection of stimulus involved in sensory perception	2	1	3	140	0.133425	0.550401	Hcu_0006.t19.path1(Hcu_0006.t19.path1);Hcu_1112.t23.path1(Hcu_1112.t23.path1)	Hcu_0547.t38.path1(Hcu_0547.t38.path1)
GO:0051291	BP	protein heterooligomerization	1	3	4	217	0.133663	0.550401	Hcu_2284.t45.path1(Hcu_2284.t45.path1)	Hcu_0909.t178.path1(Hcu_0909.t178.path1);Hcu_0909.t179.path1(Hcu_0909.t179.path1);Hcu_2199.t24.path1(Hcu_2199.t24.path1)
GO:0017060	MF	3-galactosyl-N-acetylglucosaminide 4-alpha-L-fucosyltransferase activity	0	1	1	17	0.13431	0.38512	-	Hcu_2136.t1.path1(Hcu_2136.t1.path1)
GO:0070402	MF	NADPH binding	0	1	1	17	0.13431	0.38512	-	Hcu_0674.t33.path1(Hcu_0674.t33.path1)
GO:0016471	CC	vacuolar proton-transporting V-type ATPase complex	1	0	1	16	0.134504	0.521974	Hcu_0179.t21.path1(Hcu_0179.t21.path1)	-
GO:0042575	CC	DNA polymerase complex	0	1	1	16	0.134504	0.521974	-	Hcu_0415.t106.path1(Hcu_0415.t106.path1)
GO:0050801	BP	ion homeostasis	8	2	10	743	0.134547	0.550401	Hcu_0006.t19.path1(Hcu_0006.t19.path1);Hcu_0179.t21.path1(Hcu_0179.t21.path1);Hcu_0356.t2.path1(Hcu_0356.t2.path1);Hcu_0629.t30.path1(Hcu_0629.t30.path1);Hcu_0742.t69.path1(Hcu_0742.t69.path1);Hcu_0771.t34.path1(Hcu_0771.t34.path1);Hcu_1112.t23.path1(Hcu_1112.t23.path1);Hcu_1869.t56.path1(Hcu_1869.t56.path1)	Hcu_0447.t34.path1(Hcu_0447.t34.path1);Hcu_0547.t38.path1(Hcu_0547.t38.path1)
GO:0030728	BP	ovulation	1	1	2	71	0.13503	0.550401	Hcu_1204.t71.path1(Hcu_1204.t71.path1)	Hcu_1852.t10.path1(Hcu_1852.t10.path1)
GO:0051590	BP	positive regulation of neurotransmitter transport	2	0	2	71	0.13503	0.550401	Hcu_1112.t23.path1(Hcu_1112.t23.path1);Hcu_1785.t15.path1(Hcu_1785.t15.path1)	-
GO:0051930	BP	regulation of sensory perception of pain	1	1	2	71	0.13503	0.550401	Hcu_1112.t23.path1(Hcu_1112.t23.path1)	Hcu_0547.t38.path1(Hcu_0547.t38.path1)
GO:1903725	BP	regulation of phospholipid metabolic process	1	1	2	71	0.13503	0.550401	Hcu_1785.t15.path1(Hcu_1785.t15.path1)	Hcu_0077.t5.path1(Hcu_0077.t5.path1)
GO:0006310	BP	DNA recombination	0	4	4	218	0.13527	0.550401	-	Hcu_0069.t69.path1(Hcu_0069.t69.path1);Hcu_0350.t26.path1(Hcu_0350.t26.path1);Hcu_1344.t122.path1(Hcu_1344.t122.path1);Hcu_1391.t9.path1(Hcu_1391.t9.path1)
GO:0000098	BP	sulfur amino acid catabolic process	0	1	1	16	0.135361	0.550401	-	Hcu_0198.t9.path1(Hcu_0198.t9.path1)
GO:0001913	BP	T cell mediated cytotoxicity	1	0	1	16	0.135361	0.550401	Hcu_0636.t10.path1(Hcu_0636.t10.path1)	-
GO:0006107	BP	oxaloacetate metabolic process	0	1	1	16	0.135361	0.550401	-	Hcu_0077.t5.path1(Hcu_0077.t5.path1)
GO:0006750	BP	glutathione biosynthetic process	0	1	1	16	0.135361	0.550401	-	Hcu_0198.t9.path1(Hcu_0198.t9.path1)
GO:0006978	BP	DNA damage response, signal transduction by p53 class mediator resulting in transcription of p21 class mediator	0	1	1	16	0.135361	0.550401	-	Hcu_0171.t52.path1(Hcu_0171.t52.path1)
GO:0008655	BP	pyrimidine-containing compound salvage	0	1	1	16	0.135361	0.550401	-	Hcu_1242.t41.path1(Hcu_1242.t41.path1)
GO:0009147	BP	pyrimidine nucleoside triphosphate metabolic process	1	0	1	16	0.135361	0.550401	Hcu_0926.t26.path1(Hcu_0926.t26.path1)	-
GO:0009157	BP	deoxyribonucleoside monophosphate biosynthetic process	0	1	1	16	0.135361	0.550401	-	Hcu_1242.t41.path1(Hcu_1242.t41.path1)
GO:0010587	BP	miRNA catabolic process	0	1	1	16	0.135361	0.550401	-	Hcu_0120.t61.path1(Hcu_0120.t61.path1)
GO:0010960	BP	magnesium ion homeostasis	1	0	1	16	0.135361	0.550401	Hcu_0006.t19.path1(Hcu_0006.t19.path1)	-
GO:0014856	BP	skeletal muscle cell proliferation	0	1	1	16	0.135361	0.550401	-	Hcu_1242.t41.path1(Hcu_1242.t41.path1)
GO:0042590	BP	antigen processing and presentation of exogenous peptide antigen via MHC class I	0	1	1	16	0.135361	0.550401	-	Hcu_0307.t33.path1(Hcu_0307.t33.path1)
GO:0042748	BP	circadian sleep/wake cycle, non-REM sleep	1	0	1	16	0.135361	0.550401	Hcu_0006.t19.path1(Hcu_0006.t19.path1)	-
GO:0043097	BP	pyrimidine nucleoside salvage	0	1	1	16	0.135361	0.550401	-	Hcu_1242.t41.path1(Hcu_1242.t41.path1)
GO:0045003	BP	double-strand break repair via synthesis-dependent strand annealing	0	1	1	16	0.135361	0.550401	-	Hcu_1391.t9.path1(Hcu_1391.t9.path1)
GO:0045144	BP	meiotic sister chromatid segregation	0	1	1	16	0.135361	0.550401	-	Hcu_1079.t185.path1(Hcu_1079.t185.path1)
GO:0046618	BP	drug export	1	0	1	16	0.135361	0.550401	Hcu_0771.t34.path1(Hcu_0771.t34.path1)	-
GO:0048172	BP	regulation of short-term neuronal synaptic plasticity	0	1	1	16	0.135361	0.550401	-	Hcu_2274.t10.path1(Hcu_2274.t10.path1)
GO:0090231	BP	regulation of spindle checkpoint	0	1	1	16	0.135361	0.550401	-	Hcu_1944.t26.path1(Hcu_1944.t26.path1)
GO:0090266	BP	regulation of mitotic cell cycle spindle assembly checkpoint	0	1	1	16	0.135361	0.550401	-	Hcu_1944.t26.path1(Hcu_1944.t26.path1)
GO:1901072	BP	glucosamine-containing compound catabolic process	0	1	1	16	0.135361	0.550401	-	Hcu_0063.t42.path1(Hcu_0063.t42.path1)
GO:1902254	BP	negative regulation of intrinsic apoptotic signaling pathway by p53 class mediator	0	1	1	16	0.135361	0.550401	-	Hcu_0909.t178.path1(Hcu_0909.t178.path1)
GO:1903504	BP	regulation of mitotic spindle checkpoint	0	1	1	16	0.135361	0.550401	-	Hcu_1944.t26.path1(Hcu_1944.t26.path1)
GO:1904478	BP	regulation of intestinal absorption	1	0	1	16	0.135361	0.550401	Hcu_0771.t34.path1(Hcu_0771.t34.path1)	-
GO:1904668	BP	positive regulation of ubiquitin protein ligase activity	0	1	1	16	0.135361	0.550401	-	Hcu_0239.t23.path1(Hcu_0239.t23.path1)
GO:2000291	BP	regulation of myoblast proliferation	1	0	1	16	0.135361	0.550401	Hcu_0006.t19.path1(Hcu_0006.t19.path1)	-
GO:0032787	BP	monocarboxylic acid metabolic process	5	3	8	562	0.136268	0.553384	Hcu_0409.t4.path1(Hcu_0409.t4.path1);Hcu_0636.t10.path1(Hcu_0636.t10.path1);Hcu_0674.t3.path1(Hcu_0674.t3.path1);Hcu_1142.t12.path1(Hcu_1142.t12.path1);Hcu_1142.t13.path1(Hcu_1142.t13.path1)	Hcu_0077.t5.path1(Hcu_0077.t5.path1);Hcu_1276.t4.path1(Hcu_1276.t4.path1);Hcu_1675.t5.path1(Hcu_1675.t5.path1)
GO:0042060	BP	wound healing	4	4	8	564	0.138221	0.560603	Hcu_0629.t30.path1(Hcu_0629.t30.path1);Hcu_0636.t10.path1(Hcu_0636.t10.path1);Hcu_0897.t1.path1(Hcu_0897.t1.path1);Hcu_1028.t191.path1(Hcu_1028.t191.path1)	Hcu_0063.t42.path1(Hcu_0063.t42.path1);Hcu_1142.t82.path1(Hcu_1142.t82.path1);Hcu_1605.t10.path1(Hcu_1605.t10.path1);Hcu_2199.t24.path1(Hcu_2199.t24.path1)
GO:0015267	MF	channel activity	6	0	6	416	0.139205	0.393078	Hcu_0006.t19.path1(Hcu_0006.t19.path1);Hcu_0356.t2.path1(Hcu_0356.t2.path1);Hcu_0629.t30.path1(Hcu_0629.t30.path1);Hcu_1204.t71.path1(Hcu_1204.t71.path1);Hcu_1785.t15.path1(Hcu_1785.t15.path1);Hcu_1869.t56.path1(Hcu_1869.t56.path1)	-
GO:0022600	BP	digestive system process	3	0	3	143	0.13962	0.562901	Hcu_0771.t34.path1(Hcu_0771.t34.path1);Hcu_1112.t23.path1(Hcu_1112.t23.path1);Hcu_1785.t15.path1(Hcu_1785.t15.path1)	-
GO:0043230	CC	extracellular organelle	1	2	3	144	0.139642	0.525013	Hcu_0745.t106.path1(Hcu_0745.t106.path1)	Hcu_0098.t41.path1(Hcu_0098.t41.path1);Hcu_0907.t49.path1(Hcu_0907.t49.path1)
GO:0032869	BP	cellular response to insulin stimulus	5	0	5	303	0.139835	0.562901	Hcu_0346.t21.path1(Hcu_0346.t21.path1);Hcu_0636.t10.path1(Hcu_0636.t10.path1);Hcu_1142.t14.path1(Hcu_1142.t14.path1);Hcu_1142.t34.path1(Hcu_1142.t34.path1);Hcu_1448.t49.path1(Hcu_1448.t49.path1)	-
GO:0007093	BP	mitotic cell cycle checkpoint	0	4	4	221	0.140136	0.562901	-	Hcu_0073.t232.path1(Hcu_0073.t232.path1);Hcu_0610.t11.path1(Hcu_0610.t11.path1);Hcu_1079.t185.path1(Hcu_1079.t185.path1);Hcu_1944.t26.path1(Hcu_1944.t26.path1)
GO:0098802	CC	plasma membrane receptor complex	3	1	4	223	0.140887	0.525013	Hcu_0356.t2.path1(Hcu_0356.t2.path1);Hcu_0742.t69.path1(Hcu_0742.t69.path1);Hcu_1869.t56.path1(Hcu_1869.t56.path1)	Hcu_0547.t38.path1(Hcu_0547.t38.path1)
GO:0005887	CC	integral component of plasma membrane	12	6	18	1534	0.141179	0.525013	Hcu_0000.t94.path1(Hcu_0000.t94.path1);Hcu_0006.t19.path1(Hcu_0006.t19.path1);Hcu_0346.t21.path1(Hcu_0346.t21.path1);Hcu_0356.t2.path1(Hcu_0356.t2.path1);Hcu_0629.t30.path1(Hcu_0629.t30.path1);Hcu_0636.t10.path1(Hcu_0636.t10.path1);Hcu_0742.t69.path1(Hcu_0742.t69.path1);Hcu_1112.t23.path1(Hcu_1112.t23.path1);Hcu_1482.t1.path1(Hcu_1482.t1.path1);Hcu_1582.t112.path1(Hcu_1582.t112.path1);Hcu_1785.t1…	Hcu_0076.t165.path1(Hcu_0076.t165.path1);Hcu_0307.t33.path1(Hcu_0307.t33.path1);Hcu_0547.t38.path1(Hcu_0547.t38.path1);Hcu_1142.t82.path1(Hcu_1142.t82.path1);Hcu_2261.t75.path1(Hcu_2261.t75.path1);Hcu_2339.t5.path1(Hcu_2339.t5.path1)
GO:0006801	BP	superoxide metabolic process	1	1	2	73	0.141198	0.562901	Hcu_1204.t71.path1(Hcu_1204.t71.path1)	Hcu_0674.t33.path1(Hcu_0674.t33.path1)
GO:0035335	BP	peptidyl-tyrosine dephosphorylation	1	1	2	73	0.141198	0.562901	Hcu_0346.t21.path1(Hcu_0346.t21.path1)	Hcu_1785.t67.path1(Hcu_1785.t67.path1)
GO:0001618	MF	virus receptor activity	1	0	1	18	0.141629	0.393078	Hcu_0636.t10.path1(Hcu_0636.t10.path1)	-
GO:0015271	MF	outward rectifier potassium channel activity	1	0	1	18	0.141629	0.393078	Hcu_0006.t19.path1(Hcu_0006.t19.path1)	-
GO:0016645	MF	oxidoreductase activity, acting on the CH-NH group of donors	0	1	1	18	0.141629	0.393078	-	Hcu_0674.t33.path1(Hcu_0674.t33.path1)
GO:0019870	MF	potassium channel inhibitor activity	1	0	1	18	0.141629	0.393078	Hcu_0006.t19.path1(Hcu_0006.t19.path1)	-
GO:0104005	MF	hijacked molecular function	1	0	1	18	0.141629	0.393078	Hcu_0636.t10.path1(Hcu_0636.t10.path1)	-
GO:0006919	BP	activation of cysteine-type endopeptidase activity involved in apoptotic process	0	3	3	144	0.141707	0.562901	-	Hcu_0909.t178.path1(Hcu_0909.t178.path1);Hcu_0909.t179.path1(Hcu_0909.t179.path1);Hcu_2199.t24.path1(Hcu_2199.t24.path1)
GO:0006939	BP	smooth muscle contraction	3	0	3	144	0.141707	0.562901	Hcu_1112.t23.path1(Hcu_1112.t23.path1);Hcu_1204.t71.path1(Hcu_1204.t71.path1);Hcu_1785.t15.path1(Hcu_1785.t15.path1)	-
GO:0061572	BP	actin filament bundle organization	2	1	3	144	0.141707	0.562901	Hcu_0897.t1.path1(Hcu_0897.t1.path1);Hcu_1112.t23.path1(Hcu_1112.t23.path1)	Hcu_1852.t10.path1(Hcu_1852.t10.path1)
GO:0099565	BP	chemical synaptic transmission, postsynaptic	3	0	3	144	0.141707	0.562901	Hcu_0356.t2.path1(Hcu_0356.t2.path1);Hcu_1785.t15.path1(Hcu_1785.t15.path1);Hcu_1869.t56.path1(Hcu_1869.t56.path1)	-
GO:0033176	CC	proton-transporting V-type ATPase complex	1	0	1	17	0.142288	0.525013	Hcu_0179.t21.path1(Hcu_0179.t21.path1)	-
GO:0048787	CC	presynaptic active zone membrane	0	1	1	17	0.142288	0.525013	-	Hcu_0547.t38.path1(Hcu_0547.t38.path1)
GO:0048786	CC	presynaptic active zone	0	2	2	74	0.142734	0.525013	-	Hcu_0547.t38.path1(Hcu_0547.t38.path1);Hcu_2274.t10.path1(Hcu_2274.t10.path1)
GO:0002522	BP	leukocyte migration involved in immune response	0	1	1	17	0.143191	0.562901	-	Hcu_2136.t1.path1(Hcu_2136.t1.path1)
GO:0006534	BP	cysteine metabolic process	0	1	1	17	0.143191	0.562901	-	Hcu_0198.t9.path1(Hcu_0198.t9.path1)
GO:0007144	BP	female meiosis I	0	1	1	17	0.143191	0.562901	-	Hcu_0239.t23.path1(Hcu_0239.t23.path1)
GO:0007216	BP	G protein-coupled glutamate receptor signaling pathway	0	1	1	17	0.143191	0.562901	-	Hcu_0547.t38.path1(Hcu_0547.t38.path1)
GO:0009111	BP	vitamin catabolic process	0	1	1	17	0.143191	0.562901	-	Hcu_0907.t49.path1(Hcu_0907.t49.path1)
GO:0009220	BP	pyrimidine ribonucleotide biosynthetic process	1	0	1	17	0.143191	0.562901	Hcu_0926.t26.path1(Hcu_0926.t26.path1)	-
GO:0018990	BP	ecdysis, chitin-based cuticle	0	1	1	17	0.143191	0.562901	-	Hcu_0063.t42.path1(Hcu_0063.t42.path1)
GO:0030852	BP	regulation of granulocyte differentiation	1	0	1	17	0.143191	0.562901	Hcu_0636.t10.path1(Hcu_0636.t10.path1)	-
GO:0031055	BP	chromatin remodeling at centromere	0	1	1	17	0.143191	0.562901	-	Hcu_1028.t145.path1(Hcu_1028.t145.path1)
GO:0036037	BP	CD8-positive, alpha-beta T cell activation	1	0	1	17	0.143191	0.562901	Hcu_0636.t10.path1(Hcu_0636.t10.path1)	-
GO:0042772	BP	DNA damage response, signal transduction resulting in transcription	0	1	1	17	0.143191	0.562901	-	Hcu_0171.t52.path1(Hcu_0171.t52.path1)
GO:0045779	BP	negative regulation of bone resorption	1	0	1	17	0.143191	0.562901	Hcu_0636.t10.path1(Hcu_0636.t10.path1)	-
GO:0046415	BP	urate metabolic process	1	0	1	17	0.143191	0.562901	Hcu_0771.t34.path1(Hcu_0771.t34.path1)	-
GO:0046655	BP	folic acid metabolic process	0	1	1	17	0.143191	0.562901	-	Hcu_0674.t33.path1(Hcu_0674.t33.path1)
GO:0070782	BP	phosphatidylserine exposure on apoptotic cell surface	1	0	1	17	0.143191	0.562901	Hcu_1482.t1.path1(Hcu_1482.t1.path1)	-
GO:0090129	BP	positive regulation of synapse maturation	0	1	1	17	0.143191	0.562901	-	Hcu_0239.t23.path1(Hcu_0239.t23.path1)
GO:0004620	MF	phospholipase activity	1	1	2	79	0.143472	0.396075	Hcu_1785.t15.path1(Hcu_1785.t15.path1)	Hcu_0398.t118.path1(Hcu_0398.t118.path1)
GO:0005996	BP	monosaccharide metabolic process	0	5	5	306	0.14398	0.565307	-	Hcu_0077.t5.path1(Hcu_0077.t5.path1);Hcu_0098.t41.path1(Hcu_0098.t41.path1);Hcu_0153.t10.path1(Hcu_0153.t10.path1);Hcu_1675.t5.path1(Hcu_1675.t5.path1);Hcu_2136.t1.path1(Hcu_2136.t1.path1)
GO:0007193	BP	adenylate cyclase-inhibiting G protein-coupled receptor signaling pathway	1	1	2	74	0.144305	0.565887	Hcu_1785.t15.path1(Hcu_1785.t15.path1)	Hcu_0547.t38.path1(Hcu_0547.t38.path1)
GO:0022803	MF	passive transmembrane transporter activity	6	0	6	421	0.144864	0.396544	Hcu_0006.t19.path1(Hcu_0006.t19.path1);Hcu_0356.t2.path1(Hcu_0356.t2.path1);Hcu_0629.t30.path1(Hcu_0629.t30.path1);Hcu_1204.t71.path1(Hcu_1204.t71.path1);Hcu_1785.t15.path1(Hcu_1785.t15.path1);Hcu_1869.t56.path1(Hcu_1869.t56.path1)	-
GO:0060089	MF	molecular transducer activity	6	4	10	811	0.14517	0.396544	Hcu_0346.t21.path1(Hcu_0346.t21.path1);Hcu_0356.t2.path1(Hcu_0356.t2.path1);Hcu_0742.t69.path1(Hcu_0742.t69.path1);Hcu_1112.t23.path1(Hcu_1112.t23.path1);Hcu_1785.t15.path1(Hcu_1785.t15.path1);Hcu_1869.t56.path1(Hcu_1869.t56.path1)	Hcu_0307.t33.path1(Hcu_0307.t33.path1);Hcu_0547.t38.path1(Hcu_0547.t38.path1);Hcu_0907.t49.path1(Hcu_0907.t49.path1);Hcu_1142.t82.path1(Hcu_1142.t82.path1)
GO:0072507	BP	divalent inorganic cation homeostasis	6	1	7	481	0.145235	0.567573	Hcu_0006.t19.path1(Hcu_0006.t19.path1);Hcu_0356.t2.path1(Hcu_0356.t2.path1);Hcu_0629.t30.path1(Hcu_0629.t30.path1);Hcu_0742.t69.path1(Hcu_0742.t69.path1);Hcu_1112.t23.path1(Hcu_1112.t23.path1);Hcu_1869.t56.path1(Hcu_1869.t56.path1)	Hcu_0547.t38.path1(Hcu_0547.t38.path1)
GO:0044255	BP	cellular lipid metabolic process	8	5	13	1041	0.145816	0.567573	Hcu_0000.t94.path1(Hcu_0000.t94.path1);Hcu_0409.t4.path1(Hcu_0409.t4.path1);Hcu_0636.t10.path1(Hcu_0636.t10.path1);Hcu_0674.t3.path1(Hcu_0674.t3.path1);Hcu_0742.t69.path1(Hcu_0742.t69.path1);Hcu_1142.t12.path1(Hcu_1142.t12.path1);Hcu_1142.t13.path1(Hcu_1142.t13.path1);Hcu_1785.t15.path1(Hcu_1785.t15.path1)	Hcu_0054.t35.path1(Hcu_0054.t35.path1);Hcu_0077.t5.path1(Hcu_0077.t5.path1);Hcu_0153.t10.path1(Hcu_0153.t10.path1);Hcu_0447.t34.path1(Hcu_0447.t34.path1);Hcu_2136.t1.path1(Hcu_2136.t1.path1)
GO:0045824	BP	negative regulation of innate immune response	1	2	3	146	0.145911	0.567573	Hcu_0636.t10.path1(Hcu_0636.t10.path1)	Hcu_0212.t10.path1(Hcu_0212.t10.path1);Hcu_1651.t1.path1(Hcu_1651.t1.path1)
GO:0090598	BP	male anatomical structure morphogenesis	2	1	3	146	0.145911	0.567573	Hcu_1142.t14.path1(Hcu_1142.t14.path1);Hcu_1142.t34.path1(Hcu_1142.t34.path1)	Hcu_1852.t10.path1(Hcu_1852.t10.path1)
GO:0009581	BP	detection of external stimulus	3	1	4	225	0.146733	0.567573	Hcu_0006.t19.path1(Hcu_0006.t19.path1);Hcu_0629.t30.path1(Hcu_0629.t30.path1);Hcu_1785.t15.path1(Hcu_1785.t15.path1)	Hcu_0547.t38.path1(Hcu_0547.t38.path1)
GO:0043235	CC	receptor complex	4	2	6	397	0.147009	0.536076	Hcu_0356.t2.path1(Hcu_0356.t2.path1);Hcu_0742.t69.path1(Hcu_0742.t69.path1);Hcu_0771.t34.path1(Hcu_0771.t34.path1);Hcu_1869.t56.path1(Hcu_1869.t56.path1)	Hcu_0547.t38.path1(Hcu_0547.t38.path1);Hcu_1142.t82.path1(Hcu_1142.t82.path1)
GO:0036296	BP	response to increased oxygen levels	2	0	2	75	0.147426	0.567573	Hcu_0006.t19.path1(Hcu_0006.t19.path1);Hcu_0179.t21.path1(Hcu_0179.t21.path1)	-
GO:1902216	BP	positive regulation of interleukin-4-mediated signaling pathway	0	2	2	75	0.147426	0.567573	-	Hcu_0212.t10.path1(Hcu_0212.t10.path1);Hcu_1651.t1.path1(Hcu_1651.t1.path1)
GO:1901653	BP	cellular response to peptide	6	1	7	483	0.147441	0.567573	Hcu_0346.t21.path1(Hcu_0346.t21.path1);Hcu_0356.t2.path1(Hcu_0356.t2.path1);Hcu_0636.t10.path1(Hcu_0636.t10.path1);Hcu_1142.t14.path1(Hcu_1142.t14.path1);Hcu_1142.t34.path1(Hcu_1142.t34.path1);Hcu_1448.t49.path1(Hcu_1448.t49.path1)	Hcu_0153.t10.path1(Hcu_0153.t10.path1)
GO:0009116	BP	nucleoside metabolic process	1	2	3	147	0.148029	0.567573	Hcu_0926.t26.path1(Hcu_0926.t26.path1)	Hcu_0674.t33.path1(Hcu_0674.t33.path1);Hcu_1242.t41.path1(Hcu_1242.t41.path1)
GO:0015125	MF	bile acid transmembrane transporter activity	1	0	1	19	0.148888	0.398313	Hcu_0636.t10.path1(Hcu_0636.t10.path1)	-
GO:0016628	MF	oxidoreductase activity, acting on the CH-CH group of donors, NAD or NADP as acceptor	1	0	1	19	0.148888	0.398313	Hcu_2101.t76.path1(Hcu_2101.t76.path1)	-
GO:0033764	MF	steroid dehydrogenase activity, acting on the CH-OH group of donors, NAD or NADP as acceptor	0	1	1	19	0.148888	0.398313	-	Hcu_0153.t10.path1(Hcu_0153.t10.path1)
GO:0070182	MF	DNA polymerase binding	0	1	1	19	0.148888	0.398313	-	Hcu_0610.t11.path1(Hcu_0610.t11.path1)
GO:1901698	BP	response to nitrogen compound	12	4	16	1338	0.14927	0.567573	Hcu_0006.t19.path1(Hcu_0006.t19.path1);Hcu_0346.t21.path1(Hcu_0346.t21.path1);Hcu_0356.t2.path1(Hcu_0356.t2.path1);Hcu_0629.t30.path1(Hcu_0629.t30.path1);Hcu_0636.t10.path1(Hcu_0636.t10.path1);Hcu_0745.t106.path1(Hcu_0745.t106.path1);Hcu_0771.t34.path1(Hcu_0771.t34.path1);Hcu_1112.t23.path1(Hcu_1112.t23.path1);Hcu_1142.t14.path1(Hcu_1142.t14.path1);Hcu_1142.t34.path1(Hcu_1142.t34.path1);Hcu_1448.…	Hcu_0153.t10.path1(Hcu_0153.t10.path1);Hcu_0171.t52.path1(Hcu_0171.t52.path1);Hcu_0674.t33.path1(Hcu_0674.t33.path1);Hcu_2274.t10.path1(Hcu_2274.t10.path1)
GO:0038037	CC	G protein-coupled receptor dimeric complex	0	1	1	18	0.150003	0.537723	-	Hcu_0547.t38.path1(Hcu_0547.t38.path1)
GO:0097648	CC	G protein-coupled receptor complex	0	1	1	18	0.150003	0.537723	-	Hcu_0547.t38.path1(Hcu_0547.t38.path1)
GO:0051251	BP	positive regulation of lymphocyte activation	3	1	4	227	0.150077	0.567573	Hcu_0636.t10.path1(Hcu_0636.t10.path1);Hcu_0742.t69.path1(Hcu_0742.t69.path1);Hcu_1112.t23.path1(Hcu_1112.t23.path1)	Hcu_1147.t24.path1(Hcu_1147.t24.path1)
GO:0015696	BP	ammonium transport	3	0	3	148	0.150157	0.567573	Hcu_0006.t19.path1(Hcu_0006.t19.path1);Hcu_1112.t23.path1(Hcu_1112.t23.path1);Hcu_1785.t15.path1(Hcu_1785.t15.path1)	-
GO:0032768	BP	regulation of monooxygenase activity	0	2	2	76	0.150561	0.567573	-	Hcu_0398.t118.path1(Hcu_0398.t118.path1);Hcu_0674.t33.path1(Hcu_0674.t33.path1)
GO:0051931	BP	regulation of sensory perception	1	1	2	76	0.150561	0.567573	Hcu_1112.t23.path1(Hcu_1112.t23.path1)	Hcu_0547.t38.path1(Hcu_0547.t38.path1)
GO:1902214	BP	regulation of interleukin-4-mediated signaling pathway	0	2	2	76	0.150561	0.567573	-	Hcu_0212.t10.path1(Hcu_0212.t10.path1);Hcu_1651.t1.path1(Hcu_1651.t1.path1)
GO:0000185	BP	activation of MAPKKK activity	0	1	1	18	0.15095	0.567573	-	Hcu_0547.t38.path1(Hcu_0547.t38.path1)
GO:0001976	BP	neurological system process involved in regulation of systemic arterial blood pressure	1	0	1	18	0.15095	0.567573	Hcu_1112.t23.path1(Hcu_1112.t23.path1)	-
GO:0006555	BP	methionine metabolic process	0	1	1	18	0.15095	0.567573	-	Hcu_0198.t9.path1(Hcu_0198.t9.path1)
GO:0007301	BP	female germline ring canal formation	0	1	1	18	0.15095	0.567573	-	Hcu_0161.t4.path1(Hcu_0161.t4.path1)
GO:0015889	BP	cobalamin transport	0	1	1	18	0.15095	0.567573	-	Hcu_0907.t49.path1(Hcu_0907.t49.path1)
GO:0021527	BP	spinal cord association neuron differentiation	1	0	1	18	0.15095	0.567573	Hcu_0726.t22.path1(Hcu_0726.t22.path1)	-
GO:0034141	BP	positive regulation of toll-like receptor 3 signaling pathway	0	1	1	18	0.15095	0.567573	-	Hcu_0512.t12.path1(Hcu_0512.t12.path1)
GO:0034143	BP	regulation of toll-like receptor 4 signaling pathway	0	1	1	18	0.15095	0.567573	-	Hcu_0512.t12.path1(Hcu_0512.t12.path1)
GO:0042908	BP	xenobiotic transport	1	0	1	18	0.15095	0.567573	Hcu_0771.t34.path1(Hcu_0771.t34.path1)	-
GO:0044245	BP	polysaccharide digestion	0	1	1	18	0.15095	0.567573	-	Hcu_0063.t42.path1(Hcu_0063.t42.path1)
GO:0044771	BP	meiotic cell cycle phase transition	0	1	1	18	0.15095	0.567573	-	Hcu_0239.t23.path1(Hcu_0239.t23.path1)
GO:0048664	BP	neuron fate determination	1	0	1	18	0.15095	0.567573	Hcu_0726.t22.path1(Hcu_0726.t22.path1)	-
GO:0048711	BP	positive regulation of astrocyte differentiation	1	0	1	18	0.15095	0.567573	Hcu_0742.t69.path1(Hcu_0742.t69.path1)	-
GO:0051000	BP	positive regulation of nitric-oxide synthase activity	0	1	1	18	0.15095	0.567573	-	Hcu_0674.t33.path1(Hcu_0674.t33.path1)
GO:0060232	BP	delamination	0	1	1	18	0.15095	0.567573	-	Hcu_0107.t302.path1(Hcu_0107.t302.path1)
GO:0061620	BP	glycolytic process through glucose-6-phosphate	0	1	1	18	0.15095	0.567573	-	Hcu_1675.t5.path1(Hcu_1675.t5.path1)
GO:0071071	BP	regulation of phospholipid biosynthetic process	0	1	1	18	0.15095	0.567573	-	Hcu_0077.t5.path1(Hcu_0077.t5.path1)
GO:0071286	BP	cellular response to magnesium ion	1	0	1	18	0.15095	0.567573	Hcu_0006.t19.path1(Hcu_0006.t19.path1)	-
GO:0097152	BP	mesenchymal cell apoptotic process	0	1	1	18	0.15095	0.567573	-	Hcu_0107.t302.path1(Hcu_0107.t302.path1)
GO:1903538	BP	regulation of meiotic cell cycle process involved in oocyte maturation	0	1	1	18	0.15095	0.567573	-	Hcu_0239.t23.path1(Hcu_0239.t23.path1)
GO:0046928	BP	regulation of neurotransmitter secretion	2	1	3	149	0.152294	0.571954	Hcu_1112.t23.path1(Hcu_1112.t23.path1);Hcu_1785.t15.path1(Hcu_1785.t15.path1)	Hcu_0547.t38.path1(Hcu_0547.t38.path1)
GO:0033206	BP	meiotic cytokinesis	0	2	2	77	0.15371	0.573544	-	Hcu_0239.t23.path1(Hcu_0239.t23.path1);Hcu_1852.t10.path1(Hcu_1852.t10.path1)
GO:0043502	BP	regulation of muscle adaptation	2	0	2	77	0.15371	0.573544	Hcu_0629.t30.path1(Hcu_0629.t30.path1);Hcu_0742.t69.path1(Hcu_0742.t69.path1)	-
GO:0051937	BP	catecholamine transport	2	0	2	77	0.15371	0.573544	Hcu_0006.t19.path1(Hcu_0006.t19.path1);Hcu_1785.t15.path1(Hcu_1785.t15.path1)	-
GO:0050870	BP	positive regulation of T cell activation	2	1	3	150	0.154442	0.573544	Hcu_0636.t10.path1(Hcu_0636.t10.path1);Hcu_0742.t69.path1(Hcu_0742.t69.path1)	Hcu_1147.t24.path1(Hcu_1147.t24.path1)
GO:0010256	BP	endomembrane system organization	1	6	7	490	0.15529	0.573544	Hcu_1482.t1.path1(Hcu_1482.t1.path1)	Hcu_0073.t232.path1(Hcu_0073.t232.path1);Hcu_0161.t4.path1(Hcu_0161.t4.path1);Hcu_1147.t24.path1(Hcu_1147.t24.path1);Hcu_1852.t10.path1(Hcu_1852.t10.path1);Hcu_2274.t10.path1(Hcu_2274.t10.path1);Hcu_2743.t1.path1(Hcu_2743.t1.path1)
GO:0004033	MF	aldo-keto reductase (NADP) activity	0	1	1	20	0.156085	0.411209	-	Hcu_0153.t10.path1(Hcu_0153.t10.path1)
GO:0004435	MF	phosphatidylinositol phospholipase C activity	1	0	1	20	0.156085	0.411209	Hcu_1785.t15.path1(Hcu_1785.t15.path1)	-
GO:0070566	MF	adenylyltransferase activity	0	1	1	20	0.156085	0.411209	-	Hcu_0120.t61.path1(Hcu_0120.t61.path1)
GO:0019320	BP	hexose catabolic process	0	2	2	78	0.156871	0.573544	-	Hcu_1675.t5.path1(Hcu_1675.t5.path1);Hcu_2136.t1.path1(Hcu_2136.t1.path1)
GO:0035771	BP	interleukin-4-mediated signaling pathway	0	2	2	78	0.156871	0.573544	-	Hcu_0212.t10.path1(Hcu_0212.t10.path1);Hcu_1651.t1.path1(Hcu_1651.t1.path1)
GO:0051851	BP	modification by host of symbiont morphology or physiology	1	1	2	78	0.156871	0.573544	Hcu_0636.t10.path1(Hcu_0636.t10.path1)	Hcu_0077.t5.path1(Hcu_0077.t5.path1)
GO:0000780	CC	condensed nuclear chromosome, centromeric region	0	1	1	19	0.157649	0.545625	-	Hcu_1079.t185.path1(Hcu_1079.t185.path1)
GO:0000800	CC	lateral element	0	1	1	19	0.157649	0.545625	-	Hcu_0129.t65.path1(Hcu_0129.t65.path1)
GO:0030669	CC	clathrin-coated endocytic vesicle membrane	0	1	1	19	0.157649	0.545625	-	Hcu_0307.t33.path1(Hcu_0307.t33.path1)
GO:0008094	MF	DNA-dependent ATPase activity	0	2	2	84	0.158139	0.414517	-	Hcu_0069.t69.path1(Hcu_0069.t69.path1);Hcu_0965.t16.path1(Hcu_0965.t16.path1)
GO:0016021	CC	integral component of membrane	16	10	26	2380	0.15841	0.545625	Hcu_0000.t94.path1(Hcu_0000.t94.path1);Hcu_0006.t19.path1(Hcu_0006.t19.path1);Hcu_0346.t21.path1(Hcu_0346.t21.path1);Hcu_0356.t2.path1(Hcu_0356.t2.path1);Hcu_0629.t30.path1(Hcu_0629.t30.path1);Hcu_0636.t10.path1(Hcu_0636.t10.path1);Hcu_0742.t69.path1(Hcu_0742.t69.path1);Hcu_0771.t34.path1(Hcu_0771.t34.path1);Hcu_0897.t1.path1(Hcu_0897.t1.path1);Hcu_1112.t23.path1(Hcu_1112.t23.path1);Hcu_1482.t1.p…	Hcu_0076.t165.path1(Hcu_0076.t165.path1);Hcu_0307.t33.path1(Hcu_0307.t33.path1);Hcu_0547.t38.path1(Hcu_0547.t38.path1);Hcu_1142.t82.path1(Hcu_1142.t82.path1);Hcu_1654.t49.path1(Hcu_1654.t49.path1);Hcu_2136.t1.path1(Hcu_2136.t1.path1);Hcu_2261.t75.path1(Hcu_2261.t75.path1);Hcu_2274.t10.path1(Hcu_2274.t10.path1);Hcu_2339.t5.path1(Hcu_2339.t5.path1);Hcu_2743.t1.path1(Hcu_2743.t1.path1)
GO:0001832	BP	blastocyst growth	0	1	1	19	0.15864	0.573544	-	Hcu_0102.t51.path1(Hcu_0102.t51.path1)
GO:0001845	BP	phagolysosome assembly	0	1	1	19	0.15864	0.573544	-	Hcu_0447.t34.path1(Hcu_0447.t34.path1)
GO:0006682	BP	galactosylceramide biosynthetic process	1	0	1	19	0.15864	0.573544	Hcu_0000.t94.path1(Hcu_0000.t94.path1)	-
GO:0006895	BP	Golgi to endosome transport	0	1	1	19	0.15864	0.573544	-	Hcu_0447.t34.path1(Hcu_0447.t34.path1)
GO:0009067	BP	aspartate family amino acid biosynthetic process	0	1	1	19	0.15864	0.573544	-	Hcu_0198.t9.path1(Hcu_0198.t9.path1)
GO:0009070	BP	serine family amino acid biosynthetic process	0	1	1	19	0.15864	0.573544	-	Hcu_0198.t9.path1(Hcu_0198.t9.path1)
GO:0009162	BP	deoxyribonucleoside monophosphate metabolic process	0	1	1	19	0.15864	0.573544	-	Hcu_1242.t41.path1(Hcu_1242.t41.path1)
GO:0016139	BP	glycoside catabolic process	0	1	1	19	0.15864	0.573544	-	Hcu_0054.t35.path1(Hcu_0054.t35.path1)
GO:0016338	BP	calcium-independent cell-cell adhesion via plasma membrane cell-adhesion molecules	1	0	1	19	0.15864	0.573544	Hcu_0636.t10.path1(Hcu_0636.t10.path1)	-
GO:0019375	BP	galactolipid biosynthetic process	1	0	1	19	0.15864	0.573544	Hcu_0000.t94.path1(Hcu_0000.t94.path1)	-
GO:0031468	BP	nuclear envelope reassembly	0	1	1	19	0.15864	0.573544	-	Hcu_0161.t4.path1(Hcu_0161.t4.path1)
GO:0035809	BP	regulation of urine volume	0	1	1	19	0.15864	0.573544	-	Hcu_0153.t10.path1(Hcu_0153.t10.path1)
GO:0043174	BP	nucleoside salvage	0	1	1	19	0.15864	0.573544	-	Hcu_1242.t41.path1(Hcu_1242.t41.path1)
GO:0045622	BP	regulation of T-helper cell differentiation	0	1	1	19	0.15864	0.573544	-	Hcu_1147.t24.path1(Hcu_1147.t24.path1)
GO:0045676	BP	regulation of R7 cell differentiation	0	1	1	19	0.15864	0.573544	-	Hcu_0107.t302.path1(Hcu_0107.t302.path1)
GO:0045922	BP	negative regulation of fatty acid metabolic process	1	0	1	19	0.15864	0.573544	Hcu_0636.t10.path1(Hcu_0636.t10.path1)	-
GO:0046851	BP	negative regulation of bone remodeling	1	0	1	19	0.15864	0.573544	Hcu_0636.t10.path1(Hcu_0636.t10.path1)	-
GO:0048305	BP	immunoglobulin secretion	1	0	1	19	0.15864	0.573544	Hcu_0636.t10.path1(Hcu_0636.t10.path1)	-
GO:0051023	BP	regulation of immunoglobulin secretion	1	0	1	19	0.15864	0.573544	Hcu_0636.t10.path1(Hcu_0636.t10.path1)	-
GO:0061615	BP	glycolytic process through fructose-6-phosphate	0	1	1	19	0.15864	0.573544	-	Hcu_1675.t5.path1(Hcu_1675.t5.path1)
GO:0086013	BP	membrane repolarization during cardiac muscle cell action potential	1	0	1	19	0.15864	0.573544	Hcu_0006.t19.path1(Hcu_0006.t19.path1)	-
GO:1900195	BP	positive regulation of oocyte maturation	0	1	1	19	0.15864	0.573544	-	Hcu_0239.t23.path1(Hcu_0239.t23.path1)
GO:1901381	BP	positive regulation of potassium ion transmembrane transport	1	0	1	19	0.15864	0.573544	Hcu_0006.t19.path1(Hcu_0006.t19.path1)	-
GO:1901661	BP	quinone metabolic process	0	1	1	19	0.15864	0.573544	-	Hcu_0153.t10.path1(Hcu_0153.t10.path1)
GO:1903537	BP	meiotic cell cycle process involved in oocyte maturation	0	1	1	19	0.15864	0.573544	-	Hcu_0239.t23.path1(Hcu_0239.t23.path1)
GO:0031594	CC	neuromuscular junction	2	1	3	153	0.158657	0.545625	Hcu_0356.t2.path1(Hcu_0356.t2.path1);Hcu_1869.t56.path1(Hcu_1869.t56.path1)	Hcu_2274.t10.path1(Hcu_2274.t10.path1)
GO:0006260	BP	DNA replication	1	4	5	317	0.159629	0.576467	Hcu_1448.t49.path1(Hcu_1448.t49.path1)	Hcu_0350.t26.path1(Hcu_0350.t26.path1);Hcu_0415.t106.path1(Hcu_0415.t106.path1);Hcu_0909.t178.path1(Hcu_0909.t178.path1);Hcu_0965.t16.path1(Hcu_0965.t16.path1)
GO:0046632	BP	alpha-beta T cell differentiation	0	2	2	79	0.160045	0.576667	-	Hcu_1147.t24.path1(Hcu_1147.t24.path1);Hcu_2136.t1.path1(Hcu_2136.t1.path1)
GO:0051453	BP	regulation of intracellular pH	1	1	2	79	0.160045	0.576667	Hcu_0179.t21.path1(Hcu_0179.t21.path1)	Hcu_0447.t34.path1(Hcu_0447.t34.path1)
GO:0032154	CC	cleavage furrow	1	1	2	80	0.161491	0.550892	Hcu_2228.t132.path1(Hcu_2228.t132.path1)	Hcu_1852.t10.path1(Hcu_1852.t10.path1)
GO:0005545	MF	1-phosphatidylinositol binding	0	1	1	21	0.163222	0.421455	-	Hcu_0512.t12.path1(Hcu_0512.t12.path1)
GO:0016840	MF	carbon-nitrogen lyase activity	1	0	1	21	0.163222	0.421455	Hcu_2285.t1.path1(Hcu_2285.t1.path1)	-
GO:0031690	MF	adrenergic receptor binding	1	0	1	21	0.163222	0.421455	Hcu_0356.t2.path1(Hcu_0356.t2.path1)	-
GO:0033002	BP	muscle cell proliferation	1	3	4	235	0.16374	0.584511	Hcu_1112.t23.path1(Hcu_1112.t23.path1)	Hcu_0153.t10.path1(Hcu_0153.t10.path1);Hcu_1142.t82.path1(Hcu_1142.t82.path1);Hcu_1242.t41.path1(Hcu_1242.t41.path1)
GO:0015075	MF	ion transmembrane transporter activity	7	3	10	834	0.164594	0.422893	Hcu_0006.t19.path1(Hcu_0006.t19.path1);Hcu_0356.t2.path1(Hcu_0356.t2.path1);Hcu_0629.t30.path1(Hcu_0629.t30.path1);Hcu_0636.t10.path1(Hcu_0636.t10.path1);Hcu_1204.t71.path1(Hcu_1204.t71.path1);Hcu_1785.t15.path1(Hcu_1785.t15.path1);Hcu_1869.t56.path1(Hcu_1869.t56.path1)	Hcu_0076.t165.path1(Hcu_0076.t165.path1);Hcu_0840.t42.path1(Hcu_0840.t42.path1);Hcu_2261.t75.path1(Hcu_2261.t75.path1)
GO:0005643	CC	nuclear pore	1	1	2	81	0.16466	0.554691	Hcu_2101.t76.path1(Hcu_2101.t76.path1)	Hcu_0161.t4.path1(Hcu_0161.t4.path1)
GO:0005652	CC	nuclear lamina	1	0	1	20	0.165227	0.554691	Hcu_2101.t76.path1(Hcu_2101.t76.path1)	-
GO:0009611	BP	response to wounding	5	5	10	778	0.165516	0.584511	Hcu_0346.t21.path1(Hcu_0346.t21.path1);Hcu_0629.t30.path1(Hcu_0629.t30.path1);Hcu_0636.t10.path1(Hcu_0636.t10.path1);Hcu_0897.t1.path1(Hcu_0897.t1.path1);Hcu_1028.t191.path1(Hcu_1028.t191.path1)	Hcu_0063.t42.path1(Hcu_0063.t42.path1);Hcu_0674.t33.path1(Hcu_0674.t33.path1);Hcu_1142.t82.path1(Hcu_1142.t82.path1);Hcu_1605.t10.path1(Hcu_1605.t10.path1);Hcu_2199.t24.path1(Hcu_2199.t24.path1)
GO:0000097	BP	sulfur amino acid biosynthetic process	0	1	1	20	0.166261	0.584511	-	Hcu_0198.t9.path1(Hcu_0198.t9.path1)
GO:0006336	BP	DNA replication-independent nucleosome assembly	0	1	1	20	0.166261	0.584511	-	Hcu_1028.t145.path1(Hcu_1028.t145.path1)
GO:0007213	BP	G protein-coupled acetylcholine receptor signaling pathway	1	0	1	20	0.166261	0.584511	Hcu_1785.t15.path1(Hcu_1785.t15.path1)	-
GO:0007279	BP	pole cell formation	0	1	1	20	0.166261	0.584511	-	Hcu_1852.t10.path1(Hcu_1852.t10.path1)
GO:0014829	BP	vascular smooth muscle contraction	1	0	1	20	0.166261	0.584511	Hcu_1785.t15.path1(Hcu_1785.t15.path1)	-
GO:0017121	BP	phospholipid scrambling	1	0	1	20	0.166261	0.584511	Hcu_1482.t1.path1(Hcu_1482.t1.path1)	-
GO:0019184	BP	nonribosomal peptide biosynthetic process	0	1	1	20	0.166261	0.584511	-	Hcu_0198.t9.path1(Hcu_0198.t9.path1)
GO:0032770	BP	positive regulation of monooxygenase activity	0	1	1	20	0.166261	0.584511	-	Hcu_0674.t33.path1(Hcu_0674.t33.path1)
GO:0032875	BP	regulation of DNA endoreduplication	0	1	1	20	0.166261	0.584511	-	Hcu_0415.t106.path1(Hcu_0415.t106.path1)
GO:0035154	BP	terminal cell fate specification, open tracheal system	0	1	1	20	0.166261	0.584511	-	Hcu_0107.t302.path1(Hcu_0107.t302.path1)
GO:0060850	BP	regulation of transcription involved in cell fate commitment	1	0	1	20	0.166261	0.584511	Hcu_0726.t22.path1(Hcu_0726.t22.path1)	-
GO:0071503	BP	response to heparin	1	0	1	20	0.166261	0.584511	Hcu_0745.t106.path1(Hcu_0745.t106.path1)	-
GO:0071504	BP	cellular response to heparin	1	0	1	20	0.166261	0.584511	Hcu_0745.t106.path1(Hcu_0745.t106.path1)	-
GO:0090128	BP	regulation of synapse maturation	0	1	1	20	0.166261	0.584511	-	Hcu_0239.t23.path1(Hcu_0239.t23.path1)
GO:0090280	BP	positive regulation of calcium ion import	0	1	1	20	0.166261	0.584511	-	Hcu_0547.t38.path1(Hcu_0547.t38.path1)
GO:0090331	BP	negative regulation of platelet aggregation	1	0	1	20	0.166261	0.584511	Hcu_0636.t10.path1(Hcu_0636.t10.path1)	-
GO:0097184	BP	response to azide	1	0	1	20	0.166261	0.584511	Hcu_0745.t106.path1(Hcu_0745.t106.path1)	-
GO:2000345	BP	regulation of hepatocyte proliferation	1	0	1	20	0.166261	0.584511	Hcu_0636.t10.path1(Hcu_0636.t10.path1)	-
GO:0006040	BP	amino sugar metabolic process	0	2	2	81	0.166428	0.584511	-	Hcu_0063.t42.path1(Hcu_0063.t42.path1);Hcu_0493.t188.path1(Hcu_0493.t188.path1)
GO:0030641	BP	regulation of cellular pH	1	1	2	81	0.166428	0.584511	Hcu_0179.t21.path1(Hcu_0179.t21.path1)	Hcu_0447.t34.path1(Hcu_0447.t34.path1)
GO:0051702	BP	interaction with symbiont	1	1	2	81	0.166428	0.584511	Hcu_0636.t10.path1(Hcu_0636.t10.path1)	Hcu_0077.t5.path1(Hcu_0077.t5.path1)
GO:0099106	MF	ion channel regulator activity	1	1	2	87	0.167072	0.427144	Hcu_0006.t19.path1(Hcu_0006.t19.path1)	Hcu_0547.t38.path1(Hcu_0547.t38.path1)
GO:0030038	BP	contractile actin filament bundle assembly	2	0	2	82	0.169637	0.586918	Hcu_0897.t1.path1(Hcu_0897.t1.path1);Hcu_1112.t23.path1(Hcu_1112.t23.path1)	-
GO:0032873	BP	negative regulation of stress-activated MAPK cascade	1	1	2	82	0.169637	0.586918	Hcu_0636.t10.path1(Hcu_0636.t10.path1)	Hcu_0171.t52.path1(Hcu_0171.t52.path1)
GO:0051181	BP	cofactor transport	1	1	2	82	0.169637	0.586918	Hcu_0771.t34.path1(Hcu_0771.t34.path1)	Hcu_0907.t49.path1(Hcu_0907.t49.path1)
GO:0060331	BP	negative regulation of response to interferon-gamma	0	2	2	82	0.169637	0.586918	-	Hcu_0212.t10.path1(Hcu_0212.t10.path1);Hcu_1651.t1.path1(Hcu_1651.t1.path1)
GO:0060336	BP	negative regulation of interferon-gamma-mediated signaling pathway	0	2	2	82	0.169637	0.586918	-	Hcu_0212.t10.path1(Hcu_0212.t10.path1);Hcu_1651.t1.path1(Hcu_1651.t1.path1)
GO:0070212	BP	protein poly-ADP-ribosylation	0	2	2	82	0.169637	0.586918	-	Hcu_0212.t10.path1(Hcu_0212.t10.path1);Hcu_1651.t1.path1(Hcu_1651.t1.path1)
GO:0070303	BP	negative regulation of stress-activated protein kinase signaling cascade	1	1	2	82	0.169637	0.586918	Hcu_0636.t10.path1(Hcu_0636.t10.path1)	Hcu_0171.t52.path1(Hcu_0171.t52.path1)
GO:0007616	BP	long-term memory	2	1	3	157	0.169736	0.586918	Hcu_0356.t2.path1(Hcu_0356.t2.path1);Hcu_1112.t23.path1(Hcu_1112.t23.path1)	Hcu_0547.t38.path1(Hcu_0547.t38.path1)
GO:0070403	MF	NAD+ binding	0	2	2	88	0.170069	0.429057	-	Hcu_0212.t10.path1(Hcu_0212.t10.path1);Hcu_1651.t1.path1(Hcu_1651.t1.path1)
GO:0008131	MF	primary amine oxidase activity	1	0	1	22	0.1703	0.429057	Hcu_0745.t106.path1(Hcu_0745.t106.path1)	-
GO:0090079	MF	translation regulator activity, nucleic acid binding	0	1	1	22	0.1703	0.429057	-	Hcu_0674.t33.path1(Hcu_0674.t33.path1)
GO:0048167	BP	regulation of synaptic plasticity	1	3	4	239	0.170738	0.586918	Hcu_0356.t2.path1(Hcu_0356.t2.path1)	Hcu_0239.t23.path1(Hcu_0239.t23.path1);Hcu_0547.t38.path1(Hcu_0547.t38.path1);Hcu_2274.t10.path1(Hcu_2274.t10.path1)
GO:0050878	BP	regulation of body fluid levels	4	2	6	413	0.170912	0.586918	Hcu_0629.t30.path1(Hcu_0629.t30.path1);Hcu_0636.t10.path1(Hcu_0636.t10.path1);Hcu_1112.t23.path1(Hcu_1112.t23.path1);Hcu_1785.t15.path1(Hcu_1785.t15.path1)	Hcu_0153.t10.path1(Hcu_0153.t10.path1);Hcu_0447.t34.path1(Hcu_0447.t34.path1)
GO:0006638	BP	neutral lipid metabolic process	3	0	3	158	0.171956	0.586918	Hcu_0742.t69.path1(Hcu_0742.t69.path1);Hcu_1142.t12.path1(Hcu_1142.t12.path1);Hcu_1142.t13.path1(Hcu_1142.t13.path1)	-
GO:0006639	BP	acylglycerol metabolic process	3	0	3	158	0.171956	0.586918	Hcu_0742.t69.path1(Hcu_0742.t69.path1);Hcu_1142.t12.path1(Hcu_1142.t12.path1);Hcu_1142.t13.path1(Hcu_1142.t13.path1)	-
GO:0097746	BP	regulation of blood vessel diameter	3	0	3	158	0.171956	0.586918	Hcu_0006.t19.path1(Hcu_0006.t19.path1);Hcu_1112.t23.path1(Hcu_1112.t23.path1);Hcu_1785.t15.path1(Hcu_1785.t15.path1)	-
GO:0019216	BP	regulation of lipid metabolic process	3	3	6	414	0.172229	0.586918	Hcu_0541.t103.path1(Hcu_0541.t103.path1);Hcu_0636.t10.path1(Hcu_0636.t10.path1);Hcu_1785.t15.path1(Hcu_1785.t15.path1)	Hcu_0077.t5.path1(Hcu_0077.t5.path1);Hcu_1276.t4.path1(Hcu_1276.t4.path1);Hcu_1791.t68.path1(Hcu_1791.t68.path1)
GO:0005680	CC	anaphase-promoting complex	0	1	1	21	0.172738	0.570453	-	Hcu_0239.t23.path1(Hcu_0239.t23.path1)
GO:0030137	CC	COPI-coated vesicle	1	0	1	21	0.172738	0.570453	Hcu_0179.t21.path1(Hcu_0179.t21.path1)	-
GO:0008610	BP	lipid biosynthetic process	5	4	9	691	0.172852	0.586918	Hcu_0000.t94.path1(Hcu_0000.t94.path1);Hcu_0636.t10.path1(Hcu_0636.t10.path1);Hcu_1142.t12.path1(Hcu_1142.t12.path1);Hcu_1142.t13.path1(Hcu_1142.t13.path1);Hcu_2101.t76.path1(Hcu_2101.t76.path1)	Hcu_0077.t5.path1(Hcu_0077.t5.path1);Hcu_0153.t10.path1(Hcu_0153.t10.path1);Hcu_0447.t34.path1(Hcu_0447.t34.path1);Hcu_1276.t4.path1(Hcu_1276.t4.path1)
GO:0014910	BP	regulation of smooth muscle cell migration	2	0	2	83	0.172856	0.586918	Hcu_0742.t69.path1(Hcu_0742.t69.path1);Hcu_1112.t23.path1(Hcu_1112.t23.path1)	-
GO:0097006	BP	regulation of plasma lipoprotein particle levels	1	1	2	83	0.172856	0.586918	Hcu_2527.t5.path1(Hcu_2527.t5.path1)	Hcu_0907.t49.path1(Hcu_0907.t49.path1)
GO:0042802	MF	identical protein binding	7	14	21	2017	0.173492	0.434096	Hcu_0356.t2.path1(Hcu_0356.t2.path1);Hcu_0636.t10.path1(Hcu_0636.t10.path1);Hcu_0742.t69.path1(Hcu_0742.t69.path1);Hcu_0745.t106.path1(Hcu_0745.t106.path1);Hcu_0771.t34.path1(Hcu_0771.t34.path1);Hcu_0926.t26.path1(Hcu_0926.t26.path1);Hcu_2284.t45.path1(Hcu_2284.t45.path1)	Hcu_0077.t5.path1(Hcu_0077.t5.path1);Hcu_0198.t9.path1(Hcu_0198.t9.path1);Hcu_0493.t188.path1(Hcu_0493.t188.path1);Hcu_0547.t38.path1(Hcu_0547.t38.path1);Hcu_0907.t49.path1(Hcu_0907.t49.path1);Hcu_0909.t178.path1(Hcu_0909.t178.path1);Hcu_0909.t179.path1(Hcu_0909.t179.path1);Hcu_1142.t82.path1(Hcu_1142.t82.path1);Hcu_1242.t41.path1(Hcu_1242.t41.path1);Hcu_1344.t122.path1(Hcu_1344.t122.path1);Hcu_1…
GO:0007035	BP	vacuolar acidification	1	0	1	21	0.173813	0.586918	Hcu_0179.t21.path1(Hcu_0179.t21.path1)	-
GO:0007307	BP	eggshell chorion gene amplification	0	1	1	21	0.173813	0.586918	-	Hcu_1147.t24.path1(Hcu_1147.t24.path1)
GO:0007412	BP	axon target recognition	1	0	1	21	0.173813	0.586918	Hcu_0346.t21.path1(Hcu_0346.t21.path1)	-
GO:0010971	BP	positive regulation of G2/M transition of mitotic cell cycle	0	1	1	21	0.173813	0.586918	-	Hcu_1147.t24.path1(Hcu_1147.t24.path1)
GO:0014051	BP	gamma-aminobutyric acid secretion	0	1	1	21	0.173813	0.586918	-	Hcu_0547.t38.path1(Hcu_0547.t38.path1)
GO:0030588	BP	pseudocleavage	0	1	1	21	0.173813	0.586918	-	Hcu_1852.t10.path1(Hcu_1852.t10.path1)
GO:0034104	BP	negative regulation of tissue remodeling	1	0	1	21	0.173813	0.586918	Hcu_0636.t10.path1(Hcu_0636.t10.path1)	-
GO:0034139	BP	regulation of toll-like receptor 3 signaling pathway	0	1	1	21	0.173813	0.586918	-	Hcu_0512.t12.path1(Hcu_0512.t12.path1)
GO:0042219	BP	cellular modified amino acid catabolic process	1	0	1	21	0.173813	0.586918	Hcu_2285.t1.path1(Hcu_2285.t1.path1)	-
GO:0045835	BP	negative regulation of meiotic nuclear division	0	1	1	21	0.173813	0.586918	-	Hcu_0384.t23.path1(Hcu_0384.t23.path1)
GO:0046131	BP	pyrimidine ribonucleoside metabolic process	1	0	1	21	0.173813	0.586918	Hcu_0926.t26.path1(Hcu_0926.t26.path1)	-
GO:0046479	BP	glycosphingolipid catabolic process	0	1	1	21	0.173813	0.586918	-	Hcu_0054.t35.path1(Hcu_0054.t35.path1)
GO:0046640	BP	regulation of alpha-beta T cell proliferation	1	0	1	21	0.173813	0.586918	Hcu_0636.t10.path1(Hcu_0636.t10.path1)	-
GO:0051444	BP	negative regulation of ubiquitin-protein transferase activity	0	1	1	21	0.173813	0.586918	-	Hcu_1944.t26.path1(Hcu_1944.t26.path1)
GO:0051956	BP	negative regulation of amino acid transport	0	1	1	21	0.173813	0.586918	-	Hcu_0547.t38.path1(Hcu_0547.t38.path1)
GO:0070208	BP	protein heterotrimerization	1	0	1	21	0.173813	0.586918	Hcu_2284.t45.path1(Hcu_2284.t45.path1)	-
GO:0071027	BP	nuclear RNA surveillance	0	1	1	21	0.173813	0.586918	-	Hcu_0120.t61.path1(Hcu_0120.t61.path1)
GO:0043195	CC	terminal bouton	1	2	3	160	0.173968	0.570453	Hcu_0356.t2.path1(Hcu_0356.t2.path1)	Hcu_0547.t38.path1(Hcu_0547.t38.path1);Hcu_2274.t10.path1(Hcu_2274.t10.path1)
GO:0006633	BP	fatty acid biosynthetic process	3	0	3	159	0.174185	0.586918	Hcu_0636.t10.path1(Hcu_0636.t10.path1);Hcu_1142.t12.path1(Hcu_1142.t12.path1);Hcu_1142.t13.path1(Hcu_1142.t13.path1)	-
GO:0032944	BP	regulation of mononuclear cell proliferation	3	0	3	159	0.174185	0.586918	Hcu_0636.t10.path1(Hcu_0636.t10.path1);Hcu_0742.t69.path1(Hcu_0742.t69.path1);Hcu_1112.t23.path1(Hcu_1112.t23.path1)	-
GO:0050670	BP	regulation of lymphocyte proliferation	3	0	3	159	0.174185	0.586918	Hcu_0636.t10.path1(Hcu_0636.t10.path1);Hcu_0742.t69.path1(Hcu_0742.t69.path1);Hcu_1112.t23.path1(Hcu_1112.t23.path1)	-
GO:0072347	BP	response to anesthetic	3	0	3	159	0.174185	0.586918	Hcu_0356.t2.path1(Hcu_0356.t2.path1);Hcu_0771.t34.path1(Hcu_0771.t34.path1);Hcu_1112.t23.path1(Hcu_1112.t23.path1)	-
GO:0007162	BP	negative regulation of cell adhesion	3	1	4	241	0.174276	0.586918	Hcu_0346.t21.path1(Hcu_0346.t21.path1);Hcu_0636.t10.path1(Hcu_0636.t10.path1);Hcu_1448.t49.path1(Hcu_1448.t49.path1)	Hcu_0107.t302.path1(Hcu_0107.t302.path1)
GO:0043168	MF	anion binding	7	9	16	1477	0.175225	0.434096	Hcu_0346.t21.path1(Hcu_0346.t21.path1);Hcu_0629.t30.path1(Hcu_0629.t30.path1);Hcu_0745.t106.path1(Hcu_0745.t106.path1);Hcu_0771.t34.path1(Hcu_0771.t34.path1);Hcu_1204.t71.path1(Hcu_1204.t71.path1);Hcu_1448.t49.path1(Hcu_1448.t49.path1);Hcu_2527.t5.path1(Hcu_2527.t5.path1)	Hcu_0077.t5.path1(Hcu_0077.t5.path1);Hcu_0198.t9.path1(Hcu_0198.t9.path1);Hcu_0212.t10.path1(Hcu_0212.t10.path1);Hcu_0447.t34.path1(Hcu_0447.t34.path1);Hcu_0512.t12.path1(Hcu_0512.t12.path1);Hcu_0547.t38.path1(Hcu_0547.t38.path1);Hcu_0674.t33.path1(Hcu_0674.t33.path1);Hcu_1651.t1.path1(Hcu_1651.t1.path1);Hcu_1675.t5.path1(Hcu_1675.t5.path1)
GO:1901615	BP	organic hydroxy compound metabolic process	2	6	8	600	0.175748	0.590317	Hcu_1112.t23.path1(Hcu_1112.t23.path1);Hcu_2101.t76.path1(Hcu_2101.t76.path1)	Hcu_0076.t165.path1(Hcu_0076.t165.path1);Hcu_0153.t10.path1(Hcu_0153.t10.path1);Hcu_0674.t33.path1(Hcu_0674.t33.path1);Hcu_0907.t49.path1(Hcu_0907.t49.path1);Hcu_1276.t4.path1(Hcu_1276.t4.path1);Hcu_1675.t5.path1(Hcu_1675.t5.path1)
GO:0007619	BP	courtship behavior	1	1	2	84	0.176085	0.590317	Hcu_0006.t19.path1(Hcu_0006.t19.path1)	Hcu_0547.t38.path1(Hcu_0547.t38.path1)
GO:0055072	BP	iron ion homeostasis	2	0	2	84	0.176085	0.590317	Hcu_0179.t21.path1(Hcu_0179.t21.path1);Hcu_0771.t34.path1(Hcu_0771.t34.path1)	-
GO:0005496	MF	steroid binding	0	2	2	90	0.17609	0.434096	-	Hcu_0547.t38.path1(Hcu_0547.t38.path1);Hcu_2274.t10.path1(Hcu_2274.t10.path1)
GO:0042391	BP	regulation of membrane potential	5	1	6	417	0.176208	0.590317	Hcu_0006.t19.path1(Hcu_0006.t19.path1);Hcu_0356.t2.path1(Hcu_0356.t2.path1);Hcu_1112.t23.path1(Hcu_1112.t23.path1);Hcu_1785.t15.path1(Hcu_1785.t15.path1);Hcu_1869.t56.path1(Hcu_1869.t56.path1)	Hcu_0547.t38.path1(Hcu_0547.t38.path1)
GO:0071375	BP	cellular response to peptide hormone stimulus	6	0	6	417	0.176208	0.590317	Hcu_0346.t21.path1(Hcu_0346.t21.path1);Hcu_0356.t2.path1(Hcu_0356.t2.path1);Hcu_0636.t10.path1(Hcu_0636.t10.path1);Hcu_1142.t14.path1(Hcu_1142.t14.path1);Hcu_1142.t34.path1(Hcu_1142.t34.path1);Hcu_1448.t49.path1(Hcu_1448.t49.path1)	-
GO:0019752	BP	carboxylic acid metabolic process	6	6	12	983	0.17698	0.59228	Hcu_0409.t4.path1(Hcu_0409.t4.path1);Hcu_0636.t10.path1(Hcu_0636.t10.path1);Hcu_0674.t3.path1(Hcu_0674.t3.path1);Hcu_0771.t34.path1(Hcu_0771.t34.path1);Hcu_1142.t12.path1(Hcu_1142.t12.path1);Hcu_1142.t13.path1(Hcu_1142.t13.path1)	Hcu_0077.t5.path1(Hcu_0077.t5.path1);Hcu_0198.t9.path1(Hcu_0198.t9.path1);Hcu_0493.t188.path1(Hcu_0493.t188.path1);Hcu_0674.t33.path1(Hcu_0674.t33.path1);Hcu_1276.t4.path1(Hcu_1276.t4.path1);Hcu_1675.t5.path1(Hcu_1675.t5.path1)
GO:0008179	MF	adenylate cyclase binding	1	0	1	23	0.177319	0.434096	Hcu_0356.t2.path1(Hcu_0356.t2.path1)	-
GO:0016595	MF	glutamate binding	0	1	1	23	0.177319	0.434096	-	Hcu_0547.t38.path1(Hcu_0547.t38.path1)
GO:0070034	MF	telomerase RNA binding	0	1	1	23	0.177319	0.434096	-	Hcu_0120.t61.path1(Hcu_0120.t61.path1)
GO:0007584	BP	response to nutrient	4	1	5	329	0.177459	0.593067	Hcu_0006.t19.path1(Hcu_0006.t19.path1);Hcu_0629.t30.path1(Hcu_0629.t30.path1);Hcu_0742.t69.path1(Hcu_0742.t69.path1);Hcu_0771.t34.path1(Hcu_0771.t34.path1)	Hcu_0907.t49.path1(Hcu_0907.t49.path1)
GO:0005267	MF	potassium channel activity	2	0	2	91	0.179113	0.436431	Hcu_0006.t19.path1(Hcu_0006.t19.path1);Hcu_0356.t2.path1(Hcu_0356.t2.path1)	-
GO:0007306	BP	eggshell chorion assembly	1	1	2	85	0.179323	0.593067	Hcu_0897.t1.path1(Hcu_0897.t1.path1)	Hcu_1147.t24.path1(Hcu_1147.t24.path1)
GO:0019319	BP	hexose biosynthetic process	0	2	2	85	0.179323	0.593067	-	Hcu_0077.t5.path1(Hcu_0077.t5.path1);Hcu_0153.t10.path1(Hcu_0153.t10.path1)
GO:0032508	BP	DNA duplex unwinding	0	2	2	85	0.179323	0.593067	-	Hcu_0069.t69.path1(Hcu_0069.t69.path1);Hcu_0965.t16.path1(Hcu_0965.t16.path1)
GO:0061063	BP	positive regulation of nematode larval development	2	0	2	85	0.179323	0.593067	Hcu_1142.t14.path1(Hcu_1142.t14.path1);Hcu_1142.t34.path1(Hcu_1142.t34.path1)	-
GO:0005689	CC	U12-type spliceosomal complex	1	0	1	22	0.180181	0.577399	Hcu_0186.t7.path1(Hcu_0186.t7.path1)	-
GO:0030285	CC	integral component of synaptic vesicle membrane	0	1	1	22	0.180181	0.577399	-	Hcu_2274.t10.path1(Hcu_2274.t10.path1)
GO:0032839	CC	dendrite cytoplasm	1	0	1	22	0.180181	0.577399	Hcu_0356.t2.path1(Hcu_0356.t2.path1)	-
GO:0006338	BP	chromatin remodeling	0	3	3	162	0.18092	0.593067	-	Hcu_1028.t145.path1(Hcu_1028.t145.path1);Hcu_1147.t24.path1(Hcu_1147.t24.path1);Hcu_1391.t9.path1(Hcu_1391.t9.path1)
GO:0002118	BP	aggressive behavior	1	0	1	22	0.181297	0.593067	Hcu_1112.t23.path1(Hcu_1112.t23.path1)	-
GO:0003091	BP	renal water homeostasis	0	1	1	22	0.181297	0.593067	-	Hcu_0153.t10.path1(Hcu_0153.t10.path1)
GO:0009218	BP	pyrimidine ribonucleotide metabolic process	1	0	1	22	0.181297	0.593067	Hcu_0926.t26.path1(Hcu_0926.t26.path1)	-
GO:0009414	BP	response to water deprivation	0	1	1	22	0.181297	0.593067	-	Hcu_0153.t10.path1(Hcu_0153.t10.path1)
GO:0023058	BP	adaptation of signaling pathway	0	1	1	22	0.181297	0.593067	-	Hcu_0547.t38.path1(Hcu_0547.t38.path1)
GO:0034111	BP	negative regulation of homotypic cell-cell adhesion	1	0	1	22	0.181297	0.593067	Hcu_0636.t10.path1(Hcu_0636.t10.path1)	-
GO:0034724	BP	DNA replication-independent nucleosome organization	0	1	1	22	0.181297	0.593067	-	Hcu_1028.t145.path1(Hcu_1028.t145.path1)
GO:0045938	BP	positive regulation of circadian sleep/wake cycle, sleep	1	0	1	22	0.181297	0.593067	Hcu_0006.t19.path1(Hcu_0006.t19.path1)	-
GO:0046514	BP	ceramide catabolic process	0	1	1	22	0.181297	0.593067	-	Hcu_0054.t35.path1(Hcu_0054.t35.path1)
GO:0046633	BP	alpha-beta T cell proliferation	1	0	1	22	0.181297	0.593067	Hcu_0636.t10.path1(Hcu_0636.t10.path1)	-
GO:0051383	BP	kinetochore organization	0	1	1	22	0.181297	0.593067	-	Hcu_1079.t185.path1(Hcu_1079.t185.path1)
GO:0060073	BP	micturition	1	0	1	22	0.181297	0.593067	Hcu_1112.t23.path1(Hcu_1112.t23.path1)	-
GO:0071280	BP	cellular response to copper ion	1	0	1	22	0.181297	0.593067	Hcu_0745.t106.path1(Hcu_0745.t106.path1)	-
GO:0090330	BP	regulation of platelet aggregation	1	0	1	22	0.181297	0.593067	Hcu_0636.t10.path1(Hcu_0636.t10.path1)	-
GO:1902751	BP	positive regulation of cell cycle G2/M phase transition	0	1	1	22	0.181297	0.593067	-	Hcu_1147.t24.path1(Hcu_1147.t24.path1)
GO:2000105	BP	positive regulation of DNA-dependent DNA replication	0	1	1	22	0.181297	0.593067	-	Hcu_0415.t106.path1(Hcu_0415.t106.path1)
GO:0007040	BP	lysosome organization	1	1	2	86	0.182571	0.5948	Hcu_0179.t21.path1(Hcu_0179.t21.path1)	Hcu_0447.t34.path1(Hcu_0447.t34.path1)
GO:0044786	BP	cell cycle DNA replication	0	2	2	86	0.182571	0.5948	-	Hcu_0415.t106.path1(Hcu_0415.t106.path1);Hcu_0965.t16.path1(Hcu_0965.t16.path1)
GO:0045638	BP	negative regulation of myeloid cell differentiation	1	1	2	86	0.182571	0.5948	Hcu_0636.t10.path1(Hcu_0636.t10.path1)	Hcu_0102.t51.path1(Hcu_0102.t51.path1)
GO:0080171	BP	lytic vacuole organization	1	1	2	86	0.182571	0.5948	Hcu_0179.t21.path1(Hcu_0179.t21.path1)	Hcu_0447.t34.path1(Hcu_0447.t34.path1)
GO:0046165	BP	alcohol biosynthetic process	1	2	3	163	0.183181	0.594967	Hcu_2101.t76.path1(Hcu_2101.t76.path1)	Hcu_0153.t10.path1(Hcu_0153.t10.path1);Hcu_0674.t33.path1(Hcu_0674.t33.path1)
GO:0050880	BP	regulation of blood vessel size	3	0	3	163	0.183181	0.594967	Hcu_0006.t19.path1(Hcu_0006.t19.path1);Hcu_1112.t23.path1(Hcu_1112.t23.path1);Hcu_1785.t15.path1(Hcu_1785.t15.path1)	-
GO:1903039	BP	positive regulation of leukocyte cell-cell adhesion	2	1	3	163	0.183181	0.594967	Hcu_0636.t10.path1(Hcu_0636.t10.path1);Hcu_0742.t69.path1(Hcu_0742.t69.path1)	Hcu_1147.t24.path1(Hcu_1147.t24.path1)
GO:0003950	MF	NAD+ ADP-ribosyltransferase activity	0	2	2	93	0.185185	0.449116	-	Hcu_0212.t10.path1(Hcu_0212.t10.path1);Hcu_1651.t1.path1(Hcu_1651.t1.path1)
GO:0070663	BP	regulation of leukocyte proliferation	3	0	3	164	0.18545	0.601121	Hcu_0636.t10.path1(Hcu_0636.t10.path1);Hcu_0742.t69.path1(Hcu_0742.t69.path1);Hcu_1112.t23.path1(Hcu_1112.t23.path1)	-
GO:0048878	BP	chemical homeostasis	8	5	13	1091	0.185652	0.601121	Hcu_0006.t19.path1(Hcu_0006.t19.path1);Hcu_0179.t21.path1(Hcu_0179.t21.path1);Hcu_0356.t2.path1(Hcu_0356.t2.path1);Hcu_0629.t30.path1(Hcu_0629.t30.path1);Hcu_0742.t69.path1(Hcu_0742.t69.path1);Hcu_0771.t34.path1(Hcu_0771.t34.path1);Hcu_1112.t23.path1(Hcu_1112.t23.path1);Hcu_1869.t56.path1(Hcu_1869.t56.path1)	Hcu_0120.t61.path1(Hcu_0120.t61.path1);Hcu_0153.t10.path1(Hcu_0153.t10.path1);Hcu_0447.t34.path1(Hcu_0447.t34.path1);Hcu_0547.t38.path1(Hcu_0547.t38.path1);Hcu_1276.t4.path1(Hcu_1276.t4.path1)
GO:0003300	BP	cardiac muscle hypertrophy	2	0	2	87	0.185828	0.601121	Hcu_0629.t30.path1(Hcu_0629.t30.path1);Hcu_0742.t69.path1(Hcu_0742.t69.path1)	-
GO:0014897	BP	striated muscle hypertrophy	2	0	2	87	0.185828	0.601121	Hcu_0629.t30.path1(Hcu_0629.t30.path1);Hcu_0742.t69.path1(Hcu_0742.t69.path1)	-
GO:0005911	CC	cell-cell junction	5	1	6	428	0.187043	0.584229	Hcu_0006.t19.path1(Hcu_0006.t19.path1);Hcu_0636.t10.path1(Hcu_0636.t10.path1);Hcu_0745.t106.path1(Hcu_0745.t106.path1);Hcu_0897.t1.path1(Hcu_0897.t1.path1);Hcu_2228.t132.path1(Hcu_2228.t132.path1)	Hcu_0153.t10.path1(Hcu_0153.t10.path1)
GO:0005721	CC	pericentric heterochromatin	0	1	1	23	0.187558	0.584229	-	Hcu_0129.t65.path1(Hcu_0129.t65.path1)
GO:0042827	CC	platelet dense granule	1	0	1	23	0.187558	0.584229	Hcu_1362.t1.path1(Hcu_1362.t1.path1)	-
GO:0008509	MF	anion transmembrane transporter activity	2	3	5	360	0.187837	0.449867	Hcu_0636.t10.path1(Hcu_0636.t10.path1);Hcu_1785.t15.path1(Hcu_1785.t15.path1)	Hcu_0076.t165.path1(Hcu_0076.t165.path1);Hcu_0840.t42.path1(Hcu_0840.t42.path1);Hcu_2261.t75.path1(Hcu_2261.t75.path1)
GO:0033218	MF	amide binding	2	3	5	360	0.187837	0.449867	Hcu_0356.t2.path1(Hcu_0356.t2.path1);Hcu_2101.t76.path1(Hcu_2101.t76.path1)	Hcu_0077.t5.path1(Hcu_0077.t5.path1);Hcu_0161.t4.path1(Hcu_0161.t4.path1);Hcu_0674.t33.path1(Hcu_0674.t33.path1)
GO:0016829	MF	lyase activity	1	2	3	177	0.188095	0.449867	Hcu_2285.t1.path1(Hcu_2285.t1.path1)	Hcu_0198.t9.path1(Hcu_0198.t9.path1);Hcu_0493.t188.path1(Hcu_0493.t188.path1)
GO:0031099	BP	regeneration	1	4	5	336	0.188199	0.601928	Hcu_0346.t21.path1(Hcu_0346.t21.path1)	Hcu_0674.t33.path1(Hcu_0674.t33.path1);Hcu_1142.t82.path1(Hcu_1142.t82.path1);Hcu_1605.t10.path1(Hcu_1605.t10.path1);Hcu_2199.t24.path1(Hcu_2199.t24.path1)
GO:0001919	BP	regulation of receptor recycling	1	0	1	23	0.188714	0.601928	Hcu_0356.t2.path1(Hcu_0356.t2.path1)	-
GO:0002361	BP	CD4-positive, CD25-positive, alpha-beta regulatory T cell differentiation	0	1	1	23	0.188714	0.601928	-	Hcu_2136.t1.path1(Hcu_2136.t1.path1)
GO:0002715	BP	regulation of natural killer cell mediated immunity	1	0	1	23	0.188714	0.601928	Hcu_0636.t10.path1(Hcu_0636.t10.path1)	-
GO:0006271	BP	DNA strand elongation involved in DNA replication	0	1	1	23	0.188714	0.601928	-	Hcu_0965.t16.path1(Hcu_0965.t16.path1)
GO:0006277	BP	DNA amplification	0	1	1	23	0.188714	0.601928	-	Hcu_1147.t24.path1(Hcu_1147.t24.path1)
GO:0006681	BP	galactosylceramide metabolic process	1	0	1	23	0.188714	0.601928	Hcu_0000.t94.path1(Hcu_0000.t94.path1)	-
GO:0007194	BP	negative regulation of adenylate cyclase activity	0	1	1	23	0.188714	0.601928	-	Hcu_0547.t38.path1(Hcu_0547.t38.path1)
GO:0015812	BP	gamma-aminobutyric acid transport	0	1	1	23	0.188714	0.601928	-	Hcu_0547.t38.path1(Hcu_0547.t38.path1)
GO:0042269	BP	regulation of natural killer cell mediated cytotoxicity	1	0	1	23	0.188714	0.601928	Hcu_0636.t10.path1(Hcu_0636.t10.path1)	-
GO:0051570	BP	regulation of histone H3-K9 methylation	0	1	1	23	0.188714	0.601928	-	Hcu_1147.t24.path1(Hcu_1147.t24.path1)
GO:0051571	BP	positive regulation of histone H3-K4 methylation	0	1	1	23	0.188714	0.601928	-	Hcu_1147.t24.path1(Hcu_1147.t24.path1)
GO:0051593	BP	response to folic acid	1	0	1	23	0.188714	0.601928	Hcu_0771.t34.path1(Hcu_0771.t34.path1)	-
GO:0071025	BP	RNA surveillance	0	1	1	23	0.188714	0.601928	-	Hcu_0120.t61.path1(Hcu_0120.t61.path1)
GO:0031226	CC	intrinsic component of plasma membrane	12	6	18	1606	0.188719	0.584229	Hcu_0000.t94.path1(Hcu_0000.t94.path1);Hcu_0006.t19.path1(Hcu_0006.t19.path1);Hcu_0346.t21.path1(Hcu_0346.t21.path1);Hcu_0356.t2.path1(Hcu_0356.t2.path1);Hcu_0629.t30.path1(Hcu_0629.t30.path1);Hcu_0636.t10.path1(Hcu_0636.t10.path1);Hcu_0742.t69.path1(Hcu_0742.t69.path1);Hcu_1112.t23.path1(Hcu_1112.t23.path1);Hcu_1482.t1.path1(Hcu_1482.t1.path1);Hcu_1582.t112.path1(Hcu_1582.t112.path1);Hcu_1785.t1…	Hcu_0076.t165.path1(Hcu_0076.t165.path1);Hcu_0307.t33.path1(Hcu_0307.t33.path1);Hcu_0547.t38.path1(Hcu_0547.t38.path1);Hcu_1142.t82.path1(Hcu_1142.t82.path1);Hcu_2261.t75.path1(Hcu_2261.t75.path1);Hcu_2339.t5.path1(Hcu_2339.t5.path1)
GO:0048582	BP	positive regulation of post-embryonic development	2	0	2	88	0.189094	0.602025	Hcu_1142.t14.path1(Hcu_1142.t14.path1);Hcu_1142.t34.path1(Hcu_1142.t34.path1)	-
GO:1901701	BP	cellular response to oxygen-containing compound	12	2	14	1194	0.189122	0.602025	Hcu_0006.t19.path1(Hcu_0006.t19.path1);Hcu_0346.t21.path1(Hcu_0346.t21.path1);Hcu_0356.t2.path1(Hcu_0356.t2.path1);Hcu_0636.t10.path1(Hcu_0636.t10.path1);Hcu_0745.t106.path1(Hcu_0745.t106.path1);Hcu_0771.t34.path1(Hcu_0771.t34.path1);Hcu_1142.t12.path1(Hcu_1142.t12.path1);Hcu_1142.t13.path1(Hcu_1142.t13.path1);Hcu_1142.t14.path1(Hcu_1142.t14.path1);Hcu_1142.t34.path1(Hcu_1142.t34.path1);Hcu_1448.…	Hcu_0153.t10.path1(Hcu_0153.t10.path1);Hcu_0674.t33.path1(Hcu_0674.t33.path1)
GO:0016323	CC	basolateral plasma membrane	3	2	5	339	0.189219	0.584229	Hcu_0346.t21.path1(Hcu_0346.t21.path1);Hcu_0636.t10.path1(Hcu_0636.t10.path1);Hcu_1785.t15.path1(Hcu_1785.t15.path1)	Hcu_0076.t165.path1(Hcu_0076.t165.path1);Hcu_2261.t75.path1(Hcu_2261.t75.path1)
GO:0042493	BP	response to drug	8	7	15	1295	0.190306	0.605193	Hcu_0006.t19.path1(Hcu_0006.t19.path1);Hcu_0356.t2.path1(Hcu_0356.t2.path1);Hcu_0629.t30.path1(Hcu_0629.t30.path1);Hcu_0745.t106.path1(Hcu_0745.t106.path1);Hcu_0771.t34.path1(Hcu_0771.t34.path1);Hcu_0926.t26.path1(Hcu_0926.t26.path1);Hcu_1112.t23.path1(Hcu_1112.t23.path1);Hcu_1785.t15.path1(Hcu_1785.t15.path1)	Hcu_0069.t69.path1(Hcu_0069.t69.path1);Hcu_0120.t61.path1(Hcu_0120.t61.path1);Hcu_0153.t10.path1(Hcu_0153.t10.path1);Hcu_0674.t33.path1(Hcu_0674.t33.path1);Hcu_0907.t49.path1(Hcu_0907.t49.path1);Hcu_1242.t41.path1(Hcu_1242.t41.path1);Hcu_1391.t9.path1(Hcu_1391.t9.path1)
GO:0050804	BP	modulation of chemical synaptic transmission	4	3	7	520	0.19103	0.606892	Hcu_0006.t19.path1(Hcu_0006.t19.path1);Hcu_0356.t2.path1(Hcu_0356.t2.path1);Hcu_1112.t23.path1(Hcu_1112.t23.path1);Hcu_1785.t15.path1(Hcu_1785.t15.path1)	Hcu_0239.t23.path1(Hcu_0239.t23.path1);Hcu_0547.t38.path1(Hcu_0547.t38.path1);Hcu_2274.t10.path1(Hcu_2274.t10.path1)
GO:0015347	MF	sodium-independent organic anion transmembrane transporter activity	0	1	1	25	0.19118	0.45126	-	Hcu_0076.t165.path1(Hcu_0076.t165.path1)
GO:0016229	MF	steroid dehydrogenase activity	0	1	1	25	0.19118	0.45126	-	Hcu_0153.t10.path1(Hcu_0153.t10.path1)
GO:0005506	MF	iron ion binding	0	2	2	95	0.191286	0.45126	-	Hcu_0909.t178.path1(Hcu_0909.t178.path1);Hcu_0909.t179.path1(Hcu_0909.t179.path1)
GO:0031301	CC	integral component of organelle membrane	1	2	3	168	0.191954	0.588381	Hcu_2101.t76.path1(Hcu_2101.t76.path1)	Hcu_2274.t10.path1(Hcu_2274.t10.path1);Hcu_2743.t1.path1(Hcu_2743.t1.path1)
GO:0006936	BP	muscle contraction	5	0	5	339	0.192874	0.608964	Hcu_0006.t19.path1(Hcu_0006.t19.path1);Hcu_1112.t23.path1(Hcu_1112.t23.path1);Hcu_1204.t71.path1(Hcu_1204.t71.path1);Hcu_1785.t15.path1(Hcu_1785.t15.path1);Hcu_1869.t56.path1(Hcu_1869.t56.path1)	-
GO:0006091	BP	generation of precursor metabolites and energy	3	3	6	430	0.193881	0.608964	Hcu_0742.t69.path1(Hcu_0742.t69.path1);Hcu_1142.t12.path1(Hcu_1142.t12.path1);Hcu_1142.t13.path1(Hcu_1142.t13.path1)	Hcu_0153.t10.path1(Hcu_0153.t10.path1);Hcu_0426.t157.path1(Hcu_0426.t157.path1);Hcu_1675.t5.path1(Hcu_1675.t5.path1)
GO:0007617	BP	mating behavior	1	2	3	168	0.194598	0.608964	Hcu_0006.t19.path1(Hcu_0006.t19.path1)	Hcu_0547.t38.path1(Hcu_0547.t38.path1);Hcu_1417.t85.path1(Hcu_1417.t85.path1)
GO:0099177	BP	regulation of trans-synaptic signaling	4	3	7	523	0.19478	0.608964	Hcu_0006.t19.path1(Hcu_0006.t19.path1);Hcu_0356.t2.path1(Hcu_0356.t2.path1);Hcu_1112.t23.path1(Hcu_1112.t23.path1);Hcu_1785.t15.path1(Hcu_1785.t15.path1)	Hcu_0239.t23.path1(Hcu_0239.t23.path1);Hcu_0547.t38.path1(Hcu_0547.t38.path1);Hcu_2274.t10.path1(Hcu_2274.t10.path1)
GO:0010369	CC	chromocenter	0	1	1	24	0.19487	0.593021	-	Hcu_0129.t65.path1(Hcu_0129.t65.path1)
GO:0006090	BP	pyruvate metabolic process	0	2	2	90	0.195648	0.608964	-	Hcu_0077.t5.path1(Hcu_0077.t5.path1);Hcu_1675.t5.path1(Hcu_1675.t5.path1)
GO:0007602	BP	phototransduction	2	0	2	90	0.195648	0.608964	Hcu_0629.t30.path1(Hcu_0629.t30.path1);Hcu_1785.t15.path1(Hcu_1785.t15.path1)	-
GO:0042059	BP	negative regulation of epidermal growth factor receptor signaling pathway	2	0	2	90	0.195648	0.608964	Hcu_0346.t21.path1(Hcu_0346.t21.path1);Hcu_0897.t1.path1(Hcu_0897.t1.path1)	-
GO:0042220	BP	response to cocaine	2	0	2	90	0.195648	0.608964	Hcu_0356.t2.path1(Hcu_0356.t2.path1);Hcu_1112.t23.path1(Hcu_1112.t23.path1)	-
GO:0045466	BP	R7 cell differentiation	1	1	2	90	0.195648	0.608964	Hcu_0346.t21.path1(Hcu_0346.t21.path1)	Hcu_0107.t302.path1(Hcu_0107.t302.path1)
GO:0009314	BP	response to radiation	5	4	9	713	0.195867	0.608964	Hcu_0006.t19.path1(Hcu_0006.t19.path1);Hcu_0409.t4.path1(Hcu_0409.t4.path1);Hcu_0629.t30.path1(Hcu_0629.t30.path1);Hcu_0674.t3.path1(Hcu_0674.t3.path1);Hcu_1785.t15.path1(Hcu_1785.t15.path1)	Hcu_0069.t69.path1(Hcu_0069.t69.path1);Hcu_0384.t23.path1(Hcu_0384.t23.path1);Hcu_0547.t38.path1(Hcu_0547.t38.path1);Hcu_1391.t9.path1(Hcu_1391.t9.path1)
GO:0007221	BP	positive regulation of transcription of Notch receptor target	0	1	1	24	0.196065	0.608964	-	Hcu_1142.t82.path1(Hcu_1142.t82.path1)
GO:0031280	BP	negative regulation of cyclase activity	0	1	1	24	0.196065	0.608964	-	Hcu_0547.t38.path1(Hcu_0547.t38.path1)
GO:0032703	BP	negative regulation of interleukin-2 production	1	0	1	24	0.196065	0.608964	Hcu_0636.t10.path1(Hcu_0636.t10.path1)	-
GO:0035812	BP	renal sodium excretion	1	0	1	24	0.196065	0.608964	Hcu_1112.t23.path1(Hcu_1112.t23.path1)	-
GO:0035813	BP	regulation of renal sodium excretion	1	0	1	24	0.196065	0.608964	Hcu_1112.t23.path1(Hcu_1112.t23.path1)	-
GO:0035886	BP	vascular smooth muscle cell differentiation	0	1	1	24	0.196065	0.608964	-	Hcu_0198.t9.path1(Hcu_0198.t9.path1)
GO:0045744	BP	negative regulation of G protein-coupled receptor signaling pathway	0	1	1	24	0.196065	0.608964	-	Hcu_0547.t38.path1(Hcu_0547.t38.path1)
GO:0046476	BP	glycosylceramide biosynthetic process	1	0	1	24	0.196065	0.608964	Hcu_0000.t94.path1(Hcu_0000.t94.path1)	-
GO:0050860	BP	negative regulation of T cell receptor signaling pathway	1	0	1	24	0.196065	0.608964	Hcu_0636.t10.path1(Hcu_0636.t10.path1)	-
GO:0071474	BP	cellular hyperosmotic response	0	1	1	24	0.196065	0.608964	-	Hcu_0153.t10.path1(Hcu_0153.t10.path1)
GO:0099622	BP	cardiac muscle cell membrane repolarization	1	0	1	24	0.196065	0.608964	Hcu_0006.t19.path1(Hcu_0006.t19.path1)	-
GO:1902474	BP	positive regulation of protein localization to synapse	1	0	1	24	0.196065	0.608964	Hcu_1785.t15.path1(Hcu_1785.t15.path1)	-
GO:2001212	BP	regulation of vasculogenesis	1	0	1	24	0.196065	0.608964	Hcu_0636.t10.path1(Hcu_0636.t10.path1)	-
GO:0030684	CC	preribosome	2	0	2	91	0.196896	0.594711	Hcu_0099.t24.path1(Hcu_0099.t24.path1);Hcu_4933.t1.path1(Hcu_4933.t1.path1)	-
GO:0004629	MF	phospholipase C activity	1	0	1	26	0.198023	0.456774	Hcu_1785.t15.path1(Hcu_1785.t15.path1)	-
GO:0005001	MF	transmembrane receptor protein tyrosine phosphatase activity	1	0	1	26	0.198023	0.456774	Hcu_0346.t21.path1(Hcu_0346.t21.path1)	-
GO:0019198	MF	transmembrane receptor protein phosphatase activity	1	0	1	26	0.198023	0.456774	Hcu_0346.t21.path1(Hcu_0346.t21.path1)	-
GO:0043539	MF	protein serine/threonine kinase activator activity	0	1	1	26	0.198023	0.456774	-	Hcu_0129.t65.path1(Hcu_0129.t65.path1)
GO:0048038	MF	quinone binding	1	0	1	26	0.198023	0.456774	Hcu_0745.t106.path1(Hcu_0745.t106.path1)	-
GO:0051932	BP	synaptic transmission, GABAergic	1	1	2	91	0.198936	0.616024	Hcu_1112.t23.path1(Hcu_1112.t23.path1)	Hcu_0547.t38.path1(Hcu_0547.t38.path1)
GO:0061097	BP	regulation of protein tyrosine kinase activity	0	2	2	91	0.198936	0.616024	-	Hcu_0102.t51.path1(Hcu_0102.t51.path1);Hcu_0547.t38.path1(Hcu_0547.t38.path1)
GO:0005791	CC	rough endoplasmic reticulum	0	2	2	92	0.200164	0.594711	-	Hcu_0447.t34.path1(Hcu_0447.t34.path1);Hcu_0547.t38.path1(Hcu_0547.t38.path1)
GO:0007292	BP	female gamete generation	3	9	12	1009	0.200168	0.616024	Hcu_0346.t21.path1(Hcu_0346.t21.path1);Hcu_0897.t1.path1(Hcu_0897.t1.path1);Hcu_1204.t71.path1(Hcu_1204.t71.path1)	Hcu_0107.t302.path1(Hcu_0107.t302.path1);Hcu_0129.t65.path1(Hcu_0129.t65.path1);Hcu_0161.t4.path1(Hcu_0161.t4.path1);Hcu_0239.t23.path1(Hcu_0239.t23.path1);Hcu_0350.t26.path1(Hcu_0350.t26.path1);Hcu_1079.t185.path1(Hcu_1079.t185.path1);Hcu_1147.t24.path1(Hcu_1147.t24.path1);Hcu_1391.t9.path1(Hcu_1391.t9.path1);Hcu_1852.t10.path1(Hcu_1852.t10.path1)
GO:0008283	BP	cell proliferation	10	13	23	2123	0.200248	0.616024	Hcu_0006.t19.path1(Hcu_0006.t19.path1);Hcu_0346.t21.path1(Hcu_0346.t21.path1);Hcu_0636.t10.path1(Hcu_0636.t10.path1);Hcu_0726.t22.path1(Hcu_0726.t22.path1);Hcu_0742.t69.path1(Hcu_0742.t69.path1);Hcu_0926.t26.path1(Hcu_0926.t26.path1);Hcu_1112.t23.path1(Hcu_1112.t23.path1);Hcu_1204.t71.path1(Hcu_1204.t71.path1);Hcu_1448.t49.path1(Hcu_1448.t49.path1);Hcu_1785.t15.path1(Hcu_1785.t15.path1)	Hcu_0102.t51.path1(Hcu_0102.t51.path1);Hcu_0107.t302.path1(Hcu_0107.t302.path1);Hcu_0153.t10.path1(Hcu_0153.t10.path1);Hcu_0171.t52.path1(Hcu_0171.t52.path1);Hcu_0198.t9.path1(Hcu_0198.t9.path1);Hcu_0239.t23.path1(Hcu_0239.t23.path1);Hcu_0547.t38.path1(Hcu_0547.t38.path1);Hcu_0909.t178.path1(Hcu_0909.t178.path1);Hcu_0909.t179.path1(Hcu_0909.t179.path1);Hcu_1142.t82.path1(Hcu_1142.t82.path1);Hcu_1…
GO:0042592	BP	homeostatic process	9	11	20	1816	0.201405	0.616024	Hcu_0006.t19.path1(Hcu_0006.t19.path1);Hcu_0179.t21.path1(Hcu_0179.t21.path1);Hcu_0356.t2.path1(Hcu_0356.t2.path1);Hcu_0629.t30.path1(Hcu_0629.t30.path1);Hcu_0636.t10.path1(Hcu_0636.t10.path1);Hcu_0742.t69.path1(Hcu_0742.t69.path1);Hcu_0771.t34.path1(Hcu_0771.t34.path1);Hcu_1112.t23.path1(Hcu_1112.t23.path1);Hcu_1869.t56.path1(Hcu_1869.t56.path1)	Hcu_0102.t51.path1(Hcu_0102.t51.path1);Hcu_0120.t61.path1(Hcu_0120.t61.path1);Hcu_0153.t10.path1(Hcu_0153.t10.path1);Hcu_0384.t23.path1(Hcu_0384.t23.path1);Hcu_0447.t34.path1(Hcu_0447.t34.path1);Hcu_0547.t38.path1(Hcu_0547.t38.path1);Hcu_0907.t49.path1(Hcu_0907.t49.path1);Hcu_0965.t16.path1(Hcu_0965.t16.path1);Hcu_1147.t24.path1(Hcu_1147.t24.path1);Hcu_1276.t4.path1(Hcu_1276.t4.path1);Hcu_2339.t5…
GO:0042737	BP	drug catabolic process	0	3	3	171	0.201533	0.616024	-	Hcu_0063.t42.path1(Hcu_0063.t42.path1);Hcu_0493.t188.path1(Hcu_0493.t188.path1);Hcu_0907.t49.path1(Hcu_0907.t49.path1)
GO:0048663	BP	neuron fate commitment	1	2	3	171	0.201533	0.616024	Hcu_0726.t22.path1(Hcu_0726.t22.path1)	Hcu_0107.t302.path1(Hcu_0107.t302.path1);Hcu_1142.t82.path1(Hcu_1142.t82.path1)
GO:1901617	BP	organic hydroxy compound biosynthetic process	1	3	4	256	0.201586	0.616024	Hcu_2101.t76.path1(Hcu_2101.t76.path1)	Hcu_0153.t10.path1(Hcu_0153.t10.path1);Hcu_0674.t33.path1(Hcu_0674.t33.path1);Hcu_1276.t4.path1(Hcu_1276.t4.path1)
GO:0055038	CC	recycling endosome membrane	0	1	1	25	0.202116	0.594711	-	Hcu_0447.t34.path1(Hcu_0447.t34.path1)
GO:0007304	BP	chorion-containing eggshell formation	1	1	2	92	0.20223	0.616024	Hcu_0897.t1.path1(Hcu_0897.t1.path1)	Hcu_1147.t24.path1(Hcu_1147.t24.path1)
GO:0030004	BP	cellular monovalent inorganic cation homeostasis	1	1	2	92	0.20223	0.616024	Hcu_0179.t21.path1(Hcu_0179.t21.path1)	Hcu_0447.t34.path1(Hcu_0447.t34.path1)
GO:0045778	BP	positive regulation of ossification	2	0	2	92	0.20223	0.616024	Hcu_0742.t69.path1(Hcu_0742.t69.path1);Hcu_1112.t23.path1(Hcu_1112.t23.path1)	-
GO:0000027	BP	ribosomal large subunit assembly	1	0	1	25	0.20335	0.616024	Hcu_4933.t1.path1(Hcu_4933.t1.path1)	-
GO:0007063	BP	regulation of sister chromatid cohesion	0	1	1	25	0.20335	0.616024	-	Hcu_1079.t185.path1(Hcu_1079.t185.path1)
GO:0007141	BP	male meiosis I	0	1	1	25	0.20335	0.616024	-	Hcu_1147.t24.path1(Hcu_1147.t24.path1)
GO:0008210	BP	estrogen metabolic process	0	1	1	25	0.20335	0.616024	-	Hcu_0153.t10.path1(Hcu_0153.t10.path1)
GO:0008334	BP	histone mRNA metabolic process	0	1	1	25	0.20335	0.616024	-	Hcu_0120.t61.path1(Hcu_0120.t61.path1)
GO:0010460	BP	positive regulation of heart rate	1	0	1	25	0.20335	0.616024	Hcu_1112.t23.path1(Hcu_1112.t23.path1)	-
GO:0010575	BP	positive regulation of vascular endothelial growth factor production	1	0	1	25	0.20335	0.616024	Hcu_0742.t69.path1(Hcu_0742.t69.path1)	-
GO:0023041	BP	neuronal signal transduction	1	0	1	25	0.20335	0.616024	Hcu_0006.t19.path1(Hcu_0006.t19.path1)	-
GO:0045026	BP	plasma membrane fusion	1	0	1	25	0.20335	0.616024	Hcu_1204.t71.path1(Hcu_1204.t71.path1)	-
GO:0048266	BP	behavioral response to pain	1	0	1	25	0.20335	0.616024	Hcu_1112.t23.path1(Hcu_1112.t23.path1)	-
GO:0050908	BP	detection of light stimulus involved in visual perception	0	1	1	25	0.20335	0.616024	-	Hcu_0547.t38.path1(Hcu_0547.t38.path1)
GO:0051482	BP	positive regulation of cytosolic calcium ion concentration involved in phospholipase C-activating G protein-coupled signaling pathway	0	1	1	25	0.20335	0.616024	-	Hcu_0547.t38.path1(Hcu_0547.t38.path1)
GO:0060992	BP	response to fungicide	1	0	1	25	0.20335	0.616024	Hcu_0356.t2.path1(Hcu_0356.t2.path1)	-
GO:0071420	BP	cellular response to histamine	1	0	1	25	0.20335	0.616024	Hcu_0745.t106.path1(Hcu_0745.t106.path1)	-
GO:2000252	BP	negative regulation of feeding behavior	1	0	1	25	0.20335	0.616024	Hcu_0636.t10.path1(Hcu_0636.t10.path1)	-
GO:0032153	CC	cell division site	1	1	2	93	0.203439	0.594711	Hcu_2228.t132.path1(Hcu_2228.t132.path1)	Hcu_1852.t10.path1(Hcu_1852.t10.path1)
GO:0032155	CC	cell division site part	1	1	2	93	0.203439	0.594711	Hcu_2228.t132.path1(Hcu_2228.t132.path1)	Hcu_1852.t10.path1(Hcu_1852.t10.path1)
GO:0032279	CC	asymmetric synapse	3	1	4	259	0.203861	0.594711	Hcu_0006.t19.path1(Hcu_0006.t19.path1);Hcu_0356.t2.path1(Hcu_0356.t2.path1);Hcu_1785.t15.path1(Hcu_1785.t15.path1)	Hcu_0547.t38.path1(Hcu_0547.t38.path1)
GO:0000166	MF	nucleotide binding	3	7	10	877	0.204145	0.4669	Hcu_0771.t34.path1(Hcu_0771.t34.path1);Hcu_1204.t71.path1(Hcu_1204.t71.path1);Hcu_1448.t49.path1(Hcu_1448.t49.path1)	Hcu_0077.t5.path1(Hcu_0077.t5.path1);Hcu_0212.t10.path1(Hcu_0212.t10.path1);Hcu_0447.t34.path1(Hcu_0447.t34.path1);Hcu_0674.t33.path1(Hcu_0674.t33.path1);Hcu_1651.t1.path1(Hcu_1651.t1.path1);Hcu_1675.t5.path1(Hcu_1675.t5.path1);Hcu_2199.t24.path1(Hcu_2199.t24.path1)
GO:0008514	MF	organic anion transmembrane transporter activity	1	3	4	276	0.204375	0.4669	Hcu_0636.t10.path1(Hcu_0636.t10.path1)	Hcu_0076.t165.path1(Hcu_0076.t165.path1);Hcu_0840.t42.path1(Hcu_0840.t42.path1);Hcu_2261.t75.path1(Hcu_2261.t75.path1)
GO:1901265	MF	nucleoside phosphate binding	3	7	10	878	0.205112	0.4669	Hcu_0771.t34.path1(Hcu_0771.t34.path1);Hcu_1204.t71.path1(Hcu_1204.t71.path1);Hcu_1448.t49.path1(Hcu_1448.t49.path1)	Hcu_0077.t5.path1(Hcu_0077.t5.path1);Hcu_0212.t10.path1(Hcu_0212.t10.path1);Hcu_0447.t34.path1(Hcu_0447.t34.path1);Hcu_0674.t33.path1(Hcu_0674.t33.path1);Hcu_1651.t1.path1(Hcu_1651.t1.path1);Hcu_1675.t5.path1(Hcu_1675.t5.path1);Hcu_2199.t24.path1(Hcu_2199.t24.path1)
GO:0014896	BP	muscle hypertrophy	2	0	2	93	0.205532	0.620282	Hcu_0629.t30.path1(Hcu_0629.t30.path1);Hcu_0742.t69.path1(Hcu_0742.t69.path1)	-
GO:0043525	BP	positive regulation of neuron apoptotic process	1	1	2	93	0.205532	0.620282	Hcu_0346.t21.path1(Hcu_0346.t21.path1)	Hcu_1147.t24.path1(Hcu_1147.t24.path1)
GO:1901185	BP	negative regulation of ERBB signaling pathway	2	0	2	93	0.205532	0.620282	Hcu_0346.t21.path1(Hcu_0346.t21.path1);Hcu_0897.t1.path1(Hcu_0897.t1.path1)	-
GO:1901992	BP	positive regulation of mitotic cell cycle phase transition	1	1	2	93	0.205532	0.620282	Hcu_0006.t19.path1(Hcu_0006.t19.path1)	Hcu_1147.t24.path1(Hcu_1147.t24.path1)
GO:0006766	BP	vitamin metabolic process	0	3	3	173	0.206188	0.62114	-	Hcu_0077.t5.path1(Hcu_0077.t5.path1);Hcu_0674.t33.path1(Hcu_0674.t33.path1);Hcu_0907.t49.path1(Hcu_0907.t49.path1)
GO:0046649	BP	lymphocyte activation	4	3	7	532	0.206208	0.62114	Hcu_0636.t10.path1(Hcu_0636.t10.path1);Hcu_0742.t69.path1(Hcu_0742.t69.path1);Hcu_0926.t26.path1(Hcu_0926.t26.path1);Hcu_1112.t23.path1(Hcu_1112.t23.path1)	Hcu_0307.t33.path1(Hcu_0307.t33.path1);Hcu_1147.t24.path1(Hcu_1147.t24.path1);Hcu_2136.t1.path1(Hcu_2136.t1.path1)
GO:0043621	MF	protein self-association	0	2	2	100	0.206651	0.468349	-	Hcu_2274.t10.path1(Hcu_2274.t10.path1);Hcu_2743.t1.path1(Hcu_2743.t1.path1)
GO:1903531	BP	negative regulation of secretion by cell	2	2	4	259	0.207198	0.62114	Hcu_0636.t10.path1(Hcu_0636.t10.path1);Hcu_1112.t23.path1(Hcu_1112.t23.path1)	Hcu_0547.t38.path1(Hcu_0547.t38.path1);Hcu_2274.t10.path1(Hcu_2274.t10.path1)
GO:0098984	CC	neuron to neuron synapse	3	1	4	261	0.207585	0.601429	Hcu_0006.t19.path1(Hcu_0006.t19.path1);Hcu_0356.t2.path1(Hcu_0356.t2.path1);Hcu_1785.t15.path1(Hcu_1785.t15.path1)	Hcu_0547.t38.path1(Hcu_0547.t38.path1)
GO:0000079	BP	regulation of cyclin-dependent protein serine/threonine kinase activity	1	1	2	94	0.208839	0.62114	Hcu_1448.t49.path1(Hcu_1448.t49.path1)	Hcu_1785.t67.path1(Hcu_1785.t67.path1)
GO:0045833	BP	negative regulation of lipid metabolic process	1	1	2	94	0.208839	0.62114	Hcu_0636.t10.path1(Hcu_0636.t10.path1)	Hcu_1276.t4.path1(Hcu_1276.t4.path1)
GO:0046364	BP	monosaccharide biosynthetic process	0	2	2	94	0.208839	0.62114	-	Hcu_0077.t5.path1(Hcu_0077.t5.path1);Hcu_0153.t10.path1(Hcu_0153.t10.path1)
GO:0051445	BP	regulation of meiotic cell cycle	0	2	2	94	0.208839	0.62114	-	Hcu_0239.t23.path1(Hcu_0239.t23.path1);Hcu_0384.t23.path1(Hcu_0384.t23.path1)
GO:0002696	BP	positive regulation of leukocyte activation	3	1	4	260	0.20908	0.62114	Hcu_0636.t10.path1(Hcu_0636.t10.path1);Hcu_0742.t69.path1(Hcu_0742.t69.path1);Hcu_1112.t23.path1(Hcu_1112.t23.path1)	Hcu_1147.t24.path1(Hcu_1147.t24.path1)
GO:0070821	CC	tertiary granule membrane	1	1	2	95	0.210007	0.60209	Hcu_0636.t10.path1(Hcu_0636.t10.path1)	Hcu_0447.t34.path1(Hcu_0447.t34.path1)
GO:0019725	BP	cellular homeostasis	8	3	11	921	0.210069	0.62114	Hcu_0006.t19.path1(Hcu_0006.t19.path1);Hcu_0179.t21.path1(Hcu_0179.t21.path1);Hcu_0356.t2.path1(Hcu_0356.t2.path1);Hcu_0629.t30.path1(Hcu_0629.t30.path1);Hcu_0742.t69.path1(Hcu_0742.t69.path1);Hcu_0771.t34.path1(Hcu_0771.t34.path1);Hcu_1112.t23.path1(Hcu_1112.t23.path1);Hcu_1869.t56.path1(Hcu_1869.t56.path1)	Hcu_0447.t34.path1(Hcu_0447.t34.path1);Hcu_0547.t38.path1(Hcu_0547.t38.path1);Hcu_0965.t16.path1(Hcu_0965.t16.path1)
GO:0009949	BP	polarity specification of anterior/posterior axis	0	1	1	26	0.210569	0.62114	-	Hcu_0239.t23.path1(Hcu_0239.t23.path1)
GO:0010529	BP	negative regulation of transposition	0	1	1	26	0.210569	0.62114	-	Hcu_1147.t24.path1(Hcu_1147.t24.path1)
GO:0014046	BP	dopamine secretion	1	0	1	26	0.210569	0.62114	Hcu_0006.t19.path1(Hcu_0006.t19.path1)	-
GO:0014059	BP	regulation of dopamine secretion	1	0	1	26	0.210569	0.62114	Hcu_0006.t19.path1(Hcu_0006.t19.path1)	-
GO:0021516	BP	dorsal spinal cord development	1	0	1	26	0.210569	0.62114	Hcu_0726.t22.path1(Hcu_0726.t22.path1)	-
GO:0034776	BP	response to histamine	1	0	1	26	0.210569	0.62114	Hcu_0745.t106.path1(Hcu_0745.t106.path1)	-
GO:0036295	BP	cellular response to increased oxygen levels	1	0	1	26	0.210569	0.62114	Hcu_0179.t21.path1(Hcu_0179.t21.path1)	-
GO:0043252	BP	sodium-independent organic anion transport	0	1	1	26	0.210569	0.62114	-	Hcu_0076.t165.path1(Hcu_0076.t165.path1)
GO:0043268	BP	positive regulation of potassium ion transport	1	0	1	26	0.210569	0.62114	Hcu_0006.t19.path1(Hcu_0006.t19.path1)	-
GO:0044827	BP	modulation by host of viral genome replication	1	0	1	26	0.210569	0.62114	Hcu_0636.t10.path1(Hcu_0636.t10.path1)	-
GO:0046008	BP	regulation of female receptivity, post-mating	0	1	1	26	0.210569	0.62114	-	Hcu_1417.t85.path1(Hcu_1417.t85.path1)
GO:0046856	BP	phosphatidylinositol dephosphorylation	1	0	1	26	0.210569	0.62114	Hcu_1785.t15.path1(Hcu_1785.t15.path1)	-
GO:0051350	BP	negative regulation of lyase activity	0	1	1	26	0.210569	0.62114	-	Hcu_0547.t38.path1(Hcu_0547.t38.path1)
GO:0060004	BP	reflex	1	0	1	26	0.210569	0.62114	Hcu_0006.t19.path1(Hcu_0006.t19.path1)	-
GO:0060456	BP	positive regulation of digestive system process	1	0	1	26	0.210569	0.62114	Hcu_1112.t23.path1(Hcu_1112.t23.path1)	-
GO:0051052	BP	regulation of DNA metabolic process	1	5	6	442	0.210775	0.62114	Hcu_1448.t49.path1(Hcu_1448.t49.path1)	Hcu_0120.t61.path1(Hcu_0120.t61.path1);Hcu_0171.t52.path1(Hcu_0171.t52.path1);Hcu_0415.t106.path1(Hcu_0415.t106.path1);Hcu_0965.t16.path1(Hcu_0965.t16.path1);Hcu_1344.t122.path1(Hcu_1344.t122.path1)
GO:0048660	BP	regulation of smooth muscle cell proliferation	1	2	3	175	0.210869	0.62114	Hcu_1112.t23.path1(Hcu_1112.t23.path1)	Hcu_0153.t10.path1(Hcu_0153.t10.path1);Hcu_1142.t82.path1(Hcu_1142.t82.path1)
GO:0005272	MF	sodium channel activity	1	0	1	28	0.211539	0.473228	Hcu_0356.t2.path1(Hcu_0356.t2.path1)	-
GO:0008138	MF	protein tyrosine/serine/threonine phosphatase activity	0	1	1	28	0.211539	0.473228	-	Hcu_1785.t67.path1(Hcu_1785.t67.path1)
GO:0046790	MF	virion binding	1	0	1	28	0.211539	0.473228	Hcu_0636.t10.path1(Hcu_0636.t10.path1)	-
GO:0002027	BP	regulation of heart rate	2	0	2	95	0.212152	0.623769	Hcu_0006.t19.path1(Hcu_0006.t19.path1);Hcu_1112.t23.path1(Hcu_1112.t23.path1)	-
GO:0046916	BP	cellular transition metal ion homeostasis	2	0	2	95	0.212152	0.623769	Hcu_0179.t21.path1(Hcu_0179.t21.path1);Hcu_0771.t34.path1(Hcu_0771.t34.path1)	-
GO:0006261	BP	DNA-dependent DNA replication	0	3	3	176	0.213218	0.626329	-	Hcu_0415.t106.path1(Hcu_0415.t106.path1);Hcu_0909.t178.path1(Hcu_0909.t178.path1);Hcu_0965.t16.path1(Hcu_0965.t16.path1)
GO:0031224	CC	intrinsic component of membrane	16	10	26	2473	0.213289	0.60209	Hcu_0000.t94.path1(Hcu_0000.t94.path1);Hcu_0006.t19.path1(Hcu_0006.t19.path1);Hcu_0346.t21.path1(Hcu_0346.t21.path1);Hcu_0356.t2.path1(Hcu_0356.t2.path1);Hcu_0629.t30.path1(Hcu_0629.t30.path1);Hcu_0636.t10.path1(Hcu_0636.t10.path1);Hcu_0742.t69.path1(Hcu_0742.t69.path1);Hcu_0771.t34.path1(Hcu_0771.t34.path1);Hcu_0897.t1.path1(Hcu_0897.t1.path1);Hcu_1112.t23.path1(Hcu_1112.t23.path1);Hcu_1482.t1.p…	Hcu_0076.t165.path1(Hcu_0076.t165.path1);Hcu_0307.t33.path1(Hcu_0307.t33.path1);Hcu_0547.t38.path1(Hcu_0547.t38.path1);Hcu_1142.t82.path1(Hcu_1142.t82.path1);Hcu_1654.t49.path1(Hcu_1654.t49.path1);Hcu_2136.t1.path1(Hcu_2136.t1.path1);Hcu_2261.t75.path1(Hcu_2261.t75.path1);Hcu_2274.t10.path1(Hcu_2274.t10.path1);Hcu_2339.t5.path1(Hcu_2339.t5.path1);Hcu_2743.t1.path1(Hcu_2743.t1.path1)
GO:0043025	CC	neuronal cell body	7	3	10	832	0.213308	0.60209	Hcu_0006.t19.path1(Hcu_0006.t19.path1);Hcu_0346.t21.path1(Hcu_0346.t21.path1);Hcu_0356.t2.path1(Hcu_0356.t2.path1);Hcu_0409.t4.path1(Hcu_0409.t4.path1);Hcu_0674.t3.path1(Hcu_0674.t3.path1);Hcu_0742.t69.path1(Hcu_0742.t69.path1);Hcu_1112.t23.path1(Hcu_1112.t23.path1)	Hcu_0447.t34.path1(Hcu_0447.t34.path1);Hcu_0547.t38.path1(Hcu_0547.t38.path1);Hcu_2199.t24.path1(Hcu_2199.t24.path1)
GO:0016324	CC	apical plasma membrane	3	3	6	447	0.213507	0.60209	Hcu_0006.t19.path1(Hcu_0006.t19.path1);Hcu_0636.t10.path1(Hcu_0636.t10.path1);Hcu_0771.t34.path1(Hcu_0771.t34.path1)	Hcu_0447.t34.path1(Hcu_0447.t34.path1);Hcu_0907.t49.path1(Hcu_0907.t49.path1);Hcu_2261.t75.path1(Hcu_2261.t75.path1)
GO:0019900	MF	kinase binding	4	5	9	783	0.214424	0.475013	Hcu_0006.t19.path1(Hcu_0006.t19.path1);Hcu_0346.t21.path1(Hcu_0346.t21.path1);Hcu_0356.t2.path1(Hcu_0356.t2.path1);Hcu_0636.t10.path1(Hcu_0636.t10.path1)	Hcu_0063.t42.path1(Hcu_0063.t42.path1);Hcu_0129.t65.path1(Hcu_0129.t65.path1);Hcu_0171.t52.path1(Hcu_0171.t52.path1);Hcu_0512.t12.path1(Hcu_0512.t12.path1);Hcu_0547.t38.path1(Hcu_0547.t38.path1)
GO:0015980	BP	energy derivation by oxidation of organic compounds	3	1	4	263	0.214753	0.628585	Hcu_0742.t69.path1(Hcu_0742.t69.path1);Hcu_1142.t12.path1(Hcu_1142.t12.path1);Hcu_1142.t13.path1(Hcu_1142.t13.path1)	Hcu_0426.t157.path1(Hcu_0426.t157.path1)
GO:0090407	BP	organophosphate biosynthetic process	1	7	8	634	0.214956	0.628585	Hcu_0926.t26.path1(Hcu_0926.t26.path1)	Hcu_0077.t5.path1(Hcu_0077.t5.path1);Hcu_0447.t34.path1(Hcu_0447.t34.path1);Hcu_0909.t178.path1(Hcu_0909.t178.path1);Hcu_0909.t179.path1(Hcu_0909.t179.path1);Hcu_1242.t41.path1(Hcu_1242.t41.path1);Hcu_1675.t5.path1(Hcu_1675.t5.path1);Hcu_2199.t24.path1(Hcu_2199.t24.path1)
GO:0006885	BP	regulation of pH	1	1	2	96	0.21547	0.628585	Hcu_0179.t21.path1(Hcu_0179.t21.path1)	Hcu_0447.t34.path1(Hcu_0447.t34.path1)
GO:0014909	BP	smooth muscle cell migration	2	0	2	96	0.21547	0.628585	Hcu_0742.t69.path1(Hcu_0742.t69.path1);Hcu_1112.t23.path1(Hcu_1112.t23.path1)	-
GO:0048524	BP	positive regulation of viral process	1	1	2	96	0.21547	0.628585	Hcu_0636.t10.path1(Hcu_0636.t10.path1)	Hcu_0077.t5.path1(Hcu_0077.t5.path1)
GO:0015318	MF	inorganic molecular entity transmembrane transporter activity	7	2	9	786	0.21758	0.475013	Hcu_0006.t19.path1(Hcu_0006.t19.path1);Hcu_0356.t2.path1(Hcu_0356.t2.path1);Hcu_0629.t30.path1(Hcu_0629.t30.path1);Hcu_0636.t10.path1(Hcu_0636.t10.path1);Hcu_1204.t71.path1(Hcu_1204.t71.path1);Hcu_1785.t15.path1(Hcu_1785.t15.path1);Hcu_1869.t56.path1(Hcu_1869.t56.path1)	Hcu_0840.t42.path1(Hcu_0840.t42.path1);Hcu_2261.t75.path1(Hcu_2261.t75.path1)
GO:0000076	BP	DNA replication checkpoint	0	1	1	27	0.217723	0.628585	-	Hcu_0965.t16.path1(Hcu_0965.t16.path1)
GO:0003299	BP	muscle hypertrophy in response to stress	1	0	1	27	0.217723	0.628585	Hcu_0629.t30.path1(Hcu_0629.t30.path1)	-
GO:0010644	BP	cell communication by electrical coupling	1	0	1	27	0.217723	0.628585	Hcu_0006.t19.path1(Hcu_0006.t19.path1)	-
GO:0014048	BP	regulation of glutamate secretion	0	1	1	27	0.217723	0.628585	-	Hcu_0547.t38.path1(Hcu_0547.t38.path1)
GO:0014898	BP	cardiac muscle hypertrophy in response to stress	1	0	1	27	0.217723	0.628585	Hcu_0629.t30.path1(Hcu_0629.t30.path1)	-
GO:0019374	BP	galactolipid metabolic process	1	0	1	27	0.217723	0.628585	Hcu_0000.t94.path1(Hcu_0000.t94.path1)	-
GO:0030851	BP	granulocyte differentiation	1	0	1	27	0.217723	0.628585	Hcu_0636.t10.path1(Hcu_0636.t10.path1)	-
GO:0032201	BP	telomere maintenance via semi-conservative replication	0	1	1	27	0.217723	0.628585	-	Hcu_0965.t16.path1(Hcu_0965.t16.path1)
GO:0034110	BP	regulation of homotypic cell-cell adhesion	1	0	1	27	0.217723	0.628585	Hcu_0636.t10.path1(Hcu_0636.t10.path1)	-
GO:0045472	BP	response to ether	1	0	1	27	0.217723	0.628585	Hcu_0006.t19.path1(Hcu_0006.t19.path1)	-
GO:0050858	BP	negative regulation of antigen receptor-mediated signaling pathway	1	0	1	27	0.217723	0.628585	Hcu_0636.t10.path1(Hcu_0636.t10.path1)	-
GO:0050962	BP	detection of light stimulus involved in sensory perception	0	1	1	27	0.217723	0.628585	-	Hcu_0547.t38.path1(Hcu_0547.t38.path1)
GO:0071425	BP	hematopoietic stem cell proliferation	0	1	1	27	0.217723	0.628585	-	Hcu_0107.t302.path1(Hcu_0107.t302.path1)
GO:1902473	BP	regulation of protein localization to synapse	1	0	1	27	0.217723	0.628585	Hcu_1785.t15.path1(Hcu_1785.t15.path1)	-
GO:0031252	CC	cell leading edge	4	1	5	357	0.217727	0.606124	Hcu_0006.t19.path1(Hcu_0006.t19.path1);Hcu_0346.t21.path1(Hcu_0346.t21.path1);Hcu_0356.t2.path1(Hcu_0356.t2.path1);Hcu_1112.t23.path1(Hcu_1112.t23.path1)	Hcu_1852.t10.path1(Hcu_1852.t10.path1)
GO:0044454	CC	nuclear chromosome part	0	6	6	450	0.217804	0.606124	-	Hcu_0129.t65.path1(Hcu_0129.t65.path1);Hcu_0384.t23.path1(Hcu_0384.t23.path1);Hcu_0415.t106.path1(Hcu_0415.t106.path1);Hcu_0965.t16.path1(Hcu_0965.t16.path1);Hcu_1079.t185.path1(Hcu_1079.t185.path1);Hcu_1147.t24.path1(Hcu_1147.t24.path1)
GO:0005227	MF	calcium activated cation channel activity	1	0	1	29	0.218213	0.475013	Hcu_0629.t30.path1(Hcu_0629.t30.path1)	-
GO:0016641	MF	oxidoreductase activity, acting on the CH-NH2 group of donors, oxygen as acceptor	1	0	1	29	0.218213	0.475013	Hcu_0745.t106.path1(Hcu_0745.t106.path1)	-
GO:0031397	BP	negative regulation of protein ubiquitination	1	1	2	97	0.218793	0.630533	Hcu_1448.t49.path1(Hcu_1448.t49.path1)	Hcu_1944.t26.path1(Hcu_1944.t26.path1)
GO:0051966	BP	regulation of synaptic transmission, glutamatergic	1	1	2	97	0.218793	0.630533	Hcu_0356.t2.path1(Hcu_0356.t2.path1)	Hcu_0547.t38.path1(Hcu_0547.t38.path1)
GO:0016779	MF	nucleotidyltransferase activity	0	2	2	104	0.219039	0.475013	-	Hcu_0120.t61.path1(Hcu_0120.t61.path1);Hcu_0415.t106.path1(Hcu_0415.t106.path1)
GO:0048659	BP	smooth muscle cell proliferation	1	2	3	179	0.2203	0.634306	Hcu_1112.t23.path1(Hcu_1112.t23.path1)	Hcu_0153.t10.path1(Hcu_0153.t10.path1);Hcu_1142.t82.path1(Hcu_1142.t82.path1)
GO:0044281	BP	small molecule metabolic process	8	14	22	2050	0.220971	0.635165	Hcu_0409.t4.path1(Hcu_0409.t4.path1);Hcu_0636.t10.path1(Hcu_0636.t10.path1);Hcu_0674.t3.path1(Hcu_0674.t3.path1);Hcu_0771.t34.path1(Hcu_0771.t34.path1);Hcu_0926.t26.path1(Hcu_0926.t26.path1);Hcu_1142.t12.path1(Hcu_1142.t12.path1);Hcu_1142.t13.path1(Hcu_1142.t13.path1);Hcu_2101.t76.path1(Hcu_2101.t76.path1)	Hcu_0077.t5.path1(Hcu_0077.t5.path1);Hcu_0098.t41.path1(Hcu_0098.t41.path1);Hcu_0153.t10.path1(Hcu_0153.t10.path1);Hcu_0198.t9.path1(Hcu_0198.t9.path1);Hcu_0493.t188.path1(Hcu_0493.t188.path1);Hcu_0674.t33.path1(Hcu_0674.t33.path1);Hcu_0907.t49.path1(Hcu_0907.t49.path1);Hcu_0909.t178.path1(Hcu_0909.t178.path1);Hcu_0909.t179.path1(Hcu_0909.t179.path1);Hcu_1242.t41.path1(Hcu_1242.t41.path1);Hcu_127…
GO:0006820	BP	anion transport	4	4	8	639	0.220996	0.635165	Hcu_0636.t10.path1(Hcu_0636.t10.path1);Hcu_0771.t34.path1(Hcu_0771.t34.path1);Hcu_1482.t1.path1(Hcu_1482.t1.path1);Hcu_1785.t15.path1(Hcu_1785.t15.path1)	Hcu_0076.t165.path1(Hcu_0076.t165.path1);Hcu_0547.t38.path1(Hcu_0547.t38.path1);Hcu_0840.t42.path1(Hcu_0840.t42.path1);Hcu_2261.t75.path1(Hcu_2261.t75.path1)
GO:0043197	CC	dendritic spine	2	1	3	181	0.222107	0.609854	Hcu_0006.t19.path1(Hcu_0006.t19.path1);Hcu_0356.t2.path1(Hcu_0356.t2.path1)	Hcu_0547.t38.path1(Hcu_0547.t38.path1)
GO:0046365	BP	monosaccharide catabolic process	0	2	2	98	0.22212	0.636972	-	Hcu_1675.t5.path1(Hcu_1675.t5.path1);Hcu_2136.t1.path1(Hcu_2136.t1.path1)
GO:1904029	BP	regulation of cyclin-dependent protein kinase activity	1	1	2	98	0.22212	0.636972	Hcu_1448.t49.path1(Hcu_1448.t49.path1)	Hcu_1785.t67.path1(Hcu_1785.t67.path1)
GO:0004497	MF	monooxygenase activity	2	0	2	105	0.222147	0.475013	Hcu_0409.t4.path1(Hcu_0409.t4.path1);Hcu_0674.t3.path1(Hcu_0674.t3.path1)	-
GO:0008328	CC	ionotropic glutamate receptor complex	1	0	1	28	0.223469	0.609854	Hcu_0356.t2.path1(Hcu_0356.t2.path1)	-
GO:0031092	CC	platelet alpha granule membrane	1	0	1	28	0.223469	0.609854	Hcu_1582.t112.path1(Hcu_1582.t112.path1)	-
GO:0002639	BP	positive regulation of immunoglobulin production	1	0	1	28	0.224813	0.636972	Hcu_0636.t10.path1(Hcu_0636.t10.path1)	-
GO:0002675	BP	positive regulation of acute inflammatory response	1	0	1	28	0.224813	0.636972	Hcu_0742.t69.path1(Hcu_0742.t69.path1)	-
GO:0006312	BP	mitotic recombination	0	1	1	28	0.224813	0.636972	-	Hcu_0069.t69.path1(Hcu_0069.t69.path1)
GO:0006760	BP	folic acid-containing compound metabolic process	0	1	1	28	0.224813	0.636972	-	Hcu_0674.t33.path1(Hcu_0674.t33.path1)
GO:0007464	BP	R3/R4 cell fate commitment	0	1	1	28	0.224813	0.636972	-	Hcu_0107.t302.path1(Hcu_0107.t302.path1)
GO:0008053	BP	mitochondrial fusion	0	1	1	28	0.224813	0.636972	-	Hcu_2339.t5.path1(Hcu_2339.t5.path1)
GO:0009404	BP	toxin metabolic process	0	1	1	28	0.224813	0.636972	-	Hcu_0198.t9.path1(Hcu_0198.t9.path1)
GO:0014887	BP	cardiac muscle adaptation	1	0	1	28	0.224813	0.636972	Hcu_0629.t30.path1(Hcu_0629.t30.path1)	-
GO:0043300	BP	regulation of leukocyte degranulation	1	0	1	28	0.224813	0.636972	Hcu_0636.t10.path1(Hcu_0636.t10.path1)	-
GO:0061476	BP	response to anticoagulant	1	0	1	28	0.224813	0.636972	Hcu_0745.t106.path1(Hcu_0745.t106.path1)	-
GO:0070886	BP	positive regulation of calcineurin-NFAT signaling cascade	1	0	1	28	0.224813	0.636972	Hcu_0636.t10.path1(Hcu_0636.t10.path1)	-
GO:0098801	BP	regulation of renal system process	1	0	1	28	0.224813	0.636972	Hcu_1112.t23.path1(Hcu_1112.t23.path1)	-
GO:0106058	BP	positive regulation of calcineurin-mediated signaling	1	0	1	28	0.224813	0.636972	Hcu_0636.t10.path1(Hcu_0636.t10.path1)	-
GO:2000051	BP	negative regulation of non-canonical Wnt signaling pathway	0	1	1	28	0.224813	0.636972	-	Hcu_0107.t302.path1(Hcu_0107.t302.path1)
GO:0005158	MF	insulin receptor binding	1	0	1	30	0.22483	0.475013	Hcu_0346.t21.path1(Hcu_0346.t21.path1)	-
GO:0008061	MF	chitin binding	0	1	1	30	0.22483	0.475013	-	Hcu_0063.t42.path1(Hcu_0063.t42.path1)
GO:0016620	MF	oxidoreductase activity, acting on the aldehyde or oxo group of donors, NAD or NADP as acceptor	0	1	1	30	0.22483	0.475013	-	Hcu_0153.t10.path1(Hcu_0153.t10.path1)
GO:0030371	MF	translation repressor activity	0	1	1	30	0.22483	0.475013	-	Hcu_0674.t33.path1(Hcu_0674.t33.path1)
GO:0035325	MF	Toll-like receptor binding	1	0	1	30	0.22483	0.475013	Hcu_0636.t10.path1(Hcu_0636.t10.path1)	-
GO:0043425	MF	bHLH transcription factor binding	0	1	1	30	0.22483	0.475013	-	Hcu_0102.t51.path1(Hcu_0102.t51.path1)
GO:0005342	MF	organic acid transmembrane transporter activity	1	2	3	194	0.225151	0.475013	Hcu_0636.t10.path1(Hcu_0636.t10.path1)	Hcu_0840.t42.path1(Hcu_0840.t42.path1);Hcu_2261.t75.path1(Hcu_2261.t75.path1)
GO:0046943	MF	carboxylic acid transmembrane transporter activity	1	2	3	194	0.225151	0.475013	Hcu_0636.t10.path1(Hcu_0636.t10.path1)	Hcu_0840.t42.path1(Hcu_0840.t42.path1);Hcu_2261.t75.path1(Hcu_2261.t75.path1)
GO:0040003	BP	chitin-based cuticle development	1	1	2	99	0.225452	0.637002	Hcu_0897.t1.path1(Hcu_0897.t1.path1)	Hcu_0063.t42.path1(Hcu_0063.t42.path1)
GO:0042129	BP	regulation of T cell proliferation	2	0	2	99	0.225452	0.637002	Hcu_0636.t10.path1(Hcu_0636.t10.path1);Hcu_0742.t69.path1(Hcu_0742.t69.path1)	-
GO:0015711	BP	organic anion transport	3	4	7	547	0.225811	0.637002	Hcu_0636.t10.path1(Hcu_0636.t10.path1);Hcu_0771.t34.path1(Hcu_0771.t34.path1);Hcu_1482.t1.path1(Hcu_1482.t1.path1)	Hcu_0076.t165.path1(Hcu_0076.t165.path1);Hcu_0547.t38.path1(Hcu_0547.t38.path1);Hcu_0840.t42.path1(Hcu_0840.t42.path1);Hcu_2261.t75.path1(Hcu_2261.t75.path1)
GO:0043434	BP	response to peptide hormone	7	0	7	547	0.225811	0.637002	Hcu_0346.t21.path1(Hcu_0346.t21.path1);Hcu_0356.t2.path1(Hcu_0356.t2.path1);Hcu_0636.t10.path1(Hcu_0636.t10.path1);Hcu_0771.t34.path1(Hcu_0771.t34.path1);Hcu_1142.t14.path1(Hcu_1142.t14.path1);Hcu_1142.t34.path1(Hcu_1142.t34.path1);Hcu_1448.t49.path1(Hcu_1448.t49.path1)	-
GO:0071417	BP	cellular response to organonitrogen compound	8	1	9	740	0.225821	0.637002	Hcu_0006.t19.path1(Hcu_0006.t19.path1);Hcu_0346.t21.path1(Hcu_0346.t21.path1);Hcu_0356.t2.path1(Hcu_0356.t2.path1);Hcu_0636.t10.path1(Hcu_0636.t10.path1);Hcu_0745.t106.path1(Hcu_0745.t106.path1);Hcu_1142.t14.path1(Hcu_1142.t14.path1);Hcu_1142.t34.path1(Hcu_1142.t34.path1);Hcu_1448.t49.path1(Hcu_1448.t49.path1)	Hcu_0153.t10.path1(Hcu_0153.t10.path1)
GO:0001959	BP	regulation of cytokine-mediated signaling pathway	2	2	4	269	0.226227	0.637586	Hcu_0346.t21.path1(Hcu_0346.t21.path1);Hcu_0742.t69.path1(Hcu_0742.t69.path1)	Hcu_0212.t10.path1(Hcu_0212.t10.path1);Hcu_1651.t1.path1(Hcu_1651.t1.path1)
GO:0031300	CC	intrinsic component of organelle membrane	1	2	3	183	0.226832	0.611146	Hcu_2101.t76.path1(Hcu_2101.t76.path1)	Hcu_2274.t10.path1(Hcu_2274.t10.path1);Hcu_2743.t1.path1(Hcu_2743.t1.path1)
GO:0044309	CC	neuron spine	2	1	3	183	0.226832	0.611146	Hcu_0006.t19.path1(Hcu_0006.t19.path1);Hcu_0356.t2.path1(Hcu_0356.t2.path1)	Hcu_0547.t38.path1(Hcu_0547.t38.path1)
GO:0035637	BP	multicellular organismal signaling	3	0	3	182	0.227431	0.638449	Hcu_0006.t19.path1(Hcu_0006.t19.path1);Hcu_0356.t2.path1(Hcu_0356.t2.path1);Hcu_1785.t15.path1(Hcu_1785.t15.path1)	-
GO:0062014	BP	negative regulation of small molecule metabolic process	1	1	2	100	0.228788	0.638449	Hcu_0636.t10.path1(Hcu_0636.t10.path1)	Hcu_1276.t4.path1(Hcu_1276.t4.path1)
GO:0098563	CC	intrinsic component of synaptic vesicle membrane	0	1	1	29	0.23046	0.612289	-	Hcu_2274.t10.path1(Hcu_2274.t10.path1)
GO:0002164	BP	larval development	7	1	8	647	0.230793	0.638449	Hcu_0409.t4.path1(Hcu_0409.t4.path1);Hcu_0674.t3.path1(Hcu_0674.t3.path1);Hcu_0926.t26.path1(Hcu_0926.t26.path1);Hcu_1142.t14.path1(Hcu_1142.t14.path1);Hcu_1142.t34.path1(Hcu_1142.t34.path1);Hcu_1582.t188.path1(Hcu_1582.t188.path1);Hcu_1582.t190.path1(Hcu_1582.t190.path1)	Hcu_1605.t10.path1(Hcu_1605.t10.path1)
GO:0030170	MF	pyridoxal phosphate binding	0	1	1	31	0.231392	0.482505	-	Hcu_0198.t9.path1(Hcu_0198.t9.path1)
GO:0042166	MF	acetylcholine binding	1	0	1	31	0.231392	0.482505	Hcu_1785.t15.path1(Hcu_1785.t15.path1)	-
GO:0097110	MF	scaffold protein binding	2	0	2	108	0.231491	0.482505	Hcu_0006.t19.path1(Hcu_0006.t19.path1);Hcu_0356.t2.path1(Hcu_0356.t2.path1)	-
GO:0000915	BP	actomyosin contractile ring assembly	0	1	1	29	0.23184	0.638449	-	Hcu_1852.t10.path1(Hcu_1852.t10.path1)
GO:0002707	BP	negative regulation of lymphocyte mediated immunity	1	0	1	29	0.23184	0.638449	Hcu_0636.t10.path1(Hcu_0636.t10.path1)	-
GO:0002820	BP	negative regulation of adaptive immune response	1	0	1	29	0.23184	0.638449	Hcu_0636.t10.path1(Hcu_0636.t10.path1)	-
GO:0002823	BP	negative regulation of adaptive immune response based on somatic recombination of immune receptors built from immunoglobulin superfamily domains	1	0	1	29	0.23184	0.638449	Hcu_0636.t10.path1(Hcu_0636.t10.path1)	-
GO:0006700	BP	C21-steroid hormone biosynthetic process	0	1	1	29	0.23184	0.638449	-	Hcu_0153.t10.path1(Hcu_0153.t10.path1)
GO:0007064	BP	mitotic sister chromatid cohesion	0	1	1	29	0.23184	0.638449	-	Hcu_0239.t23.path1(Hcu_0239.t23.path1)
GO:0010528	BP	regulation of transposition	0	1	1	29	0.23184	0.638449	-	Hcu_1147.t24.path1(Hcu_1147.t24.path1)
GO:0010573	BP	vascular endothelial growth factor production	1	0	1	29	0.23184	0.638449	Hcu_0742.t69.path1(Hcu_0742.t69.path1)	-
GO:0010574	BP	regulation of vascular endothelial growth factor production	1	0	1	29	0.23184	0.638449	Hcu_0742.t69.path1(Hcu_0742.t69.path1)	-
GO:0033198	BP	response to ATP	1	0	1	29	0.23184	0.638449	Hcu_0629.t30.path1(Hcu_0629.t30.path1)	-
GO:0042093	BP	T-helper cell differentiation	0	1	1	29	0.23184	0.638449	-	Hcu_1147.t24.path1(Hcu_1147.t24.path1)
GO:0042276	BP	error-prone translesion synthesis	0	1	1	29	0.23184	0.638449	-	Hcu_0415.t106.path1(Hcu_0415.t106.path1)
GO:0043370	BP	regulation of CD4-positive, alpha-beta T cell differentiation	0	1	1	29	0.23184	0.638449	-	Hcu_1147.t24.path1(Hcu_1147.t24.path1)
GO:0046638	BP	positive regulation of alpha-beta T cell differentiation	0	1	1	29	0.23184	0.638449	-	Hcu_1147.t24.path1(Hcu_1147.t24.path1)
GO:0048056	BP	R3/R4 cell differentiation	0	1	1	29	0.23184	0.638449	-	Hcu_0107.t302.path1(Hcu_0107.t302.path1)
GO:0060306	BP	regulation of membrane repolarization	1	0	1	29	0.23184	0.638449	Hcu_0006.t19.path1(Hcu_0006.t19.path1)	-
GO:0072574	BP	hepatocyte proliferation	1	0	1	29	0.23184	0.638449	Hcu_0636.t10.path1(Hcu_0636.t10.path1)	-
GO:0072575	BP	epithelial cell proliferation involved in liver morphogenesis	1	0	1	29	0.23184	0.638449	Hcu_0636.t10.path1(Hcu_0636.t10.path1)	-
GO:1903306	BP	negative regulation of regulated secretory pathway	1	0	1	29	0.23184	0.638449	Hcu_0636.t10.path1(Hcu_0636.t10.path1)	-
GO:1903350	BP	response to dopamine	1	0	1	29	0.23184	0.638449	Hcu_0006.t19.path1(Hcu_0006.t19.path1)	-
GO:1903351	BP	cellular response to dopamine	1	0	1	29	0.23184	0.638449	Hcu_0006.t19.path1(Hcu_0006.t19.path1)	-
GO:2000781	BP	positive regulation of double-strand break repair	0	1	1	29	0.23184	0.638449	-	Hcu_0171.t52.path1(Hcu_0171.t52.path1)
GO:0002576	BP	platelet degranulation	2	0	2	101	0.232127	0.638449	Hcu_1362.t1.path1(Hcu_1362.t1.path1);Hcu_1582.t112.path1(Hcu_1582.t112.path1)	-
GO:0006471	BP	protein ADP-ribosylation	0	2	2	101	0.232127	0.638449	-	Hcu_0212.t10.path1(Hcu_0212.t10.path1);Hcu_1651.t1.path1(Hcu_1651.t1.path1)
GO:0042532	BP	negative regulation of tyrosine phosphorylation of STAT protein	0	2	2	101	0.232127	0.638449	-	Hcu_0212.t10.path1(Hcu_0212.t10.path1);Hcu_1651.t1.path1(Hcu_1651.t1.path1)
GO:0010035	BP	response to inorganic substance	6	3	9	747	0.233867	0.642162	Hcu_0006.t19.path1(Hcu_0006.t19.path1);Hcu_0356.t2.path1(Hcu_0356.t2.path1);Hcu_0629.t30.path1(Hcu_0629.t30.path1);Hcu_0745.t106.path1(Hcu_0745.t106.path1);Hcu_0771.t34.path1(Hcu_0771.t34.path1);Hcu_1112.t23.path1(Hcu_1112.t23.path1)	Hcu_0153.t10.path1(Hcu_0153.t10.path1);Hcu_0674.t33.path1(Hcu_0674.t33.path1);Hcu_1242.t41.path1(Hcu_1242.t41.path1)
GO:0030136	CC	clathrin-coated vesicle	0	3	3	186	0.233955	0.612289	-	Hcu_0307.t33.path1(Hcu_0307.t33.path1);Hcu_0447.t34.path1(Hcu_0447.t34.path1);Hcu_2274.t10.path1(Hcu_2274.t10.path1)
GO:0050867	BP	positive regulation of cell activation	3	1	4	273	0.233965	0.642162	Hcu_0636.t10.path1(Hcu_0636.t10.path1);Hcu_0742.t69.path1(Hcu_0742.t69.path1);Hcu_1112.t23.path1(Hcu_1112.t23.path1)	Hcu_1147.t24.path1(Hcu_1147.t24.path1)
GO:0044282	BP	small molecule catabolic process	0	6	6	458	0.23408	0.642162	-	Hcu_0153.t10.path1(Hcu_0153.t10.path1);Hcu_0198.t9.path1(Hcu_0198.t9.path1);Hcu_0493.t188.path1(Hcu_0493.t188.path1);Hcu_0907.t49.path1(Hcu_0907.t49.path1);Hcu_1675.t5.path1(Hcu_1675.t5.path1);Hcu_2136.t1.path1(Hcu_2136.t1.path1)
GO:0031965	CC	nuclear membrane	2	2	4	275	0.234186	0.612289	Hcu_1448.t49.path1(Hcu_1448.t49.path1);Hcu_2101.t76.path1(Hcu_2101.t76.path1)	Hcu_0120.t61.path1(Hcu_0120.t61.path1);Hcu_2743.t1.path1(Hcu_2743.t1.path1)
GO:0032355	BP	response to estradiol	3	0	3	185	0.234606	0.643053	Hcu_0356.t2.path1(Hcu_0356.t2.path1);Hcu_0771.t34.path1(Hcu_0771.t34.path1);Hcu_1112.t23.path1(Hcu_1112.t23.path1)	-
GO:0008028	MF	monocarboxylic acid transmembrane transporter activity	1	1	2	109	0.234612	0.486101	Hcu_0636.t10.path1(Hcu_0636.t10.path1)	Hcu_2261.t75.path1(Hcu_2261.t75.path1)
GO:0001570	BP	vasculogenesis	1	1	2	102	0.235469	0.644021	Hcu_0636.t10.path1(Hcu_0636.t10.path1)	Hcu_0171.t52.path1(Hcu_0171.t52.path1)
GO:0050982	BP	detection of mechanical stimulus	1	1	2	102	0.235469	0.644021	Hcu_0006.t19.path1(Hcu_0006.t19.path1)	Hcu_0547.t38.path1(Hcu_0547.t38.path1)
GO:0033044	BP	regulation of chromosome organization	0	6	6	459	0.235563	0.644021	-	Hcu_0073.t232.path1(Hcu_0073.t232.path1);Hcu_0120.t61.path1(Hcu_0120.t61.path1);Hcu_0239.t23.path1(Hcu_0239.t23.path1);Hcu_1079.t185.path1(Hcu_1079.t185.path1);Hcu_1147.t24.path1(Hcu_1147.t24.path1);Hcu_1944.t26.path1(Hcu_1944.t26.path1)
GO:0019005	CC	SCF ubiquitin ligase complex	2	0	2	103	0.23647	0.612289	Hcu_0061.t72.path1(Hcu_0061.t72.path1);Hcu_1723.t28.path1(Hcu_1723.t28.path1)	-
GO:0006631	BP	fatty acid metabolic process	5	0	5	366	0.236676	0.645729	Hcu_0409.t4.path1(Hcu_0409.t4.path1);Hcu_0636.t10.path1(Hcu_0636.t10.path1);Hcu_0674.t3.path1(Hcu_0674.t3.path1);Hcu_1142.t12.path1(Hcu_1142.t12.path1);Hcu_1142.t13.path1(Hcu_1142.t13.path1)	-
GO:0016469	CC	proton-transporting two-sector ATPase complex	1	0	1	30	0.237389	0.612289	Hcu_0179.t21.path1(Hcu_0179.t21.path1)	-
GO:0045172	CC	germline ring canal	0	1	1	30	0.237389	0.612289	-	Hcu_1852.t10.path1(Hcu_1852.t10.path1)
GO:0070938	CC	contractile ring	0	1	1	30	0.237389	0.612289	-	Hcu_1852.t10.path1(Hcu_1852.t10.path1)
GO:0001965	MF	G-protein alpha-subunit binding	1	0	1	32	0.237899	0.486101	Hcu_0356.t2.path1(Hcu_0356.t2.path1)	-
GO:0016790	MF	thiolester hydrolase activity	0	1	1	32	0.237899	0.486101	-	Hcu_0398.t118.path1(Hcu_0398.t118.path1)
GO:0016893	MF	endonuclease activity, active with either ribo- or deoxyribonucleic acids and producing 5'-phosphomonoesters	0	1	1	32	0.237899	0.486101	-	Hcu_0965.t16.path1(Hcu_0965.t16.path1)
GO:0043141	MF	ATP-dependent 5'-3' DNA helicase activity	0	1	1	32	0.237899	0.486101	-	Hcu_0965.t16.path1(Hcu_0965.t16.path1)
GO:0000912	BP	assembly of actomyosin apparatus involved in cytokinesis	0	1	1	30	0.238803	0.645729	-	Hcu_1852.t10.path1(Hcu_1852.t10.path1)
GO:0006607	BP	NLS-bearing protein import into nucleus	0	1	1	30	0.238803	0.645729	-	Hcu_0161.t4.path1(Hcu_0161.t4.path1)
GO:0021602	BP	cranial nerve morphogenesis	1	0	1	30	0.238803	0.645729	Hcu_0006.t19.path1(Hcu_0006.t19.path1)	-
GO:0032196	BP	transposition	0	1	1	30	0.238803	0.645729	-	Hcu_1147.t24.path1(Hcu_1147.t24.path1)
GO:0040002	BP	collagen and cuticulin-based cuticle development	0	1	1	30	0.238803	0.645729	-	Hcu_1852.t10.path1(Hcu_1852.t10.path1)
GO:0042053	BP	regulation of dopamine metabolic process	1	0	1	30	0.238803	0.645729	Hcu_1112.t23.path1(Hcu_1112.t23.path1)	-
GO:0042554	BP	superoxide anion generation	1	0	1	30	0.238803	0.645729	Hcu_1204.t71.path1(Hcu_1204.t71.path1)	-
GO:0048011	BP	neurotrophin TRK receptor signaling pathway	1	0	1	30	0.238803	0.645729	Hcu_0346.t21.path1(Hcu_0346.t21.path1)	-
GO:0090344	BP	negative regulation of cell aging	0	1	1	30	0.238803	0.645729	-	Hcu_0171.t52.path1(Hcu_0171.t52.path1)
GO:0007349	BP	cellularization	0	2	2	103	0.238815	0.645729	-	Hcu_0161.t4.path1(Hcu_0161.t4.path1);Hcu_1852.t10.path1(Hcu_1852.t10.path1)
GO:0015844	BP	monoamine transport	2	0	2	103	0.238815	0.645729	Hcu_0006.t19.path1(Hcu_0006.t19.path1);Hcu_1785.t15.path1(Hcu_1785.t15.path1)	-
GO:1901989	BP	positive regulation of cell cycle phase transition	1	1	2	103	0.238815	0.645729	Hcu_0006.t19.path1(Hcu_0006.t19.path1)	Hcu_1147.t24.path1(Hcu_1147.t24.path1)
GO:0030139	CC	endocytic vesicle	1	3	4	278	0.239994	0.614419	Hcu_0356.t2.path1(Hcu_0356.t2.path1)	Hcu_0307.t33.path1(Hcu_0307.t33.path1);Hcu_0447.t34.path1(Hcu_0447.t34.path1);Hcu_0907.t49.path1(Hcu_0907.t49.path1)
GO:0001077	MF	proximal promoter DNA-binding transcription activator activity, RNA polymerase II-specific	0	3	3	201	0.240817	0.488308	-	Hcu_0107.t302.path1(Hcu_0107.t302.path1);Hcu_1081.t53.path1(Hcu_1081.t53.path1);Hcu_1147.t24.path1(Hcu_1147.t24.path1)
GO:0000149	MF	SNARE binding	1	1	2	111	0.240861	0.488308	Hcu_0356.t2.path1(Hcu_0356.t2.path1)	Hcu_2274.t10.path1(Hcu_2274.t10.path1)
GO:0034702	CC	ion channel complex	3	0	3	189	0.24112	0.614419	Hcu_0006.t19.path1(Hcu_0006.t19.path1);Hcu_0356.t2.path1(Hcu_0356.t2.path1);Hcu_1869.t56.path1(Hcu_1869.t56.path1)	-
GO:0043500	BP	muscle adaptation	2	0	2	104	0.242162	0.653123	Hcu_0629.t30.path1(Hcu_0629.t30.path1);Hcu_0742.t69.path1(Hcu_0742.t69.path1)	-
GO:0060330	BP	regulation of response to interferon-gamma	0	2	2	104	0.242162	0.653123	-	Hcu_0212.t10.path1(Hcu_0212.t10.path1);Hcu_1651.t1.path1(Hcu_1651.t1.path1)
GO:0060334	BP	regulation of interferon-gamma-mediated signaling pathway	0	2	2	104	0.242162	0.653123	-	Hcu_0212.t10.path1(Hcu_0212.t10.path1);Hcu_1651.t1.path1(Hcu_1651.t1.path1)
GO:0035150	BP	regulation of tube size	3	1	4	278	0.243728	0.653303	Hcu_0006.t19.path1(Hcu_0006.t19.path1);Hcu_1112.t23.path1(Hcu_1112.t23.path1);Hcu_1785.t15.path1(Hcu_1785.t15.path1)	Hcu_1605.t10.path1(Hcu_1605.t10.path1)
GO:0031232	CC	extrinsic component of external side of plasma membrane	0	1	1	31	0.244256	0.615001	-	Hcu_0907.t49.path1(Hcu_0907.t49.path1)
GO:0045334	CC	clathrin-coated endocytic vesicle	0	1	1	31	0.244256	0.615001	-	Hcu_0307.t33.path1(Hcu_0307.t33.path1)
GO:0008227	MF	G protein-coupled amine receptor activity	1	0	1	33	0.244352	0.489647	Hcu_1785.t15.path1(Hcu_1785.t15.path1)	-
GO:0043139	MF	5'-3' DNA helicase activity	0	1	1	33	0.244352	0.489647	-	Hcu_0965.t16.path1(Hcu_0965.t16.path1)
GO:0070279	MF	vitamin B6 binding	0	1	1	33	0.244352	0.489647	-	Hcu_0198.t9.path1(Hcu_0198.t9.path1)
GO:0044703	BP	multi-organism reproductive process	8	13	21	1979	0.244942	0.653303	Hcu_0000.t94.path1(Hcu_0000.t94.path1);Hcu_0006.t19.path1(Hcu_0006.t19.path1);Hcu_0346.t21.path1(Hcu_0346.t21.path1);Hcu_0629.t30.path1(Hcu_0629.t30.path1);Hcu_0771.t34.path1(Hcu_0771.t34.path1);Hcu_0897.t1.path1(Hcu_0897.t1.path1);Hcu_1112.t23.path1(Hcu_1112.t23.path1);Hcu_1204.t71.path1(Hcu_1204.t71.path1)	Hcu_0107.t302.path1(Hcu_0107.t302.path1);Hcu_0129.t65.path1(Hcu_0129.t65.path1);Hcu_0153.t10.path1(Hcu_0153.t10.path1);Hcu_0161.t4.path1(Hcu_0161.t4.path1);Hcu_0239.t23.path1(Hcu_0239.t23.path1);Hcu_0350.t26.path1(Hcu_0350.t26.path1);Hcu_0547.t38.path1(Hcu_0547.t38.path1);Hcu_1079.t185.path1(Hcu_1079.t185.path1);Hcu_1147.t24.path1(Hcu_1147.t24.path1);Hcu_1242.t41.path1(Hcu_1242.t41.path1);Hcu_139…
GO:0002526	BP	acute inflammatory response	2	0	2	105	0.245513	0.653303	Hcu_0742.t69.path1(Hcu_0742.t69.path1);Hcu_1112.t23.path1(Hcu_1112.t23.path1)	-
GO:0007009	BP	plasma membrane organization	1	1	2	105	0.245513	0.653303	Hcu_1482.t1.path1(Hcu_1482.t1.path1)	Hcu_1852.t10.path1(Hcu_1852.t10.path1)
GO:0007215	BP	glutamate receptor signaling pathway	1	1	2	105	0.245513	0.653303	Hcu_0356.t2.path1(Hcu_0356.t2.path1)	Hcu_0547.t38.path1(Hcu_0547.t38.path1)
GO:0002474	BP	antigen processing and presentation of peptide antigen via MHC class I	0	1	1	31	0.245704	0.653303	-	Hcu_0307.t33.path1(Hcu_0307.t33.path1)
GO:0008608	BP	attachment of spindle microtubules to kinetochore	0	1	1	31	0.245704	0.653303	-	Hcu_1079.t185.path1(Hcu_1079.t185.path1)
GO:0010544	BP	negative regulation of platelet activation	1	0	1	31	0.245704	0.653303	Hcu_0636.t10.path1(Hcu_0636.t10.path1)	-
GO:0015949	BP	nucleobase-containing small molecule interconversion	1	0	1	31	0.245704	0.653303	Hcu_0926.t26.path1(Hcu_0926.t26.path1)	-
GO:0030149	BP	sphingolipid catabolic process	0	1	1	31	0.245704	0.653303	-	Hcu_0054.t35.path1(Hcu_0054.t35.path1)
GO:0034311	BP	diol metabolic process	0	1	1	31	0.245704	0.653303	-	Hcu_0674.t33.path1(Hcu_0674.t33.path1)
GO:0050907	BP	detection of chemical stimulus involved in sensory perception	1	0	1	31	0.245704	0.653303	Hcu_1112.t23.path1(Hcu_1112.t23.path1)	-
GO:0050909	BP	sensory perception of taste	1	0	1	31	0.245704	0.653303	Hcu_0006.t19.path1(Hcu_0006.t19.path1)	-
GO:0051150	BP	regulation of smooth muscle cell differentiation	0	1	1	31	0.245704	0.653303	-	Hcu_0198.t9.path1(Hcu_0198.t9.path1)
GO:0051953	BP	negative regulation of amine transport	0	1	1	31	0.245704	0.653303	-	Hcu_0547.t38.path1(Hcu_0547.t38.path1)
GO:0071472	BP	cellular response to salt stress	0	1	1	31	0.245704	0.653303	-	Hcu_0153.t10.path1(Hcu_0153.t10.path1)
GO:1901031	BP	regulation of response to reactive oxygen species	0	1	1	31	0.245704	0.653303	-	Hcu_0674.t33.path1(Hcu_0674.t33.path1)
GO:0018108	BP	peptidyl-tyrosine phosphorylation	1	4	5	372	0.246781	0.65562	Hcu_0742.t69.path1(Hcu_0742.t69.path1)	Hcu_0102.t51.path1(Hcu_0102.t51.path1);Hcu_0212.t10.path1(Hcu_0212.t10.path1);Hcu_0547.t38.path1(Hcu_0547.t38.path1);Hcu_1651.t1.path1(Hcu_1651.t1.path1)
GO:1901700	BP	response to oxygen-containing compound	14	5	19	1776	0.24866	0.658341	Hcu_0006.t19.path1(Hcu_0006.t19.path1);Hcu_0346.t21.path1(Hcu_0346.t21.path1);Hcu_0356.t2.path1(Hcu_0356.t2.path1);Hcu_0629.t30.path1(Hcu_0629.t30.path1);Hcu_0636.t10.path1(Hcu_0636.t10.path1);Hcu_0745.t106.path1(Hcu_0745.t106.path1);Hcu_0771.t34.path1(Hcu_0771.t34.path1);Hcu_1112.t23.path1(Hcu_1112.t23.path1);Hcu_1142.t12.path1(Hcu_1142.t12.path1);Hcu_1142.t13.path1(Hcu_1142.t13.path1);Hcu_1142.…	Hcu_0153.t10.path1(Hcu_0153.t10.path1);Hcu_0171.t52.path1(Hcu_0171.t52.path1);Hcu_0674.t33.path1(Hcu_0674.t33.path1);Hcu_1242.t41.path1(Hcu_1242.t41.path1);Hcu_2274.t10.path1(Hcu_2274.t10.path1)
GO:0070509	BP	calcium ion import	1	1	2	106	0.248864	0.658341	Hcu_1869.t56.path1(Hcu_1869.t56.path1)	Hcu_0547.t38.path1(Hcu_0547.t38.path1)
GO:0006364	BP	rRNA processing	3	0	3	191	0.249075	0.658341	Hcu_0099.t24.path1(Hcu_0099.t24.path1);Hcu_1448.t49.path1(Hcu_1448.t49.path1);Hcu_4933.t1.path1(Hcu_4933.t1.path1)	-
GO:0019901	MF	protein kinase binding	4	4	8	710	0.249729	0.492952	Hcu_0006.t19.path1(Hcu_0006.t19.path1);Hcu_0346.t21.path1(Hcu_0346.t21.path1);Hcu_0356.t2.path1(Hcu_0356.t2.path1);Hcu_0636.t10.path1(Hcu_0636.t10.path1)	Hcu_0129.t65.path1(Hcu_0129.t65.path1);Hcu_0171.t52.path1(Hcu_0171.t52.path1);Hcu_0512.t12.path1(Hcu_0512.t12.path1);Hcu_0547.t38.path1(Hcu_0547.t38.path1)
GO:0018212	BP	peptidyl-tyrosine modification	1	4	5	374	0.250174	0.658341	Hcu_0742.t69.path1(Hcu_0742.t69.path1)	Hcu_0102.t51.path1(Hcu_0102.t51.path1);Hcu_0212.t10.path1(Hcu_0212.t10.path1);Hcu_0547.t38.path1(Hcu_0547.t38.path1);Hcu_1651.t1.path1(Hcu_1651.t1.path1)
GO:0004520	MF	endodeoxyribonuclease activity	0	1	1	34	0.25075	0.492952	-	Hcu_0965.t16.path1(Hcu_0965.t16.path1)
GO:0016638	MF	oxidoreductase activity, acting on the CH-NH2 group of donors	1	0	1	34	0.25075	0.492952	Hcu_0745.t106.path1(Hcu_0745.t106.path1)	-
GO:0046920	MF	alpha-(1->3)-fucosyltransferase activity	0	1	1	34	0.25075	0.492952	-	Hcu_2136.t1.path1(Hcu_2136.t1.path1)
GO:0099528	MF	G protein-coupled neurotransmitter receptor activity	1	0	1	34	0.25075	0.492952	Hcu_1785.t15.path1(Hcu_1785.t15.path1)	-
GO:0030667	CC	secretory granule membrane	2	3	5	377	0.25087	0.6247	Hcu_0636.t10.path1(Hcu_0636.t10.path1);Hcu_1582.t112.path1(Hcu_1582.t112.path1)	Hcu_0076.t165.path1(Hcu_0076.t165.path1);Hcu_0447.t34.path1(Hcu_0447.t34.path1);Hcu_2274.t10.path1(Hcu_2274.t10.path1)
GO:0098878	CC	neurotransmitter receptor complex	1	0	1	32	0.251061	0.6247	Hcu_0356.t2.path1(Hcu_0356.t2.path1)	-
GO:0042067	BP	establishment of ommatidial planar polarity	1	1	2	107	0.252218	0.658341	Hcu_0897.t1.path1(Hcu_0897.t1.path1)	Hcu_0107.t302.path1(Hcu_0107.t302.path1)
GO:1903321	BP	negative regulation of protein modification by small protein conjugation or removal	1	1	2	107	0.252218	0.658341	Hcu_1448.t49.path1(Hcu_1448.t49.path1)	Hcu_1944.t26.path1(Hcu_1944.t26.path1)
GO:0002228	BP	natural killer cell mediated immunity	1	0	1	32	0.252543	0.658341	Hcu_0636.t10.path1(Hcu_0636.t10.path1)	-
GO:0007483	BP	genital disc morphogenesis	1	0	1	32	0.252543	0.658341	Hcu_0726.t22.path1(Hcu_0726.t22.path1)	-
GO:0009200	BP	deoxyribonucleoside triphosphate metabolic process	0	1	1	32	0.252543	0.658341	-	Hcu_0909.t178.path1(Hcu_0909.t178.path1)
GO:0009235	BP	cobalamin metabolic process	0	1	1	32	0.252543	0.658341	-	Hcu_0907.t49.path1(Hcu_0907.t49.path1)
GO:0009415	BP	response to water	0	1	1	32	0.252543	0.658341	-	Hcu_0153.t10.path1(Hcu_0153.t10.path1)
GO:0022616	BP	DNA strand elongation	0	1	1	32	0.252543	0.658341	-	Hcu_0965.t16.path1(Hcu_0965.t16.path1)
GO:0032891	BP	negative regulation of organic acid transport	0	1	1	32	0.252543	0.658341	-	Hcu_0547.t38.path1(Hcu_0547.t38.path1)
GO:0040035	BP	hermaphrodite genitalia development	0	1	1	32	0.252543	0.658341	-	Hcu_1852.t10.path1(Hcu_1852.t10.path1)
GO:0042069	BP	regulation of catecholamine metabolic process	1	0	1	32	0.252543	0.658341	Hcu_1112.t23.path1(Hcu_1112.t23.path1)	-
GO:0042267	BP	natural killer cell mediated cytotoxicity	1	0	1	32	0.252543	0.658341	Hcu_0636.t10.path1(Hcu_0636.t10.path1)	-
GO:0042455	BP	ribonucleoside biosynthetic process	1	0	1	32	0.252543	0.658341	Hcu_0926.t26.path1(Hcu_0926.t26.path1)	-
GO:0071392	BP	cellular response to estradiol stimulus	1	0	1	32	0.252543	0.658341	Hcu_0771.t34.path1(Hcu_0771.t34.path1)	-
GO:0086091	BP	regulation of heart rate by cardiac conduction	1	0	1	32	0.252543	0.658341	Hcu_0006.t19.path1(Hcu_0006.t19.path1)	-
GO:0090382	BP	phagosome maturation	0	1	1	32	0.252543	0.658341	-	Hcu_0447.t34.path1(Hcu_0447.t34.path1)
GO:1900193	BP	regulation of oocyte maturation	0	1	1	32	0.252543	0.658341	-	Hcu_0239.t23.path1(Hcu_0239.t23.path1)
GO:1901739	BP	regulation of myoblast fusion	1	0	1	32	0.252543	0.658341	Hcu_0726.t22.path1(Hcu_0726.t22.path1)	-
GO:1901797	BP	negative regulation of signal transduction by p53 class mediator	0	1	1	32	0.252543	0.658341	-	Hcu_0909.t178.path1(Hcu_0909.t178.path1)
GO:0042127	BP	regulation of cell proliferation	8	10	18	1678	0.253179	0.659462	Hcu_0006.t19.path1(Hcu_0006.t19.path1);Hcu_0346.t21.path1(Hcu_0346.t21.path1);Hcu_0636.t10.path1(Hcu_0636.t10.path1);Hcu_0726.t22.path1(Hcu_0726.t22.path1);Hcu_0742.t69.path1(Hcu_0742.t69.path1);Hcu_1112.t23.path1(Hcu_1112.t23.path1);Hcu_1448.t49.path1(Hcu_1448.t49.path1);Hcu_1785.t15.path1(Hcu_1785.t15.path1)	Hcu_0153.t10.path1(Hcu_0153.t10.path1);Hcu_0171.t52.path1(Hcu_0171.t52.path1);Hcu_0198.t9.path1(Hcu_0198.t9.path1);Hcu_0239.t23.path1(Hcu_0239.t23.path1);Hcu_0547.t38.path1(Hcu_0547.t38.path1);Hcu_0909.t178.path1(Hcu_0909.t178.path1);Hcu_0909.t179.path1(Hcu_0909.t179.path1);Hcu_1142.t82.path1(Hcu_1142.t82.path1);Hcu_1147.t24.path1(Hcu_1147.t24.path1);Hcu_1785.t67.path1(Hcu_1785.t67.path1)
GO:0019233	BP	sensory perception of pain	2	1	3	193	0.253929	0.660878	Hcu_0006.t19.path1(Hcu_0006.t19.path1);Hcu_1112.t23.path1(Hcu_1112.t23.path1)	Hcu_0547.t38.path1(Hcu_0547.t38.path1)
GO:0045787	BP	positive regulation of cell cycle	1	5	6	472	0.255114	0.662996	Hcu_0006.t19.path1(Hcu_0006.t19.path1)	Hcu_0239.t23.path1(Hcu_0239.t23.path1);Hcu_0415.t106.path1(Hcu_0415.t106.path1);Hcu_1147.t24.path1(Hcu_1147.t24.path1);Hcu_1437.t164.path1(Hcu_1437.t164.path1);Hcu_1944.t26.path1(Hcu_1944.t26.path1)
GO:0006289	BP	nucleotide-excision repair	0	2	2	108	0.255573	0.662996	-	Hcu_0384.t23.path1(Hcu_0384.t23.path1);Hcu_1344.t122.path1(Hcu_1344.t122.path1)
GO:0009201	BP	ribonucleoside triphosphate biosynthetic process	1	1	2	108	0.255573	0.662996	Hcu_0926.t26.path1(Hcu_0926.t26.path1)	Hcu_1675.t5.path1(Hcu_1675.t5.path1)
GO:0014812	BP	muscle cell migration	2	0	2	108	0.255573	0.662996	Hcu_0742.t69.path1(Hcu_0742.t69.path1);Hcu_1112.t23.path1(Hcu_1112.t23.path1)	-
GO:0042626	MF	ATPase activity, coupled to transmembrane movement of substances	1	1	2	116	0.256517	0.497882	Hcu_0771.t34.path1(Hcu_0771.t34.path1)	Hcu_1654.t49.path1(Hcu_1654.t49.path1)
GO:0051287	MF	NAD binding	0	2	2	116	0.256517	0.497882	-	Hcu_0212.t10.path1(Hcu_0212.t10.path1);Hcu_1651.t1.path1(Hcu_1651.t1.path1)
GO:0008200	MF	ion channel inhibitor activity	1	0	1	35	0.257095	0.497882	Hcu_0006.t19.path1(Hcu_0006.t19.path1)	-
GO:0042169	MF	SH2 domain binding	0	1	1	35	0.257095	0.497882	-	Hcu_2274.t10.path1(Hcu_2274.t10.path1)
GO:0000795	CC	synaptonemal complex	0	1	1	33	0.257806	0.630359	-	Hcu_0129.t65.path1(Hcu_0129.t65.path1)
GO:0012507	CC	ER to Golgi transport vesicle membrane	1	0	1	33	0.257806	0.630359	Hcu_0356.t2.path1(Hcu_0356.t2.path1)	-
GO:0099086	CC	synaptonemal structure	0	1	1	33	0.257806	0.630359	-	Hcu_0129.t65.path1(Hcu_0129.t65.path1)
GO:0051588	BP	regulation of neurotransmitter transport	2	1	3	195	0.258798	0.666763	Hcu_1112.t23.path1(Hcu_1112.t23.path1);Hcu_1785.t15.path1(Hcu_1785.t15.path1)	Hcu_0547.t38.path1(Hcu_0547.t38.path1)
GO:0001961	BP	positive regulation of cytokine-mediated signaling pathway	0	2	2	109	0.258929	0.666763	-	Hcu_0212.t10.path1(Hcu_0212.t10.path1);Hcu_1651.t1.path1(Hcu_1651.t1.path1)
GO:0006584	BP	catecholamine metabolic process	1	1	2	109	0.258929	0.666763	Hcu_1112.t23.path1(Hcu_1112.t23.path1)	Hcu_0153.t10.path1(Hcu_0153.t10.path1)
GO:0009712	BP	catechol-containing compound metabolic process	1	1	2	109	0.258929	0.666763	Hcu_1112.t23.path1(Hcu_1112.t23.path1)	Hcu_0153.t10.path1(Hcu_0153.t10.path1)
GO:0002294	BP	CD4-positive, alpha-beta T cell differentiation involved in immune response	0	1	1	33	0.25932	0.666763	-	Hcu_1147.t24.path1(Hcu_1147.t24.path1)
GO:0006037	BP	cell wall chitin metabolic process	0	1	1	33	0.25932	0.666763	-	Hcu_0063.t42.path1(Hcu_0063.t42.path1)
GO:0019430	BP	removal of superoxide radicals	0	1	1	33	0.25932	0.666763	-	Hcu_0674.t33.path1(Hcu_0674.t33.path1)
GO:0042415	BP	norepinephrine metabolic process	0	1	1	33	0.25932	0.666763	-	Hcu_0153.t10.path1(Hcu_0153.t10.path1)
GO:0045035	BP	sensory organ precursor cell division	0	1	1	33	0.25932	0.666763	-	Hcu_1852.t10.path1(Hcu_1852.t10.path1)
GO:0060282	BP	positive regulation of oocyte development	0	1	1	33	0.25932	0.666763	-	Hcu_0239.t23.path1(Hcu_0239.t23.path1)
GO:0070584	BP	mitochondrion morphogenesis	0	1	1	33	0.25932	0.666763	-	Hcu_2339.t5.path1(Hcu_2339.t5.path1)
GO:0015079	MF	potassium ion transmembrane transporter activity	2	0	2	117	0.259651	0.500963	Hcu_0006.t19.path1(Hcu_0006.t19.path1);Hcu_0356.t2.path1(Hcu_0356.t2.path1)	-
GO:0051606	BP	detection of stimulus	4	1	5	380	0.260428	0.668659	Hcu_0006.t19.path1(Hcu_0006.t19.path1);Hcu_0629.t30.path1(Hcu_0629.t30.path1);Hcu_1112.t23.path1(Hcu_1112.t23.path1);Hcu_1785.t15.path1(Hcu_1785.t15.path1)	Hcu_0547.t38.path1(Hcu_0547.t38.path1)
GO:1901699	BP	cellular response to nitrogen compound	9	1	10	870	0.261217	0.668659	Hcu_0006.t19.path1(Hcu_0006.t19.path1);Hcu_0346.t21.path1(Hcu_0346.t21.path1);Hcu_0356.t2.path1(Hcu_0356.t2.path1);Hcu_0636.t10.path1(Hcu_0636.t10.path1);Hcu_0745.t106.path1(Hcu_0745.t106.path1);Hcu_1142.t14.path1(Hcu_1142.t14.path1);Hcu_1142.t34.path1(Hcu_1142.t34.path1);Hcu_1448.t49.path1(Hcu_1448.t49.path1);Hcu_1785.t15.path1(Hcu_1785.t15.path1)	Hcu_0153.t10.path1(Hcu_0153.t10.path1)
GO:0002119	BP	nematode larval development	6	0	6	476	0.261221	0.668659	Hcu_0409.t4.path1(Hcu_0409.t4.path1);Hcu_0674.t3.path1(Hcu_0674.t3.path1);Hcu_1142.t14.path1(Hcu_1142.t14.path1);Hcu_1142.t34.path1(Hcu_1142.t34.path1);Hcu_1582.t188.path1(Hcu_1582.t188.path1);Hcu_1582.t190.path1(Hcu_1582.t190.path1)	-
GO:0006694	BP	steroid biosynthetic process	1	2	3	196	0.261237	0.668659	Hcu_2101.t76.path1(Hcu_2101.t76.path1)	Hcu_0153.t10.path1(Hcu_0153.t10.path1);Hcu_1276.t4.path1(Hcu_1276.t4.path1)
GO:0007173	BP	epidermal growth factor receptor signaling pathway	3	0	3	196	0.261237	0.668659	Hcu_0346.t21.path1(Hcu_0346.t21.path1);Hcu_0636.t10.path1(Hcu_0636.t10.path1);Hcu_0897.t1.path1(Hcu_0897.t1.path1)	-
GO:0043436	BP	oxoacid metabolic process	6	6	12	1072	0.261595	0.668659	Hcu_0409.t4.path1(Hcu_0409.t4.path1);Hcu_0636.t10.path1(Hcu_0636.t10.path1);Hcu_0674.t3.path1(Hcu_0674.t3.path1);Hcu_0771.t34.path1(Hcu_0771.t34.path1);Hcu_1142.t12.path1(Hcu_1142.t12.path1);Hcu_1142.t13.path1(Hcu_1142.t13.path1)	Hcu_0077.t5.path1(Hcu_0077.t5.path1);Hcu_0198.t9.path1(Hcu_0198.t9.path1);Hcu_0493.t188.path1(Hcu_0493.t188.path1);Hcu_0674.t33.path1(Hcu_0674.t33.path1);Hcu_1276.t4.path1(Hcu_1276.t4.path1);Hcu_1675.t5.path1(Hcu_1675.t5.path1)
GO:0043648	BP	dicarboxylic acid metabolic process	0	2	2	110	0.262285	0.668659	-	Hcu_0077.t5.path1(Hcu_0077.t5.path1);Hcu_0674.t33.path1(Hcu_0674.t33.path1)
GO:0031406	MF	carboxylic acid binding	0	3	3	211	0.263504	0.506513	-	Hcu_0077.t5.path1(Hcu_0077.t5.path1);Hcu_0547.t38.path1(Hcu_0547.t38.path1);Hcu_0674.t33.path1(Hcu_0674.t33.path1)
GO:0005774	CC	vacuolar membrane	1	3	4	291	0.265538	0.644282	Hcu_0179.t21.path1(Hcu_0179.t21.path1)	Hcu_0076.t165.path1(Hcu_0076.t165.path1);Hcu_0840.t42.path1(Hcu_0840.t42.path1);Hcu_1791.t68.path1(Hcu_1791.t68.path1)
GO:0048661	BP	positive regulation of smooth muscle cell proliferation	0	2	2	111	0.265642	0.668659	-	Hcu_0153.t10.path1(Hcu_0153.t10.path1);Hcu_1142.t82.path1(Hcu_1142.t82.path1)
GO:0051341	BP	regulation of oxidoreductase activity	0	2	2	111	0.265642	0.668659	-	Hcu_0398.t118.path1(Hcu_0398.t118.path1);Hcu_0674.t33.path1(Hcu_0674.t33.path1)
GO:0051928	BP	positive regulation of calcium ion transport	1	1	2	111	0.265642	0.668659	Hcu_0629.t30.path1(Hcu_0629.t30.path1)	Hcu_0547.t38.path1(Hcu_0547.t38.path1)
GO:0003705	MF	transcription factor activity, RNA polymerase II distal enhancer sequence-specific binding	1	1	2	119	0.265922	0.509276	Hcu_0726.t22.path1(Hcu_0726.t22.path1)	Hcu_0107.t302.path1(Hcu_0107.t302.path1)
GO:0001881	BP	receptor recycling	1	0	1	34	0.266036	0.668659	Hcu_0356.t2.path1(Hcu_0356.t2.path1)	-
GO:0002287	BP	alpha-beta T cell activation involved in immune response	0	1	1	34	0.266036	0.668659	-	Hcu_1147.t24.path1(Hcu_1147.t24.path1)
GO:0002293	BP	alpha-beta T cell differentiation involved in immune response	0	1	1	34	0.266036	0.668659	-	Hcu_1147.t24.path1(Hcu_1147.t24.path1)
GO:0006221	BP	pyrimidine nucleotide biosynthetic process	1	0	1	34	0.266036	0.668659	Hcu_0926.t26.path1(Hcu_0926.t26.path1)	-
GO:0019054	BP	modulation by virus of host process	1	0	1	34	0.266036	0.668659	Hcu_0636.t10.path1(Hcu_0636.t10.path1)	-
GO:0034587	BP	piRNA metabolic process	0	1	1	34	0.266036	0.668659	-	Hcu_1147.t24.path1(Hcu_1147.t24.path1)
GO:0035146	BP	tube fusion	1	0	1	34	0.266036	0.668659	Hcu_0897.t1.path1(Hcu_0897.t1.path1)	-
GO:0035147	BP	branch fusion, open tracheal system	1	0	1	34	0.266036	0.668659	Hcu_0897.t1.path1(Hcu_0897.t1.path1)	-
GO:0045777	BP	positive regulation of blood pressure	1	0	1	34	0.266036	0.668659	Hcu_1112.t23.path1(Hcu_1112.t23.path1)	-
GO:0051443	BP	positive regulation of ubiquitin-protein transferase activity	0	1	1	34	0.266036	0.668659	-	Hcu_0239.t23.path1(Hcu_0239.t23.path1)
GO:0051567	BP	histone H3-K9 methylation	0	1	1	34	0.266036	0.668659	-	Hcu_1147.t24.path1(Hcu_1147.t24.path1)
GO:0055078	BP	sodium ion homeostasis	1	0	1	34	0.266036	0.668659	Hcu_1112.t23.path1(Hcu_1112.t23.path1)	-
GO:0060142	BP	regulation of syncytium formation by plasma membrane fusion	1	0	1	34	0.266036	0.668659	Hcu_0726.t22.path1(Hcu_0726.t22.path1)	-
GO:0060292	BP	long-term synaptic depression	1	0	1	34	0.266036	0.668659	Hcu_0356.t2.path1(Hcu_0356.t2.path1)	-
GO:0070527	BP	platelet aggregation	1	0	1	34	0.266036	0.668659	Hcu_0636.t10.path1(Hcu_0636.t10.path1)	-
GO:0072576	BP	liver morphogenesis	1	0	1	34	0.266036	0.668659	Hcu_0636.t10.path1(Hcu_0636.t10.path1)	-
GO:0086011	BP	membrane repolarization during action potential	1	0	1	34	0.266036	0.668659	Hcu_0006.t19.path1(Hcu_0006.t19.path1)	-
GO:0110116	BP	regulation of compound eye photoreceptor cell differentiation	0	1	1	34	0.266036	0.668659	-	Hcu_0107.t302.path1(Hcu_0107.t302.path1)
GO:0000723	BP	telomere maintenance	0	3	3	198	0.266124	0.668659	-	Hcu_0120.t61.path1(Hcu_0120.t61.path1);Hcu_0384.t23.path1(Hcu_0384.t23.path1);Hcu_0965.t16.path1(Hcu_0965.t16.path1)
GO:0032200	BP	telomere organization	0	3	3	199	0.268573	0.672992	-	Hcu_0120.t61.path1(Hcu_0120.t61.path1);Hcu_0384.t23.path1(Hcu_0384.t23.path1);Hcu_0965.t16.path1(Hcu_0965.t16.path1)
GO:0043280	BP	positive regulation of cysteine-type endopeptidase activity involved in apoptotic process	0	3	3	199	0.268573	0.672992	-	Hcu_0909.t178.path1(Hcu_0909.t178.path1);Hcu_0909.t179.path1(Hcu_0909.t179.path1);Hcu_2199.t24.path1(Hcu_2199.t24.path1)
GO:0050777	BP	negative regulation of immune response	1	2	3	199	0.268573	0.672992	Hcu_0636.t10.path1(Hcu_0636.t10.path1)	Hcu_0212.t10.path1(Hcu_0212.t10.path1);Hcu_1651.t1.path1(Hcu_1651.t1.path1)
GO:0098609	BP	cell-cell adhesion	6	2	8	677	0.268853	0.672992	Hcu_0346.t21.path1(Hcu_0346.t21.path1);Hcu_0636.t10.path1(Hcu_0636.t10.path1);Hcu_0742.t69.path1(Hcu_0742.t69.path1);Hcu_0897.t1.path1(Hcu_0897.t1.path1);Hcu_1448.t49.path1(Hcu_1448.t49.path1);Hcu_2378.t11.path1(Hcu_2378.t11.path1)	Hcu_0107.t302.path1(Hcu_0107.t302.path1);Hcu_1147.t24.path1(Hcu_1147.t24.path1)
GO:0002819	BP	regulation of adaptive immune response	2	0	2	112	0.269	0.672992	Hcu_0636.t10.path1(Hcu_0636.t10.path1);Hcu_0742.t69.path1(Hcu_0742.t69.path1)	-
GO:0051048	BP	negative regulation of secretion	2	2	4	291	0.269524	0.672992	Hcu_0636.t10.path1(Hcu_0636.t10.path1);Hcu_1112.t23.path1(Hcu_1112.t23.path1)	Hcu_0547.t38.path1(Hcu_0547.t38.path1);Hcu_2274.t10.path1(Hcu_2274.t10.path1)
GO:0015464	MF	acetylcholine receptor activity	1	0	1	37	0.269626	0.512117	Hcu_1785.t15.path1(Hcu_1785.t15.path1)	-
GO:0043142	MF	single-stranded DNA-dependent ATPase activity	0	1	1	37	0.269626	0.512117	-	Hcu_0965.t16.path1(Hcu_0965.t16.path1)
GO:0043177	MF	organic acid binding	0	3	3	214	0.270366	0.512117	-	Hcu_0077.t5.path1(Hcu_0077.t5.path1);Hcu_0547.t38.path1(Hcu_0547.t38.path1);Hcu_0674.t33.path1(Hcu_0674.t33.path1)
GO:0009295	CC	nucleoid	0	1	1	35	0.271116	0.644282	-	Hcu_0965.t16.path1(Hcu_0965.t16.path1)
GO:0042645	CC	mitochondrial nucleoid	0	1	1	35	0.271116	0.644282	-	Hcu_0965.t16.path1(Hcu_0965.t16.path1)
GO:0045120	CC	pronucleus	0	1	1	35	0.271116	0.644282	-	Hcu_1944.t26.path1(Hcu_1944.t26.path1)
GO:0097225	CC	sperm midpiece	1	0	1	35	0.271116	0.644282	Hcu_1112.t23.path1(Hcu_1112.t23.path1)	-
GO:0007346	BP	regulation of mitotic cell cycle	1	8	9	779	0.271933	0.672992	Hcu_0006.t19.path1(Hcu_0006.t19.path1)	Hcu_0073.t232.path1(Hcu_0073.t232.path1);Hcu_0239.t23.path1(Hcu_0239.t23.path1);Hcu_0610.t11.path1(Hcu_0610.t11.path1);Hcu_1079.t185.path1(Hcu_1079.t185.path1);Hcu_1147.t24.path1(Hcu_1147.t24.path1);Hcu_1437.t164.path1(Hcu_1437.t164.path1);Hcu_1852.t10.path1(Hcu_1852.t10.path1);Hcu_1944.t26.path1(Hcu_1944.t26.path1)
GO:0043492	MF	ATPase activity, coupled to movement of substances	1	1	2	121	0.272194	0.513071	Hcu_0771.t34.path1(Hcu_0771.t34.path1)	Hcu_1654.t49.path1(Hcu_1654.t49.path1)
GO:0051051	BP	negative regulation of transport	4	3	7	581	0.272473	0.672992	Hcu_0006.t19.path1(Hcu_0006.t19.path1);Hcu_0636.t10.path1(Hcu_0636.t10.path1);Hcu_0771.t34.path1(Hcu_0771.t34.path1);Hcu_1112.t23.path1(Hcu_1112.t23.path1)	Hcu_0398.t118.path1(Hcu_0398.t118.path1);Hcu_0547.t38.path1(Hcu_0547.t38.path1);Hcu_2274.t10.path1(Hcu_2274.t10.path1)
GO:0051260	BP	protein homooligomerization	1	4	5	387	0.272517	0.672992	Hcu_0636.t10.path1(Hcu_0636.t10.path1)	Hcu_0198.t9.path1(Hcu_0198.t9.path1);Hcu_0907.t49.path1(Hcu_0907.t49.path1);Hcu_1242.t41.path1(Hcu_1242.t41.path1);Hcu_1344.t122.path1(Hcu_1344.t122.path1)
GO:2000241	BP	regulation of reproductive process	3	2	5	387	0.272517	0.672992	Hcu_1204.t71.path1(Hcu_1204.t71.path1);Hcu_1448.t49.path1(Hcu_1448.t49.path1);Hcu_1869.t56.path1(Hcu_1869.t56.path1)	Hcu_0239.t23.path1(Hcu_0239.t23.path1);Hcu_0384.t23.path1(Hcu_0384.t23.path1)
GO:0002704	BP	negative regulation of leukocyte mediated immunity	1	0	1	35	0.272692	0.672992	Hcu_0636.t10.path1(Hcu_0636.t10.path1)	-
GO:0003081	BP	regulation of systemic arterial blood pressure by renin-angiotensin	1	0	1	35	0.272692	0.672992	Hcu_1112.t23.path1(Hcu_1112.t23.path1)	-
GO:0010383	BP	cell wall polysaccharide metabolic process	0	1	1	35	0.272692	0.672992	-	Hcu_0063.t42.path1(Hcu_0063.t42.path1)
GO:0019068	BP	virion assembly	0	1	1	35	0.272692	0.672992	-	Hcu_0077.t5.path1(Hcu_0077.t5.path1)
GO:0032230	BP	positive regulation of synaptic transmission, GABAergic	1	0	1	35	0.272692	0.672992	Hcu_1112.t23.path1(Hcu_1112.t23.path1)	-
GO:0042953	BP	lipoprotein transport	0	1	1	35	0.272692	0.672992	-	Hcu_0907.t49.path1(Hcu_0907.t49.path1)
GO:0044872	BP	lipoprotein localization	0	1	1	35	0.272692	0.672992	-	Hcu_0907.t49.path1(Hcu_0907.t49.path1)
GO:0045066	BP	regulatory T cell differentiation	0	1	1	35	0.272692	0.672992	-	Hcu_2136.t1.path1(Hcu_2136.t1.path1)
GO:0051447	BP	negative regulation of meiotic cell cycle	0	1	1	35	0.272692	0.672992	-	Hcu_0384.t23.path1(Hcu_0384.t23.path1)
GO:0051569	BP	regulation of histone H3-K4 methylation	0	1	1	35	0.272692	0.672992	-	Hcu_1147.t24.path1(Hcu_1147.t24.path1)
GO:0072012	BP	glomerulus vasculature development	0	1	1	35	0.272692	0.672992	-	Hcu_1142.t82.path1(Hcu_1142.t82.path1)
GO:1902253	BP	regulation of intrinsic apoptotic signaling pathway by p53 class mediator	0	1	1	35	0.272692	0.672992	-	Hcu_0909.t178.path1(Hcu_0909.t178.path1)
GO:1905146	BP	lysosomal protein catabolic process	1	0	1	35	0.272692	0.672992	Hcu_0179.t21.path1(Hcu_0179.t21.path1)	-
GO:0006082	BP	organic acid metabolic process	6	6	12	1083	0.272979	0.67318	Hcu_0409.t4.path1(Hcu_0409.t4.path1);Hcu_0636.t10.path1(Hcu_0636.t10.path1);Hcu_0674.t3.path1(Hcu_0674.t3.path1);Hcu_0771.t34.path1(Hcu_0771.t34.path1);Hcu_1142.t12.path1(Hcu_1142.t12.path1);Hcu_1142.t13.path1(Hcu_1142.t13.path1)	Hcu_0077.t5.path1(Hcu_0077.t5.path1);Hcu_0198.t9.path1(Hcu_0198.t9.path1);Hcu_0493.t188.path1(Hcu_0493.t188.path1);Hcu_0674.t33.path1(Hcu_0674.t33.path1);Hcu_1276.t4.path1(Hcu_1276.t4.path1);Hcu_1675.t5.path1(Hcu_1675.t5.path1)
GO:0016616	MF	oxidoreductase activity, acting on the CH-OH group of donors, NAD or NADP as acceptor	0	2	2	122	0.27533	0.513071	-	Hcu_0153.t10.path1(Hcu_0153.t10.path1);Hcu_1215.t14.path1(Hcu_1215.t14.path1)
GO:0052689	MF	carboxylic ester hydrolase activity	1	1	2	122	0.27533	0.513071	Hcu_2527.t5.path1(Hcu_2527.t5.path1)	Hcu_0398.t118.path1(Hcu_0398.t118.path1)
GO:0006687	BP	glycosphingolipid metabolic process	1	1	2	114	0.275713	0.677758	Hcu_0000.t94.path1(Hcu_0000.t94.path1)	Hcu_0054.t35.path1(Hcu_0054.t35.path1)
GO:0016248	MF	channel inhibitor activity	1	0	1	38	0.275813	0.513071	Hcu_0006.t19.path1(Hcu_0006.t19.path1)	-
GO:0051861	MF	glycolipid binding	0	1	1	38	0.275813	0.513071	-	Hcu_0307.t33.path1(Hcu_0307.t33.path1)
GO:0035296	BP	regulation of tube diameter	3	0	3	202	0.275933	0.677758	Hcu_0006.t19.path1(Hcu_0006.t19.path1);Hcu_1112.t23.path1(Hcu_1112.t23.path1);Hcu_1785.t15.path1(Hcu_1785.t15.path1)	-
GO:0004553	MF	hydrolase activity, hydrolyzing O-glycosyl compounds	0	2	2	123	0.278465	0.514318	-	Hcu_0054.t35.path1(Hcu_0054.t35.path1);Hcu_0063.t42.path1(Hcu_0063.t42.path1)
GO:0016763	MF	transferase activity, transferring pentosyl groups	0	2	2	123	0.278465	0.514318	-	Hcu_0212.t10.path1(Hcu_0212.t10.path1);Hcu_1651.t1.path1(Hcu_1651.t1.path1)
GO:0003143	BP	embryonic heart tube morphogenesis	1	1	2	115	0.27907	0.677758	Hcu_0726.t22.path1(Hcu_0726.t22.path1)	Hcu_1605.t10.path1(Hcu_1605.t10.path1)
GO:0001964	BP	startle response	1	0	1	36	0.279289	0.677758	Hcu_0006.t19.path1(Hcu_0006.t19.path1)	-
GO:0002292	BP	T cell differentiation involved in immune response	0	1	1	36	0.279289	0.677758	-	Hcu_1147.t24.path1(Hcu_1147.t24.path1)
GO:0002709	BP	regulation of T cell mediated immunity	1	0	1	36	0.279289	0.677758	Hcu_0636.t10.path1(Hcu_0636.t10.path1)	-
GO:0007277	BP	pole cell development	0	1	1	36	0.279289	0.677758	-	Hcu_1852.t10.path1(Hcu_1852.t10.path1)
GO:0010888	BP	negative regulation of lipid storage	1	0	1	36	0.279289	0.677758	Hcu_1448.t49.path1(Hcu_1448.t49.path1)	-
GO:0019377	BP	glycolipid catabolic process	0	1	1	36	0.279289	0.677758	-	Hcu_0054.t35.path1(Hcu_0054.t35.path1)
GO:0042023	BP	DNA endoreduplication	0	1	1	36	0.279289	0.677758	-	Hcu_0415.t106.path1(Hcu_0415.t106.path1)
GO:0043094	BP	cellular metabolic compound salvage	0	1	1	36	0.279289	0.677758	-	Hcu_1242.t41.path1(Hcu_1242.t41.path1)
GO:0044036	BP	cell wall macromolecule metabolic process	0	1	1	36	0.279289	0.677758	-	Hcu_0063.t42.path1(Hcu_0063.t42.path1)
GO:0044806	BP	G-quadruplex DNA unwinding	0	1	1	36	0.279289	0.677758	-	Hcu_0965.t16.path1(Hcu_0965.t16.path1)
GO:0045792	BP	negative regulation of cell size	0	1	1	36	0.279289	0.677758	-	Hcu_1147.t24.path1(Hcu_1147.t24.path1)
GO:0050856	BP	regulation of T cell receptor signaling pathway	1	0	1	36	0.279289	0.677758	Hcu_0636.t10.path1(Hcu_0636.t10.path1)	-
GO:0051307	BP	meiotic chromosome separation	0	1	1	36	0.279289	0.677758	-	Hcu_1079.t185.path1(Hcu_1079.t185.path1)
GO:0061437	BP	renal system vasculature development	0	1	1	36	0.279289	0.677758	-	Hcu_1142.t82.path1(Hcu_1142.t82.path1)
GO:0061440	BP	kidney vasculature development	0	1	1	36	0.279289	0.677758	-	Hcu_1142.t82.path1(Hcu_1142.t82.path1)
GO:0071450	BP	cellular response to oxygen radical	0	1	1	36	0.279289	0.677758	-	Hcu_0674.t33.path1(Hcu_0674.t33.path1)
GO:0071451	BP	cellular response to superoxide	0	1	1	36	0.279289	0.677758	-	Hcu_0674.t33.path1(Hcu_0674.t33.path1)
GO:0071554	BP	cell wall organization or biogenesis	0	1	1	36	0.279289	0.677758	-	Hcu_0063.t42.path1(Hcu_0063.t42.path1)
GO:0042803	MF	protein homodimerization activity	5	6	11	1060	0.280709	0.515476	Hcu_0356.t2.path1(Hcu_0356.t2.path1);Hcu_0636.t10.path1(Hcu_0636.t10.path1);Hcu_0742.t69.path1(Hcu_0742.t69.path1);Hcu_0745.t106.path1(Hcu_0745.t106.path1);Hcu_0771.t34.path1(Hcu_0771.t34.path1)	Hcu_0547.t38.path1(Hcu_0547.t38.path1);Hcu_0907.t49.path1(Hcu_0907.t49.path1);Hcu_0909.t178.path1(Hcu_0909.t178.path1);Hcu_0909.t179.path1(Hcu_0909.t179.path1);Hcu_1944.t26.path1(Hcu_1944.t26.path1);Hcu_2339.t5.path1(Hcu_2339.t5.path1)
GO:0004386	MF	helicase activity	0	2	2	124	0.281599	0.515476	-	Hcu_0069.t69.path1(Hcu_0069.t69.path1);Hcu_0965.t16.path1(Hcu_0965.t16.path1)
GO:0007480	BP	imaginal disc-derived leg morphogenesis	1	1	2	116	0.282425	0.68381	Hcu_0726.t22.path1(Hcu_0726.t22.path1)	Hcu_0358.t10.path1(Hcu_0358.t10.path1)
GO:0030168	BP	platelet activation	2	0	2	116	0.282425	0.68381	Hcu_0629.t30.path1(Hcu_0629.t30.path1);Hcu_0636.t10.path1(Hcu_0636.t10.path1)	-
GO:0035094	BP	response to nicotine	1	1	2	116	0.282425	0.68381	Hcu_1112.t23.path1(Hcu_1112.t23.path1)	Hcu_0674.t33.path1(Hcu_0674.t33.path1)
GO:1901137	BP	carbohydrate derivative biosynthetic process	2	7	9	788	0.282976	0.684269	Hcu_0000.t94.path1(Hcu_0000.t94.path1);Hcu_0926.t26.path1(Hcu_0926.t26.path1)	Hcu_0674.t33.path1(Hcu_0674.t33.path1);Hcu_0909.t178.path1(Hcu_0909.t178.path1);Hcu_0909.t179.path1(Hcu_0909.t179.path1);Hcu_1242.t41.path1(Hcu_1242.t41.path1);Hcu_1675.t5.path1(Hcu_1675.t5.path1);Hcu_2136.t1.path1(Hcu_2136.t1.path1);Hcu_2199.t24.path1(Hcu_2199.t24.path1)
GO:0071466	BP	cellular response to xenobiotic stimulus	3	0	3	205	0.283314	0.684269	Hcu_0745.t106.path1(Hcu_0745.t106.path1);Hcu_0771.t34.path1(Hcu_0771.t34.path1);Hcu_2527.t5.path1(Hcu_2527.t5.path1)	-
GO:0015399	MF	primary active transmembrane transporter activity	1	1	2	125	0.284733	0.515476	Hcu_0771.t34.path1(Hcu_0771.t34.path1)	Hcu_1654.t49.path1(Hcu_1654.t49.path1)
GO:0015405	MF	P-P-bond-hydrolysis-driven transmembrane transporter activity	1	1	2	125	0.284733	0.515476	Hcu_0771.t34.path1(Hcu_0771.t34.path1)	Hcu_1654.t49.path1(Hcu_1654.t49.path1)
GO:0016247	MF	channel regulator activity	1	1	2	125	0.284733	0.515476	Hcu_0006.t19.path1(Hcu_0006.t19.path1)	Hcu_0547.t38.path1(Hcu_0547.t38.path1)
GO:0005795	CC	Golgi stack	0	3	3	207	0.284767	0.671893	-	Hcu_0073.t232.path1(Hcu_0073.t232.path1);Hcu_0447.t34.path1(Hcu_0447.t34.path1);Hcu_2136.t1.path1(Hcu_2136.t1.path1)
GO:0001676	BP	long-chain fatty acid metabolic process	2	0	2	117	0.285779	0.684269	Hcu_0409.t4.path1(Hcu_0409.t4.path1);Hcu_0674.t3.path1(Hcu_0674.t3.path1)	-
GO:0046890	BP	regulation of lipid biosynthetic process	1	2	3	206	0.285779	0.684269	Hcu_0636.t10.path1(Hcu_0636.t10.path1)	Hcu_0077.t5.path1(Hcu_0077.t5.path1);Hcu_1276.t4.path1(Hcu_1276.t4.path1)
GO:0006699	BP	bile acid biosynthetic process	0	1	1	37	0.285826	0.684269	-	Hcu_1276.t4.path1(Hcu_1276.t4.path1)
GO:0007039	BP	protein catabolic process in the vacuole	1	0	1	37	0.285826	0.684269	Hcu_0179.t21.path1(Hcu_0179.t21.path1)	-
GO:0008594	BP	photoreceptor cell morphogenesis	1	0	1	37	0.285826	0.684269	Hcu_0346.t21.path1(Hcu_0346.t21.path1)	-
GO:0015721	BP	bile acid and bile salt transport	1	0	1	37	0.285826	0.684269	Hcu_0636.t10.path1(Hcu_0636.t10.path1)	-
GO:0042332	BP	gravitaxis	0	1	1	37	0.285826	0.684269	-	Hcu_0161.t4.path1(Hcu_0161.t4.path1)
GO:0042403	BP	thyroid hormone metabolic process	0	1	1	37	0.285826	0.684269	-	Hcu_0076.t165.path1(Hcu_0076.t165.path1)
GO:0046164	BP	alcohol catabolic process	0	1	1	37	0.285826	0.684269	-	Hcu_0153.t10.path1(Hcu_0153.t10.path1)
GO:0050975	BP	sensory perception of touch	1	0	1	37	0.285826	0.684269	Hcu_0006.t19.path1(Hcu_0006.t19.path1)	-
GO:0060074	BP	synapse maturation	0	1	1	37	0.285826	0.684269	-	Hcu_0239.t23.path1(Hcu_0239.t23.path1)
GO:0065001	BP	specification of axis polarity	0	1	1	37	0.285826	0.684269	-	Hcu_0239.t23.path1(Hcu_0239.t23.path1)
GO:1903792	BP	negative regulation of anion transport	0	1	1	37	0.285826	0.684269	-	Hcu_0547.t38.path1(Hcu_0547.t38.path1)
GO:0005246	MF	calcium channel regulator activity	0	1	1	40	0.288031	0.515476	-	Hcu_0547.t38.path1(Hcu_0547.t38.path1)
GO:0005548	MF	phospholipid transporter activity	1	0	1	40	0.288031	0.515476	Hcu_1482.t1.path1(Hcu_1482.t1.path1)	-
GO:0015459	MF	potassium channel regulator activity	1	0	1	40	0.288031	0.515476	Hcu_0006.t19.path1(Hcu_0006.t19.path1)	-
GO:0051184	MF	cofactor transmembrane transporter activity	1	0	1	40	0.288031	0.515476	Hcu_0771.t34.path1(Hcu_0771.t34.path1)	-
GO:0006811	BP	ion transport	11	5	16	1511	0.288406	0.689928	Hcu_0006.t19.path1(Hcu_0006.t19.path1);Hcu_0356.t2.path1(Hcu_0356.t2.path1);Hcu_0629.t30.path1(Hcu_0629.t30.path1);Hcu_0636.t10.path1(Hcu_0636.t10.path1);Hcu_0745.t106.path1(Hcu_0745.t106.path1);Hcu_0771.t34.path1(Hcu_0771.t34.path1);Hcu_1112.t23.path1(Hcu_1112.t23.path1);Hcu_1204.t71.path1(Hcu_1204.t71.path1);Hcu_1482.t1.path1(Hcu_1482.t1.path1);Hcu_1785.t15.path1(Hcu_1785.t15.path1);Hcu_1869.t5…	Hcu_0076.t165.path1(Hcu_0076.t165.path1);Hcu_0547.t38.path1(Hcu_0547.t38.path1);Hcu_0840.t42.path1(Hcu_0840.t42.path1);Hcu_1147.t24.path1(Hcu_1147.t24.path1);Hcu_2261.t75.path1(Hcu_2261.t75.path1)
GO:0006892	BP	post-Golgi vesicle-mediated transport	0	2	2	118	0.289131	0.69063	-	Hcu_0398.t118.path1(Hcu_0398.t118.path1);Hcu_0447.t34.path1(Hcu_0447.t34.path1)
GO:0007478	BP	leg disc morphogenesis	1	1	2	118	0.289131	0.69063	Hcu_0726.t22.path1(Hcu_0726.t22.path1)	Hcu_0358.t10.path1(Hcu_0358.t10.path1)
GO:0016788	MF	hydrolase activity, acting on ester bonds	3	4	7	636	0.290023	0.517258	Hcu_0346.t21.path1(Hcu_0346.t21.path1);Hcu_1785.t15.path1(Hcu_1785.t15.path1);Hcu_2527.t5.path1(Hcu_2527.t5.path1)	Hcu_0384.t23.path1(Hcu_0384.t23.path1);Hcu_0398.t118.path1(Hcu_0398.t118.path1);Hcu_0965.t16.path1(Hcu_0965.t16.path1);Hcu_1785.t67.path1(Hcu_1785.t67.path1)
GO:0000152	CC	nuclear ubiquitin ligase complex	0	1	1	38	0.290639	0.671893	-	Hcu_0239.t23.path1(Hcu_0239.t23.path1)
GO:0005719	CC	nuclear euchromatin	0	1	1	38	0.290639	0.671893	-	Hcu_1147.t24.path1(Hcu_1147.t24.path1)
GO:0006575	BP	cellular modified amino acid metabolic process	0	3	3	208	0.290714	0.691912	-	Hcu_0076.t165.path1(Hcu_0076.t165.path1);Hcu_0198.t9.path1(Hcu_0198.t9.path1);Hcu_0674.t33.path1(Hcu_0674.t33.path1)
GO:0042175	CC	nuclear outer membrane-endoplasmic reticulum membrane network	5	4	9	800	0.291001	0.671893	Hcu_0179.t21.path1(Hcu_0179.t21.path1);Hcu_0356.t2.path1(Hcu_0356.t2.path1);Hcu_1204.t71.path1(Hcu_1204.t71.path1);Hcu_2101.t76.path1(Hcu_2101.t76.path1);Hcu_2527.t5.path1(Hcu_2527.t5.path1)	Hcu_0447.t34.path1(Hcu_0447.t34.path1);Hcu_0547.t38.path1(Hcu_0547.t38.path1);Hcu_1142.t82.path1(Hcu_1142.t82.path1);Hcu_1791.t68.path1(Hcu_1791.t68.path1)
GO:0030426	CC	growth cone	2	1	3	210	0.292121	0.671893	Hcu_0346.t21.path1(Hcu_0346.t21.path1);Hcu_0356.t2.path1(Hcu_0356.t2.path1)	Hcu_1852.t10.path1(Hcu_1852.t10.path1)
GO:0000096	BP	sulfur amino acid metabolic process	0	1	1	38	0.292304	0.691912	-	Hcu_0198.t9.path1(Hcu_0198.t9.path1)
GO:0010894	BP	negative regulation of steroid biosynthetic process	0	1	1	38	0.292304	0.691912	-	Hcu_1276.t4.path1(Hcu_1276.t4.path1)
GO:0034383	BP	low-density lipoprotein particle clearance	1	0	1	38	0.292304	0.691912	Hcu_2527.t5.path1(Hcu_2527.t5.path1)	-
GO:0043029	BP	T cell homeostasis	1	0	1	38	0.292304	0.691912	Hcu_0636.t10.path1(Hcu_0636.t10.path1)	-
GO:0044060	BP	regulation of endocrine process	1	0	1	38	0.292304	0.691912	Hcu_1112.t23.path1(Hcu_1112.t23.path1)	-
GO:0044068	BP	modulation by symbiont of host cellular process	1	0	1	38	0.292304	0.691912	Hcu_0636.t10.path1(Hcu_0636.t10.path1)	-
GO:0045823	BP	positive regulation of heart contraction	1	0	1	38	0.292304	0.691912	Hcu_1112.t23.path1(Hcu_1112.t23.path1)	-
GO:0045939	BP	negative regulation of steroid metabolic process	0	1	1	38	0.292304	0.691912	-	Hcu_1276.t4.path1(Hcu_1276.t4.path1)
GO:0048710	BP	regulation of astrocyte differentiation	1	0	1	38	0.292304	0.691912	Hcu_0742.t69.path1(Hcu_0742.t69.path1)	-
GO:0050891	BP	multicellular organismal water homeostasis	0	1	1	38	0.292304	0.691912	-	Hcu_0153.t10.path1(Hcu_0153.t10.path1)
GO:0080154	BP	regulation of fertilization	1	0	1	38	0.292304	0.691912	Hcu_1204.t71.path1(Hcu_1204.t71.path1)	-
GO:0031623	BP	receptor internalization	2	0	2	119	0.292482	0.691912	Hcu_0356.t2.path1(Hcu_0356.t2.path1);Hcu_0636.t10.path1(Hcu_0636.t10.path1)	-
GO:0009925	CC	basal plasma membrane	2	0	2	120	0.293102	0.671893	Hcu_0346.t21.path1(Hcu_0346.t21.path1);Hcu_0636.t10.path1(Hcu_0636.t10.path1)	-
GO:0006665	BP	sphingolipid metabolic process	1	2	3	209	0.293184	0.693059	Hcu_0000.t94.path1(Hcu_0000.t94.path1)	Hcu_0054.t35.path1(Hcu_0054.t35.path1);Hcu_2136.t1.path1(Hcu_2136.t1.path1)
GO:0001894	BP	tissue homeostasis	1	3	4	303	0.293758	0.693903	Hcu_0636.t10.path1(Hcu_0636.t10.path1)	Hcu_0153.t10.path1(Hcu_0153.t10.path1);Hcu_0907.t49.path1(Hcu_0907.t49.path1);Hcu_2339.t5.path1(Hcu_2339.t5.path1)
GO:0032266	MF	phosphatidylinositol-3-phosphate binding	0	1	1	41	0.294063	0.520994	-	Hcu_0512.t12.path1(Hcu_0512.t12.path1)
GO:0005319	MF	lipid transporter activity	2	0	2	128	0.294126	0.520994	Hcu_0636.t10.path1(Hcu_0636.t10.path1);Hcu_1482.t1.path1(Hcu_1482.t1.path1)	-
GO:0048609	BP	multicellular organismal reproductive process	8	13	21	2042	0.294357	0.694804	Hcu_0000.t94.path1(Hcu_0000.t94.path1);Hcu_0006.t19.path1(Hcu_0006.t19.path1);Hcu_0346.t21.path1(Hcu_0346.t21.path1);Hcu_0771.t34.path1(Hcu_0771.t34.path1);Hcu_0897.t1.path1(Hcu_0897.t1.path1);Hcu_1112.t23.path1(Hcu_1112.t23.path1);Hcu_1204.t71.path1(Hcu_1204.t71.path1);Hcu_1869.t56.path1(Hcu_1869.t56.path1)	Hcu_0107.t302.path1(Hcu_0107.t302.path1);Hcu_0129.t65.path1(Hcu_0129.t65.path1);Hcu_0153.t10.path1(Hcu_0153.t10.path1);Hcu_0161.t4.path1(Hcu_0161.t4.path1);Hcu_0239.t23.path1(Hcu_0239.t23.path1);Hcu_0350.t26.path1(Hcu_0350.t26.path1);Hcu_0547.t38.path1(Hcu_0547.t38.path1);Hcu_1079.t185.path1(Hcu_1079.t185.path1);Hcu_1147.t24.path1(Hcu_1147.t24.path1);Hcu_1242.t41.path1(Hcu_1242.t41.path1);Hcu_139…
GO:0044297	CC	cell body	7	3	10	905	0.294472	0.671893	Hcu_0006.t19.path1(Hcu_0006.t19.path1);Hcu_0346.t21.path1(Hcu_0346.t21.path1);Hcu_0356.t2.path1(Hcu_0356.t2.path1);Hcu_0409.t4.path1(Hcu_0409.t4.path1);Hcu_0674.t3.path1(Hcu_0674.t3.path1);Hcu_0742.t69.path1(Hcu_0742.t69.path1);Hcu_1112.t23.path1(Hcu_1112.t23.path1)	Hcu_0447.t34.path1(Hcu_0447.t34.path1);Hcu_0547.t38.path1(Hcu_0547.t38.path1);Hcu_2199.t24.path1(Hcu_2199.t24.path1)
GO:0060759	BP	regulation of response to cytokine stimulus	2	2	4	304	0.295792	0.695715	Hcu_0346.t21.path1(Hcu_0346.t21.path1);Hcu_0742.t69.path1(Hcu_0742.t69.path1)	Hcu_0212.t10.path1(Hcu_0212.t10.path1);Hcu_1651.t1.path1(Hcu_1651.t1.path1)
GO:0007338	BP	single fertilization	2	0	2	120	0.295831	0.695715	Hcu_0629.t30.path1(Hcu_0629.t30.path1);Hcu_1204.t71.path1(Hcu_1204.t71.path1)	-
GO:0007606	BP	sensory perception of chemical stimulus	2	0	2	120	0.295831	0.695715	Hcu_0006.t19.path1(Hcu_0006.t19.path1);Hcu_1112.t23.path1(Hcu_1112.t23.path1)	-
GO:0009142	BP	nucleoside triphosphate biosynthetic process	1	1	2	120	0.295831	0.695715	Hcu_0926.t26.path1(Hcu_0926.t26.path1)	Hcu_1675.t5.path1(Hcu_1675.t5.path1)
GO:0010883	BP	regulation of lipid storage	1	1	2	120	0.295831	0.695715	Hcu_1448.t49.path1(Hcu_1448.t49.path1)	Hcu_0547.t38.path1(Hcu_0547.t38.path1)
GO:0080008	CC	Cul4-RING E3 ubiquitin ligase complex	0	1	1	39	0.297031	0.671893	-	Hcu_0180.t181.path1(Hcu_0180.t181.path1)
GO:0120111	CC	neuron projection cytoplasm	1	0	1	39	0.297031	0.671893	Hcu_0356.t2.path1(Hcu_0356.t2.path1)	-
GO:0038127	BP	ERBB signaling pathway	3	0	3	211	0.298128	0.696368	Hcu_0346.t21.path1(Hcu_0346.t21.path1);Hcu_0636.t10.path1(Hcu_0636.t10.path1);Hcu_0897.t1.path1(Hcu_0897.t1.path1)	-
GO:0007112	BP	male meiosis cytokinesis	0	1	1	39	0.298724	0.696368	-	Hcu_1852.t10.path1(Hcu_1852.t10.path1)
GO:0035235	BP	ionotropic glutamate receptor signaling pathway	1	0	1	39	0.298724	0.696368	Hcu_0356.t2.path1(Hcu_0356.t2.path1)	-
GO:0045761	BP	regulation of adenylate cyclase activity	0	1	1	39	0.298724	0.696368	-	Hcu_0547.t38.path1(Hcu_0547.t38.path1)
GO:0051187	BP	cofactor catabolic process	0	1	1	39	0.298724	0.696368	-	Hcu_0907.t49.path1(Hcu_0907.t49.path1)
GO:0051353	BP	positive regulation of oxidoreductase activity	0	1	1	39	0.298724	0.696368	-	Hcu_0674.t33.path1(Hcu_0674.t33.path1)
GO:0051496	BP	positive regulation of stress fiber assembly	1	0	1	39	0.298724	0.696368	Hcu_1112.t23.path1(Hcu_1112.t23.path1)	-
GO:0086065	BP	cell communication involved in cardiac conduction	1	0	1	39	0.298724	0.696368	Hcu_0006.t19.path1(Hcu_0006.t19.path1)	-
GO:0095500	BP	acetylcholine receptor signaling pathway	1	0	1	39	0.298724	0.696368	Hcu_1785.t15.path1(Hcu_1785.t15.path1)	-
GO:1903831	BP	signal transduction involved in cellular response to ammonium ion	1	0	1	39	0.298724	0.696368	Hcu_1785.t15.path1(Hcu_1785.t15.path1)	-
GO:1905144	BP	response to acetylcholine	1	0	1	39	0.298724	0.696368	Hcu_1785.t15.path1(Hcu_1785.t15.path1)	-
GO:1905145	BP	cellular response to acetylcholine	1	0	1	39	0.298724	0.696368	Hcu_1785.t15.path1(Hcu_1785.t15.path1)	-
GO:0042051	BP	compound eye photoreceptor development	1	1	2	121	0.299178	0.696919	Hcu_0346.t21.path1(Hcu_0346.t21.path1)	Hcu_0107.t302.path1(Hcu_0107.t302.path1)
GO:0016903	MF	oxidoreductase activity, acting on the aldehyde or oxo group of donors	0	1	1	42	0.300045	0.529672	-	Hcu_0153.t10.path1(Hcu_0153.t10.path1)
GO:0018958	BP	phenol-containing compound metabolic process	1	2	3	212	0.300603	0.699728	Hcu_1112.t23.path1(Hcu_1112.t23.path1)	Hcu_0076.t165.path1(Hcu_0076.t165.path1);Hcu_0153.t10.path1(Hcu_0153.t10.path1)
GO:1902495	CC	transmembrane transporter complex	3	0	3	214	0.301947	0.674158	Hcu_0006.t19.path1(Hcu_0006.t19.path1);Hcu_0356.t2.path1(Hcu_0356.t2.path1);Hcu_1869.t56.path1(Hcu_1869.t56.path1)	-
GO:0034502	BP	protein localization to chromosome	0	2	2	122	0.302522	0.702544	-	Hcu_0073.t232.path1(Hcu_0073.t232.path1);Hcu_1079.t185.path1(Hcu_1079.t185.path1)
GO:1901135	BP	carbohydrate derivative metabolic process	3	11	14	1318	0.302654	0.702544	Hcu_0000.t94.path1(Hcu_0000.t94.path1);Hcu_0771.t34.path1(Hcu_0771.t34.path1);Hcu_0926.t26.path1(Hcu_0926.t26.path1)	Hcu_0054.t35.path1(Hcu_0054.t35.path1);Hcu_0063.t42.path1(Hcu_0063.t42.path1);Hcu_0153.t10.path1(Hcu_0153.t10.path1);Hcu_0493.t188.path1(Hcu_0493.t188.path1);Hcu_0674.t33.path1(Hcu_0674.t33.path1);Hcu_0909.t178.path1(Hcu_0909.t178.path1);Hcu_0909.t179.path1(Hcu_0909.t179.path1);Hcu_1242.t41.path1(Hcu_1242.t41.path1);Hcu_1675.t5.path1(Hcu_1675.t5.path1);Hcu_2136.t1.path1(Hcu_2136.t1.path1);Hcu_219…
GO:0031526	CC	brush border membrane	1	1	2	123	0.303074	0.674158	Hcu_0636.t10.path1(Hcu_0636.t10.path1)	Hcu_0907.t49.path1(Hcu_0907.t49.path1)
GO:0022409	BP	positive regulation of cell-cell adhesion	2	1	3	213	0.303078	0.702544	Hcu_0636.t10.path1(Hcu_0636.t10.path1);Hcu_0742.t69.path1(Hcu_0742.t69.path1)	Hcu_1147.t24.path1(Hcu_1147.t24.path1)
GO:0014704	CC	intercalated disc	1	0	1	40	0.303365	0.674158	Hcu_0006.t19.path1(Hcu_0006.t19.path1)	-
GO:0016614	MF	oxidoreductase activity, acting on CH-OH group of donors	0	2	2	131	0.303503	0.53396	-	Hcu_0153.t10.path1(Hcu_0153.t10.path1);Hcu_1215.t14.path1(Hcu_1215.t14.path1)
GO:0044445	CC	cytosolic part	0	3	3	215	0.304407	0.674158	-	Hcu_0909.t178.path1(Hcu_0909.t178.path1);Hcu_0909.t179.path1(Hcu_0909.t179.path1);Hcu_2199.t24.path1(Hcu_2199.t24.path1)
GO:0000266	BP	mitochondrial fission	0	1	1	40	0.305086	0.702544	-	Hcu_0426.t157.path1(Hcu_0426.t157.path1)
GO:0031935	BP	regulation of chromatin silencing	0	1	1	40	0.305086	0.702544	-	Hcu_1079.t185.path1(Hcu_1079.t185.path1)
GO:0046839	BP	phospholipid dephosphorylation	1	0	1	40	0.305086	0.702544	Hcu_1785.t15.path1(Hcu_1785.t15.path1)	-
GO:0086002	BP	cardiac muscle cell action potential involved in contraction	1	0	1	40	0.305086	0.702544	Hcu_0006.t19.path1(Hcu_0006.t19.path1)	-
GO:0086009	BP	membrane repolarization	1	0	1	40	0.305086	0.702544	Hcu_0006.t19.path1(Hcu_0006.t19.path1)	-
GO:0090279	BP	regulation of calcium ion import	0	1	1	40	0.305086	0.702544	-	Hcu_0547.t38.path1(Hcu_0547.t38.path1)
GO:0090322	BP	regulation of superoxide metabolic process	0	1	1	40	0.305086	0.702544	-	Hcu_0674.t33.path1(Hcu_0674.t33.path1)
GO:0097035	BP	regulation of membrane lipid distribution	1	0	1	40	0.305086	0.702544	Hcu_1482.t1.path1(Hcu_1482.t1.path1)	-
GO:1903727	BP	positive regulation of phospholipid metabolic process	0	1	1	40	0.305086	0.702544	-	Hcu_0077.t5.path1(Hcu_0077.t5.path1)
GO:2001056	BP	positive regulation of cysteine-type endopeptidase activity	0	3	3	214	0.305555	0.702544	-	Hcu_0909.t178.path1(Hcu_0909.t178.path1);Hcu_0909.t179.path1(Hcu_0909.t179.path1);Hcu_2199.t24.path1(Hcu_2199.t24.path1)
GO:0007588	BP	excretion	2	0	2	123	0.305864	0.702544	Hcu_0771.t34.path1(Hcu_0771.t34.path1);Hcu_1112.t23.path1(Hcu_1112.t23.path1)	-
GO:0050732	BP	negative regulation of peptidyl-tyrosine phosphorylation	0	2	2	123	0.305864	0.702544	-	Hcu_0212.t10.path1(Hcu_0212.t10.path1);Hcu_1651.t1.path1(Hcu_1651.t1.path1)
GO:0070228	BP	regulation of lymphocyte apoptotic process	2	0	2	123	0.305864	0.702544	Hcu_0636.t10.path1(Hcu_0636.t10.path1);Hcu_2378.t11.path1(Hcu_2378.t11.path1)	-
GO:1990823	BP	response to leukemia inhibitory factor	0	2	2	123	0.305864	0.702544	-	Hcu_0198.t9.path1(Hcu_0198.t9.path1);Hcu_1147.t24.path1(Hcu_1147.t24.path1)
GO:1990830	BP	cellular response to leukemia inhibitory factor	0	2	2	123	0.305864	0.702544	-	Hcu_0198.t9.path1(Hcu_0198.t9.path1);Hcu_1147.t24.path1(Hcu_1147.t24.path1)
GO:0000302	BP	response to reactive oxygen species	2	2	4	309	0.305989	0.702544	Hcu_0006.t19.path1(Hcu_0006.t19.path1);Hcu_1112.t23.path1(Hcu_1112.t23.path1)	Hcu_0153.t10.path1(Hcu_0153.t10.path1);Hcu_0674.t33.path1(Hcu_0674.t33.path1)
GO:0098742	BP	cell-cell adhesion via plasma-membrane adhesion molecules	3	0	3	215	0.308032	0.706727	Hcu_0346.t21.path1(Hcu_0346.t21.path1);Hcu_0636.t10.path1(Hcu_0636.t10.path1);Hcu_0897.t1.path1(Hcu_0897.t1.path1)	-
GO:0006278	BP	RNA-dependent DNA biosynthetic process	0	2	2	124	0.309203	0.70789	-	Hcu_0120.t61.path1(Hcu_0120.t61.path1);Hcu_0384.t23.path1(Hcu_0384.t23.path1)
GO:0007004	BP	telomere maintenance via telomerase	0	2	2	124	0.309203	0.70789	-	Hcu_0120.t61.path1(Hcu_0120.t61.path1);Hcu_0384.t23.path1(Hcu_0384.t23.path1)
GO:0050848	BP	regulation of calcium-mediated signaling	2	0	2	124	0.309203	0.70789	Hcu_0636.t10.path1(Hcu_0636.t10.path1);Hcu_1204.t71.path1(Hcu_1204.t71.path1)	-
GO:0042406	CC	extrinsic component of endoplasmic reticulum membrane	1	0	1	41	0.309643	0.682183	Hcu_0179.t21.path1(Hcu_0179.t21.path1)	-
GO:0014911	BP	positive regulation of smooth muscle cell migration	1	0	1	41	0.311391	0.708331	Hcu_0742.t69.path1(Hcu_0742.t69.path1)	-
GO:0019317	BP	fucose catabolic process	0	1	1	41	0.311391	0.708331	-	Hcu_2136.t1.path1(Hcu_2136.t1.path1)
GO:0042354	BP	L-fucose metabolic process	0	1	1	41	0.311391	0.708331	-	Hcu_2136.t1.path1(Hcu_2136.t1.path1)
GO:0042355	BP	L-fucose catabolic process	0	1	1	41	0.311391	0.708331	-	Hcu_2136.t1.path1(Hcu_2136.t1.path1)
GO:0045671	BP	negative regulation of osteoclast differentiation	1	0	1	41	0.311391	0.708331	Hcu_0636.t10.path1(Hcu_0636.t10.path1)	-
GO:0045924	BP	regulation of female receptivity	0	1	1	41	0.311391	0.708331	-	Hcu_1417.t85.path1(Hcu_1417.t85.path1)
GO:0070884	BP	regulation of calcineurin-NFAT signaling cascade	1	0	1	41	0.311391	0.708331	Hcu_0636.t10.path1(Hcu_0636.t10.path1)	-
GO:0106056	BP	regulation of calcineurin-mediated signaling	1	0	1	41	0.311391	0.708331	Hcu_0636.t10.path1(Hcu_0636.t10.path1)	-
GO:1905881	BP	positive regulation of oogenesis	0	1	1	41	0.311391	0.708331	-	Hcu_0239.t23.path1(Hcu_0239.t23.path1)
GO:0035249	BP	synaptic transmission, glutamatergic	1	1	2	125	0.312539	0.710438	Hcu_0356.t2.path1(Hcu_0356.t2.path1)	Hcu_0547.t38.path1(Hcu_0547.t38.path1)
GO:0004721	MF	phosphoprotein phosphatase activity	1	1	2	134	0.31286	0.548562	Hcu_0346.t21.path1(Hcu_0346.t21.path1)	Hcu_1785.t67.path1(Hcu_1785.t67.path1)
GO:0043279	BP	response to alkaloid	3	0	3	218	0.31547	0.716426	Hcu_0356.t2.path1(Hcu_0356.t2.path1);Hcu_0771.t34.path1(Hcu_0771.t34.path1);Hcu_1112.t23.path1(Hcu_1112.t23.path1)	-
GO:0008076	CC	voltage-gated potassium channel complex	1	0	1	42	0.315865	0.690578	Hcu_0006.t19.path1(Hcu_0006.t19.path1)	-
GO:0046426	BP	negative regulation of JAK-STAT cascade	0	2	2	126	0.315872	0.716426	-	Hcu_0212.t10.path1(Hcu_0212.t10.path1);Hcu_1651.t1.path1(Hcu_1651.t1.path1)
GO:1904893	BP	negative regulation of STAT cascade	0	2	2	126	0.315872	0.716426	-	Hcu_0212.t10.path1(Hcu_0212.t10.path1);Hcu_1651.t1.path1(Hcu_1651.t1.path1)
GO:0030165	MF	PDZ domain binding	1	1	2	135	0.315974	0.551446	Hcu_0356.t2.path1(Hcu_0356.t2.path1)	Hcu_0547.t38.path1(Hcu_0547.t38.path1)
GO:0009914	BP	hormone transport	4	1	5	412	0.316581	0.716426	Hcu_0006.t19.path1(Hcu_0006.t19.path1);Hcu_0742.t69.path1(Hcu_0742.t69.path1);Hcu_1112.t23.path1(Hcu_1112.t23.path1);Hcu_1785.t15.path1(Hcu_1785.t15.path1)	Hcu_0076.t165.path1(Hcu_0076.t165.path1)
GO:1990351	CC	transporter complex	3	0	3	220	0.316719	0.690578	Hcu_0006.t19.path1(Hcu_0006.t19.path1);Hcu_0356.t2.path1(Hcu_0356.t2.path1);Hcu_1869.t56.path1(Hcu_1869.t56.path1)	-
GO:0001910	BP	regulation of leukocyte mediated cytotoxicity	1	0	1	42	0.317639	0.716426	Hcu_0636.t10.path1(Hcu_0636.t10.path1)	-
GO:0010884	BP	positive regulation of lipid storage	0	1	1	42	0.317639	0.716426	-	Hcu_0547.t38.path1(Hcu_0547.t38.path1)
GO:0033173	BP	calcineurin-NFAT signaling cascade	1	0	1	42	0.317639	0.716426	Hcu_0636.t10.path1(Hcu_0636.t10.path1)	-
GO:0034661	BP	ncRNA catabolic process	0	1	1	42	0.317639	0.716426	-	Hcu_0120.t61.path1(Hcu_0120.t61.path1)
GO:0045601	BP	regulation of endothelial cell differentiation	1	0	1	42	0.317639	0.716426	Hcu_0636.t10.path1(Hcu_0636.t10.path1)	-
GO:0046637	BP	regulation of alpha-beta T cell differentiation	0	1	1	42	0.317639	0.716426	-	Hcu_1147.t24.path1(Hcu_1147.t24.path1)
GO:1902036	BP	regulation of hematopoietic stem cell differentiation	0	1	1	42	0.317639	0.716426	-	Hcu_1147.t24.path1(Hcu_1147.t24.path1)
GO:0022848	MF	acetylcholine-gated cation-selective channel activity	1	0	1	45	0.317692	0.551446	Hcu_1869.t56.path1(Hcu_1869.t56.path1)	-
GO:0051018	MF	protein kinase A binding	1	0	1	45	0.317692	0.551446	Hcu_0356.t2.path1(Hcu_0356.t2.path1)	-
GO:1901654	BP	response to ketone	2	2	4	315	0.318277	0.717358	Hcu_0771.t34.path1(Hcu_0771.t34.path1);Hcu_1112.t23.path1(Hcu_1112.t23.path1)	Hcu_0153.t10.path1(Hcu_0153.t10.path1);Hcu_1242.t41.path1(Hcu_1242.t41.path1)
GO:0005516	MF	calmodulin binding	1	1	2	136	0.319084	0.552016	Hcu_0636.t10.path1(Hcu_0636.t10.path1)	Hcu_0547.t38.path1(Hcu_0547.t38.path1)
GO:0006970	BP	response to osmotic stress	1	1	2	127	0.319201	0.718934	Hcu_1112.t23.path1(Hcu_1112.t23.path1)	Hcu_0153.t10.path1(Hcu_0153.t10.path1)
GO:0007204	BP	positive regulation of cytosolic calcium ion concentration	3	1	4	316	0.32033	0.720181	Hcu_0629.t30.path1(Hcu_0629.t30.path1);Hcu_1112.t23.path1(Hcu_1112.t23.path1);Hcu_1869.t56.path1(Hcu_1869.t56.path1)	Hcu_0547.t38.path1(Hcu_0547.t38.path1)
GO:0031570	BP	DNA integrity checkpoint	0	3	3	220	0.320431	0.720181	-	Hcu_0384.t23.path1(Hcu_0384.t23.path1);Hcu_0610.t11.path1(Hcu_0610.t11.path1);Hcu_0965.t16.path1(Hcu_0965.t16.path1)
GO:1901136	BP	carbohydrate derivative catabolic process	0	3	3	220	0.320431	0.720181	-	Hcu_0054.t35.path1(Hcu_0054.t35.path1);Hcu_0063.t42.path1(Hcu_0063.t42.path1);Hcu_0493.t188.path1(Hcu_0493.t188.path1)
GO:0046486	BP	glycerolipid metabolic process	4	1	5	415	0.321941	0.722558	Hcu_0742.t69.path1(Hcu_0742.t69.path1);Hcu_1142.t12.path1(Hcu_1142.t12.path1);Hcu_1142.t13.path1(Hcu_1142.t13.path1);Hcu_1785.t15.path1(Hcu_1785.t15.path1)	Hcu_0447.t34.path1(Hcu_0447.t34.path1)
GO:0098656	BP	anion transmembrane transport	2	3	5	415	0.321941	0.722558	Hcu_0636.t10.path1(Hcu_0636.t10.path1);Hcu_1785.t15.path1(Hcu_1785.t15.path1)	Hcu_0076.t165.path1(Hcu_0076.t165.path1);Hcu_0840.t42.path1(Hcu_0840.t42.path1);Hcu_2261.t75.path1(Hcu_2261.t75.path1)
GO:0031103	BP	axon regeneration	1	1	2	128	0.322527	0.722741	Hcu_0346.t21.path1(Hcu_0346.t21.path1)	Hcu_0674.t33.path1(Hcu_0674.t33.path1)
GO:0031901	CC	early endosome membrane	0	2	2	129	0.322942	0.694183	-	Hcu_0307.t33.path1(Hcu_0307.t33.path1);Hcu_0447.t34.path1(Hcu_0447.t34.path1)
GO:0034703	CC	cation channel complex	2	0	2	129	0.322942	0.694183	Hcu_0006.t19.path1(Hcu_0006.t19.path1);Hcu_0356.t2.path1(Hcu_0356.t2.path1)	-
GO:0004930	MF	G protein-coupled receptor activity	2	1	3	237	0.323488	0.557774	Hcu_1112.t23.path1(Hcu_1112.t23.path1);Hcu_1785.t15.path1(Hcu_1785.t15.path1)	Hcu_0547.t38.path1(Hcu_0547.t38.path1)
GO:0014888	BP	striated muscle adaptation	1	0	1	43	0.323831	0.722741	Hcu_0629.t30.path1(Hcu_0629.t30.path1)	-
GO:0043001	BP	Golgi to plasma membrane protein transport	0	1	1	43	0.323831	0.722741	-	Hcu_0398.t118.path1(Hcu_0398.t118.path1)
GO:0044837	BP	actomyosin contractile ring organization	0	1	1	43	0.323831	0.722741	-	Hcu_1852.t10.path1(Hcu_1852.t10.path1)
GO:0045124	BP	regulation of bone resorption	1	0	1	43	0.323831	0.722741	Hcu_0636.t10.path1(Hcu_0636.t10.path1)	-
GO:0048536	BP	spleen development	0	1	1	43	0.323831	0.722741	-	Hcu_1147.t24.path1(Hcu_1147.t24.path1)
GO:0051446	BP	positive regulation of meiotic cell cycle	0	1	1	43	0.323831	0.722741	-	Hcu_0239.t23.path1(Hcu_0239.t23.path1)
GO:1901976	BP	regulation of cell cycle checkpoint	0	1	1	43	0.323831	0.722741	-	Hcu_1944.t26.path1(Hcu_1944.t26.path1)
GO:0030427	CC	site of polarized growth	2	1	3	223	0.324113	0.694183	Hcu_0346.t21.path1(Hcu_0346.t21.path1);Hcu_0356.t2.path1(Hcu_0356.t2.path1)	Hcu_1852.t10.path1(Hcu_1852.t10.path1)
GO:0001889	BP	liver development	1	2	3	222	0.325393	0.72572	Hcu_0636.t10.path1(Hcu_0636.t10.path1)	Hcu_0171.t52.path1(Hcu_0171.t52.path1);Hcu_1242.t41.path1(Hcu_1242.t41.path1)
GO:0000922	CC	spindle pole	0	2	2	130	0.326241	0.694183	-	Hcu_0073.t232.path1(Hcu_0073.t232.path1);Hcu_1944.t26.path1(Hcu_1944.t26.path1)
GO:0008202	BP	steroid metabolic process	1	3	4	319	0.326494	0.726647	Hcu_2101.t76.path1(Hcu_2101.t76.path1)	Hcu_0153.t10.path1(Hcu_0153.t10.path1);Hcu_0907.t49.path1(Hcu_0907.t49.path1);Hcu_1276.t4.path1(Hcu_1276.t4.path1)
GO:0042581	CC	specific granule	2	1	3	224	0.326578	0.694183	Hcu_0636.t10.path1(Hcu_0636.t10.path1);Hcu_0745.t106.path1(Hcu_0745.t106.path1)	Hcu_0076.t165.path1(Hcu_0076.t165.path1)
GO:0032504	BP	multicellular organism reproduction	8	13	21	2083	0.328316	0.726647	Hcu_0000.t94.path1(Hcu_0000.t94.path1);Hcu_0006.t19.path1(Hcu_0006.t19.path1);Hcu_0346.t21.path1(Hcu_0346.t21.path1);Hcu_0771.t34.path1(Hcu_0771.t34.path1);Hcu_0897.t1.path1(Hcu_0897.t1.path1);Hcu_1112.t23.path1(Hcu_1112.t23.path1);Hcu_1204.t71.path1(Hcu_1204.t71.path1);Hcu_1869.t56.path1(Hcu_1869.t56.path1)	Hcu_0107.t302.path1(Hcu_0107.t302.path1);Hcu_0129.t65.path1(Hcu_0129.t65.path1);Hcu_0153.t10.path1(Hcu_0153.t10.path1);Hcu_0161.t4.path1(Hcu_0161.t4.path1);Hcu_0239.t23.path1(Hcu_0239.t23.path1);Hcu_0350.t26.path1(Hcu_0350.t26.path1);Hcu_0547.t38.path1(Hcu_0547.t38.path1);Hcu_1079.t185.path1(Hcu_1079.t185.path1);Hcu_1147.t24.path1(Hcu_1147.t24.path1);Hcu_1242.t41.path1(Hcu_1242.t41.path1);Hcu_139…
GO:0048471	CC	perinuclear region of cytoplasm	4	5	9	830	0.328704	0.695209	Hcu_0006.t19.path1(Hcu_0006.t19.path1);Hcu_0409.t4.path1(Hcu_0409.t4.path1);Hcu_0674.t3.path1(Hcu_0674.t3.path1);Hcu_1448.t49.path1(Hcu_1448.t49.path1)	Hcu_0153.t10.path1(Hcu_0153.t10.path1);Hcu_0239.t23.path1(Hcu_0239.t23.path1);Hcu_0447.t34.path1(Hcu_0447.t34.path1);Hcu_1785.t67.path1(Hcu_1785.t67.path1);Hcu_1944.t26.path1(Hcu_1944.t26.path1)
GO:0006805	BP	xenobiotic metabolic process	2	0	2	130	0.329166	0.726647	Hcu_0745.t106.path1(Hcu_0745.t106.path1);Hcu_2527.t5.path1(Hcu_2527.t5.path1)	-
GO:0051817	BP	modification of morphology or physiology of other organism involved in symbiotic interaction	1	1	2	130	0.329166	0.726647	Hcu_0636.t10.path1(Hcu_0636.t10.path1)	Hcu_0077.t5.path1(Hcu_0077.t5.path1)
GO:0035064	MF	methylated histone binding	0	1	1	47	0.329211	0.562042	-	Hcu_0102.t51.path1(Hcu_0102.t51.path1)
GO:0051393	MF	alpha-actinin binding	1	0	1	47	0.329211	0.562042	Hcu_0006.t19.path1(Hcu_0006.t19.path1)	-
GO:0140034	MF	methylation-dependent protein binding	0	1	1	47	0.329211	0.562042	-	Hcu_0102.t51.path1(Hcu_0102.t51.path1)
GO:0000303	BP	response to superoxide	0	1	1	44	0.329968	0.726647	-	Hcu_0674.t33.path1(Hcu_0674.t33.path1)
GO:0006284	BP	base-excision repair	0	1	1	44	0.329968	0.726647	-	Hcu_0965.t16.path1(Hcu_0965.t16.path1)
GO:0007080	BP	mitotic metaphase plate congression	0	1	1	44	0.329968	0.726647	-	Hcu_0129.t65.path1(Hcu_0129.t65.path1)
GO:0009069	BP	serine family amino acid metabolic process	0	1	1	44	0.329968	0.726647	-	Hcu_0198.t9.path1(Hcu_0198.t9.path1)
GO:0010039	BP	response to iron ion	1	0	1	44	0.329968	0.726647	Hcu_0771.t34.path1(Hcu_0771.t34.path1)	-
GO:0032233	BP	positive regulation of actin filament bundle assembly	1	0	1	44	0.329968	0.726647	Hcu_1112.t23.path1(Hcu_1112.t23.path1)	-
GO:0035017	BP	cuticle pattern formation	1	0	1	44	0.329968	0.726647	Hcu_0897.t1.path1(Hcu_0897.t1.path1)	-
GO:0035332	BP	positive regulation of hippo signaling	1	0	1	44	0.329968	0.726647	Hcu_0897.t1.path1(Hcu_0897.t1.path1)	-
GO:0042558	BP	pteridine-containing compound metabolic process	0	1	1	44	0.329968	0.726647	-	Hcu_0674.t33.path1(Hcu_0674.t33.path1)
GO:0060180	BP	female mating behavior	0	1	1	44	0.329968	0.726647	-	Hcu_1417.t85.path1(Hcu_1417.t85.path1)
GO:0097150	BP	neuronal stem cell population maintenance	0	1	1	44	0.329968	0.726647	-	Hcu_0239.t23.path1(Hcu_0239.t23.path1)
GO:1901016	BP	regulation of potassium ion transmembrane transporter activity	1	0	1	44	0.329968	0.726647	Hcu_0006.t19.path1(Hcu_0006.t19.path1)	-
GO:1903431	BP	positive regulation of cell maturation	0	1	1	44	0.329968	0.726647	-	Hcu_0239.t23.path1(Hcu_0239.t23.path1)
GO:2000050	BP	regulation of non-canonical Wnt signaling pathway	0	1	1	44	0.329968	0.726647	-	Hcu_0107.t302.path1(Hcu_0107.t302.path1)
GO:0061008	BP	hepaticobiliary system development	1	2	3	224	0.330356	0.726647	Hcu_0636.t10.path1(Hcu_0636.t10.path1)	Hcu_0171.t52.path1(Hcu_0171.t52.path1);Hcu_1242.t41.path1(Hcu_1242.t41.path1)
GO:1903037	BP	regulation of leukocyte cell-cell adhesion	2	1	3	224	0.330356	0.726647	Hcu_0636.t10.path1(Hcu_0636.t10.path1);Hcu_0742.t69.path1(Hcu_0742.t69.path1)	Hcu_1147.t24.path1(Hcu_1147.t24.path1)
GO:0000228	CC	nuclear chromosome	0	6	6	524	0.331255	0.697119	-	Hcu_0129.t65.path1(Hcu_0129.t65.path1);Hcu_0384.t23.path1(Hcu_0384.t23.path1);Hcu_0415.t106.path1(Hcu_0415.t106.path1);Hcu_0965.t16.path1(Hcu_0965.t16.path1);Hcu_1079.t185.path1(Hcu_1079.t185.path1);Hcu_1147.t24.path1(Hcu_1147.t24.path1)
GO:0010332	BP	response to gamma radiation	2	0	2	131	0.332479	0.730222	Hcu_0409.t4.path1(Hcu_0409.t4.path1);Hcu_0674.t3.path1(Hcu_0674.t3.path1)	-
GO:0010833	BP	telomere maintenance via telomere lengthening	0	2	2	131	0.332479	0.730222	-	Hcu_0120.t61.path1(Hcu_0120.t61.path1);Hcu_0384.t23.path1(Hcu_0384.t23.path1)
GO:0006898	BP	receptor-mediated endocytosis	2	2	4	322	0.332667	0.730222	Hcu_0356.t2.path1(Hcu_0356.t2.path1);Hcu_0636.t10.path1(Hcu_0636.t10.path1)	Hcu_0307.t33.path1(Hcu_0307.t33.path1);Hcu_0907.t49.path1(Hcu_0907.t49.path1)
GO:0042752	BP	regulation of circadian rhythm	2	1	3	226	0.335319	0.734117	Hcu_0006.t19.path1(Hcu_0006.t19.path1);Hcu_1785.t15.path1(Hcu_1785.t15.path1)	Hcu_1654.t49.path1(Hcu_1654.t49.path1)
GO:0002637	BP	regulation of immunoglobulin production	1	0	1	45	0.336049	0.734117	Hcu_0636.t10.path1(Hcu_0636.t10.path1)	-
GO:0010586	BP	miRNA metabolic process	0	1	1	45	0.336049	0.734117	-	Hcu_0120.t61.path1(Hcu_0120.t61.path1)
GO:0019985	BP	translesion synthesis	0	1	1	45	0.336049	0.734117	-	Hcu_0415.t106.path1(Hcu_0415.t106.path1)
GO:0032026	BP	response to magnesium ion	1	0	1	45	0.336049	0.734117	Hcu_0006.t19.path1(Hcu_0006.t19.path1)	-
GO:0034138	BP	toll-like receptor 3 signaling pathway	0	1	1	45	0.336049	0.734117	-	Hcu_0512.t12.path1(Hcu_0512.t12.path1)
GO:0043628	BP	ncRNA 3'-end processing	0	1	1	45	0.336049	0.734117	-	Hcu_0120.t61.path1(Hcu_0120.t61.path1)
GO:0009897	CC	external side of plasma membrane	3	1	4	326	0.336334	0.699495	Hcu_0356.t2.path1(Hcu_0356.t2.path1);Hcu_0636.t10.path1(Hcu_0636.t10.path1);Hcu_0742.t69.path1(Hcu_0742.t69.path1)	Hcu_0907.t49.path1(Hcu_0907.t49.path1)
GO:0031090	CC	organelle membrane	9	14	23	2323	0.337012	0.699495	Hcu_0000.t94.path1(Hcu_0000.t94.path1);Hcu_0179.t21.path1(Hcu_0179.t21.path1);Hcu_0356.t2.path1(Hcu_0356.t2.path1);Hcu_0636.t10.path1(Hcu_0636.t10.path1);Hcu_1142.t14.path1(Hcu_1142.t14.path1);Hcu_1142.t34.path1(Hcu_1142.t34.path1);Hcu_1448.t49.path1(Hcu_1448.t49.path1);Hcu_1582.t112.path1(Hcu_1582.t112.path1);Hcu_2101.t76.path1(Hcu_2101.t76.path1)	Hcu_0076.t165.path1(Hcu_0076.t165.path1);Hcu_0077.t5.path1(Hcu_0077.t5.path1);Hcu_0120.t61.path1(Hcu_0120.t61.path1);Hcu_0307.t33.path1(Hcu_0307.t33.path1);Hcu_0447.t34.path1(Hcu_0447.t34.path1);Hcu_0547.t38.path1(Hcu_0547.t38.path1);Hcu_0674.t33.path1(Hcu_0674.t33.path1);Hcu_0840.t42.path1(Hcu_0840.t42.path1);Hcu_0907.t49.path1(Hcu_0907.t49.path1);Hcu_1142.t82.path1(Hcu_1142.t82.path1);Hcu_1791.…
GO:0044421	CC	extracellular region part	7	6	13	1256	0.337345	0.699495	Hcu_0636.t10.path1(Hcu_0636.t10.path1);Hcu_0742.t69.path1(Hcu_0742.t69.path1);Hcu_0745.t106.path1(Hcu_0745.t106.path1);Hcu_0804.t25.path1(Hcu_0804.t25.path1);Hcu_1582.t188.path1(Hcu_1582.t188.path1);Hcu_1582.t190.path1(Hcu_1582.t190.path1);Hcu_2284.t45.path1(Hcu_2284.t45.path1)	Hcu_0063.t42.path1(Hcu_0063.t42.path1);Hcu_0098.t41.path1(Hcu_0098.t41.path1);Hcu_0153.t10.path1(Hcu_0153.t10.path1);Hcu_0907.t49.path1(Hcu_0907.t49.path1);Hcu_1417.t85.path1(Hcu_1417.t85.path1);Hcu_1852.t10.path1(Hcu_1852.t10.path1)
GO:0006997	BP	nucleus organization	1	2	3	227	0.3378	0.736934	Hcu_2101.t76.path1(Hcu_2101.t76.path1)	Hcu_0161.t4.path1(Hcu_0161.t4.path1);Hcu_2743.t1.path1(Hcu_2743.t1.path1)
GO:1901991	BP	negative regulation of mitotic cell cycle phase transition	0	3	3	227	0.3378	0.736934	-	Hcu_0073.t232.path1(Hcu_0073.t232.path1);Hcu_1079.t185.path1(Hcu_1079.t185.path1);Hcu_1944.t26.path1(Hcu_1944.t26.path1)
GO:0055076	BP	transition metal ion homeostasis	2	0	2	133	0.339092	0.739249	Hcu_0179.t21.path1(Hcu_0179.t21.path1);Hcu_0771.t34.path1(Hcu_0771.t34.path1)	-
GO:0035579	CC	specific granule membrane	1	1	2	134	0.339395	0.700313	Hcu_0636.t10.path1(Hcu_0636.t10.path1)	Hcu_0076.t165.path1(Hcu_0076.t165.path1)
GO:0003824	MF	catalytic activity	16	31	47	5276	0.340416	0.575698	Hcu_0000.t94.path1(Hcu_0000.t94.path1);Hcu_0307.t64.path1(Hcu_0307.t64.path1);Hcu_0346.t21.path1(Hcu_0346.t21.path1);Hcu_0409.t4.path1(Hcu_0409.t4.path1);Hcu_0674.t3.path1(Hcu_0674.t3.path1);Hcu_0745.t106.path1(Hcu_0745.t106.path1);Hcu_0771.t34.path1(Hcu_0771.t34.path1);Hcu_0926.t26.path1(Hcu_0926.t26.path1);Hcu_1142.t12.path1(Hcu_1142.t12.path1);Hcu_1142.t13.path1(Hcu_1142.t13.path1);Hcu_1204.t7…	Hcu_0054.t35.path1(Hcu_0054.t35.path1);Hcu_0063.t42.path1(Hcu_0063.t42.path1);Hcu_0069.t69.path1(Hcu_0069.t69.path1);Hcu_0077.t5.path1(Hcu_0077.t5.path1);Hcu_0098.t41.path1(Hcu_0098.t41.path1);Hcu_0120.t61.path1(Hcu_0120.t61.path1);Hcu_0138.t97.path1(Hcu_0138.t97.path1);Hcu_0153.t10.path1(Hcu_0153.t10.path1);Hcu_0198.t9.path1(Hcu_0198.t9.path1);Hcu_0212.t10.path1(Hcu_0212.t10.path1);Hcu_0239.t23.…
GO:0004722	MF	protein serine/threonine phosphatase activity	0	1	1	49	0.340538	0.575698	-	Hcu_1785.t67.path1(Hcu_1785.t67.path1)
GO:0045182	MF	translation regulator activity	0	1	1	49	0.340538	0.575698	-	Hcu_0674.t33.path1(Hcu_0674.t33.path1)
GO:0000305	BP	response to oxygen radical	0	1	1	46	0.342076	0.740199	-	Hcu_0674.t33.path1(Hcu_0674.t33.path1)
GO:0006030	BP	chitin metabolic process	0	1	1	46	0.342076	0.740199	-	Hcu_0063.t42.path1(Hcu_0063.t42.path1)
GO:0006828	BP	manganese ion transport	1	0	1	46	0.342076	0.740199	Hcu_0629.t30.path1(Hcu_0629.t30.path1)	-
GO:0008345	BP	larval locomotory behavior	1	0	1	46	0.342076	0.740199	Hcu_0006.t19.path1(Hcu_0006.t19.path1)	-
GO:0032663	BP	regulation of interleukin-2 production	1	0	1	46	0.342076	0.740199	Hcu_0636.t10.path1(Hcu_0636.t10.path1)	-
GO:0044319	BP	wound healing, spreading of cells	1	0	1	46	0.342076	0.740199	Hcu_0636.t10.path1(Hcu_0636.t10.path1)	-
GO:0045600	BP	positive regulation of fat cell differentiation	0	1	1	46	0.342076	0.740199	-	Hcu_0512.t12.path1(Hcu_0512.t12.path1)
GO:0045646	BP	regulation of erythrocyte differentiation	0	1	1	46	0.342076	0.740199	-	Hcu_0102.t51.path1(Hcu_0102.t51.path1)
GO:0045687	BP	positive regulation of glial cell differentiation	1	0	1	46	0.342076	0.740199	Hcu_0742.t69.path1(Hcu_0742.t69.path1)	-
GO:0090505	BP	epiboly involved in wound healing	1	0	1	46	0.342076	0.740199	Hcu_0636.t10.path1(Hcu_0636.t10.path1)	-
GO:0097009	BP	energy homeostasis	1	0	1	46	0.342076	0.740199	Hcu_0636.t10.path1(Hcu_0636.t10.path1)	-
GO:0070227	BP	lymphocyte apoptotic process	2	0	2	134	0.342392	0.740381	Hcu_0636.t10.path1(Hcu_0636.t10.path1);Hcu_2378.t11.path1(Hcu_2378.t11.path1)	-
GO:0046883	BP	regulation of hormone secretion	4	0	4	328	0.345031	0.745584	Hcu_0006.t19.path1(Hcu_0006.t19.path1);Hcu_0742.t69.path1(Hcu_0742.t69.path1);Hcu_1112.t23.path1(Hcu_1112.t23.path1);Hcu_1785.t15.path1(Hcu_1785.t15.path1)	-
GO:0004888	MF	transmembrane signaling receptor activity	5	1	6	567	0.345391	0.581365	Hcu_0346.t21.path1(Hcu_0346.t21.path1);Hcu_0356.t2.path1(Hcu_0356.t2.path1);Hcu_0742.t69.path1(Hcu_0742.t69.path1);Hcu_1112.t23.path1(Hcu_1112.t23.path1);Hcu_1785.t15.path1(Hcu_1785.t15.path1)	Hcu_0547.t38.path1(Hcu_0547.t38.path1)
GO:0036477	CC	somatodendritic compartment	8	4	12	1158	0.345505	0.701009	Hcu_0006.t19.path1(Hcu_0006.t19.path1);Hcu_0346.t21.path1(Hcu_0346.t21.path1);Hcu_0356.t2.path1(Hcu_0356.t2.path1);Hcu_0409.t4.path1(Hcu_0409.t4.path1);Hcu_0674.t3.path1(Hcu_0674.t3.path1);Hcu_0742.t69.path1(Hcu_0742.t69.path1);Hcu_1112.t23.path1(Hcu_1112.t23.path1);Hcu_1785.t15.path1(Hcu_1785.t15.path1)	Hcu_0447.t34.path1(Hcu_0447.t34.path1);Hcu_0547.t38.path1(Hcu_0547.t38.path1);Hcu_1605.t10.path1(Hcu_1605.t10.path1);Hcu_2199.t24.path1(Hcu_2199.t24.path1)
GO:0007188	BP	adenylate cyclase-modulating G protein-coupled receptor signaling pathway	1	1	2	135	0.345686	0.746494	Hcu_1785.t15.path1(Hcu_1785.t15.path1)	Hcu_0547.t38.path1(Hcu_0547.t38.path1)
GO:0043204	CC	perikaryon	2	0	2	136	0.345944	0.701009	Hcu_0006.t19.path1(Hcu_0006.t19.path1);Hcu_0356.t2.path1(Hcu_0356.t2.path1)	-
GO:0019205	MF	nucleobase-containing compound kinase activity	0	1	1	50	0.34613	0.581365	-	Hcu_1242.t41.path1(Hcu_1242.t41.path1)
GO:0030134	CC	COPII-coated ER to Golgi transport vesicle	1	0	1	47	0.346152	0.701009	Hcu_0356.t2.path1(Hcu_0356.t2.path1)	-
GO:0005576	CC	extracellular region	10	8	18	1797	0.346361	0.701009	Hcu_0356.t2.path1(Hcu_0356.t2.path1);Hcu_0636.t10.path1(Hcu_0636.t10.path1);Hcu_0742.t69.path1(Hcu_0742.t69.path1);Hcu_0745.t106.path1(Hcu_0745.t106.path1);Hcu_0804.t25.path1(Hcu_0804.t25.path1);Hcu_1362.t1.path1(Hcu_1362.t1.path1);Hcu_1582.t188.path1(Hcu_1582.t188.path1);Hcu_1582.t190.path1(Hcu_1582.t190.path1);Hcu_2284.t45.path1(Hcu_2284.t45.path1);Hcu_2378.t11.path1(Hcu_2378.t11.path1)	Hcu_0063.t42.path1(Hcu_0063.t42.path1);Hcu_0098.t41.path1(Hcu_0098.t41.path1);Hcu_0153.t10.path1(Hcu_0153.t10.path1);Hcu_0328.t26.path1(Hcu_0328.t26.path1);Hcu_0907.t49.path1(Hcu_0907.t49.path1);Hcu_1142.t82.path1(Hcu_1142.t82.path1);Hcu_1417.t85.path1(Hcu_1417.t85.path1);Hcu_1852.t10.path1(Hcu_1852.t10.path1)
GO:0008206	BP	bile acid metabolic process	0	1	1	47	0.348048	0.748057	-	Hcu_1276.t4.path1(Hcu_1276.t4.path1)
[truncated: 2,139 more rows]

## Sheet: Table S3
GO.ID	Category	Term	Up	Down	DEG	Total	Pvalue	adjustPvalue	Up_gene	Down_gene
GO:0004504	MF	peptidylglycine monooxygenase activity	5	0	5	5	5.08e-09	3.14e-06	Hcu_0242.t43.path1(Hcu_0242.t43.path1);Hcu_0242.t46.path1(Hcu_0242.t46.path1);Hcu_0242.t47.path1(Hcu_0242.t47.path1);Hcu_0242.t52.path1(Hcu_0242.t52.path1);Hcu_0242.t53.path1(Hcu_0242.t53.path1)	-
GO:0001519	BP	peptide amidation	5	0	5	5	6.41e-09	1.83e-05	Hcu_0242.t43.path1(Hcu_0242.t43.path1);Hcu_0242.t46.path1(Hcu_0242.t46.path1);Hcu_0242.t47.path1(Hcu_0242.t47.path1);Hcu_0242.t52.path1(Hcu_0242.t52.path1);Hcu_0242.t53.path1(Hcu_0242.t53.path1)	-
GO:0018032	BP	protein amidation	5	0	5	5	6.41e-09	1.83e-05	Hcu_0242.t43.path1(Hcu_0242.t43.path1);Hcu_0242.t46.path1(Hcu_0242.t46.path1);Hcu_0242.t47.path1(Hcu_0242.t47.path1);Hcu_0242.t52.path1(Hcu_0242.t52.path1);Hcu_0242.t53.path1(Hcu_0242.t53.path1)	-
GO:0016842	MF	amidine-lyase activity	5	2	7	14	7.13e-09	3.14e-06	Hcu_0242.t43.path1(Hcu_0242.t43.path1);Hcu_0242.t46.path1(Hcu_0242.t46.path1);Hcu_0242.t47.path1(Hcu_0242.t47.path1);Hcu_0242.t52.path1(Hcu_0242.t52.path1);Hcu_0242.t53.path1(Hcu_0242.t53.path1)	Hcu_2285.t10.path1(Hcu_2285.t10.path1);Hcu_2285.t9.path1(Hcu_2285.t9.path1)
GO:0004598	MF	peptidylamidoglycolate lyase activity	5	0	5	7	1.03e-07	3.02e-05	Hcu_0242.t43.path1(Hcu_0242.t43.path1);Hcu_0242.t46.path1(Hcu_0242.t46.path1);Hcu_0242.t47.path1(Hcu_0242.t47.path1);Hcu_0242.t52.path1(Hcu_0242.t52.path1);Hcu_0242.t53.path1(Hcu_0242.t53.path1)	-
GO:0005576	CC	extracellular region	38	34	72	1797	1.48e-07	8.36e-05	Hcu_0009.t91.path1(Hcu_0009.t91.path1);Hcu_0062.t49.path1(Hcu_0062.t49.path1);Hcu_0063.t42.path1(Hcu_0063.t42.path1);Hcu_0063.t60.path1(Hcu_0063.t60.path1);Hcu_0218.t24.path1(Hcu_0218.t24.path1);Hcu_0242.t43.path1(Hcu_0242.t43.path1);Hcu_0242.t46.path1(Hcu_0242.t46.path1);Hcu_0242.t47.path1(Hcu_0242.t47.path1);Hcu_0242.t52.path1(Hcu_0242.t52.path1);Hcu_0242.t53.path1(Hcu_0242.t53.path1);Hcu_0318.…	Hcu_0025.t38.path1(Hcu_0025.t38.path1);Hcu_0061.t12.path1(Hcu_0061.t12.path1);Hcu_0098.t41.path1(Hcu_0098.t41.path1);Hcu_0102.t123.path1(Hcu_0102.t123.path1);Hcu_0194.t19.path1(Hcu_0194.t19.path1);Hcu_0212.t46.path1(Hcu_0212.t46.path1);Hcu_0341.t2.path1(Hcu_0341.t2.path1);Hcu_0350.t62.path1(Hcu_0350.t62.path1);Hcu_0350.t63.path1(Hcu_0350.t63.path1);Hcu_0444.t12.path1(Hcu_0444.t12.path1);Hcu_0479.…
GO:0016840	MF	carbon-nitrogen lyase activity	5	2	7	21	2.12e-07	4.66e-05	Hcu_0242.t43.path1(Hcu_0242.t43.path1);Hcu_0242.t46.path1(Hcu_0242.t46.path1);Hcu_0242.t47.path1(Hcu_0242.t47.path1);Hcu_0242.t52.path1(Hcu_0242.t52.path1);Hcu_0242.t53.path1(Hcu_0242.t53.path1)	Hcu_2285.t10.path1(Hcu_2285.t10.path1);Hcu_2285.t9.path1(Hcu_2285.t9.path1)
GO:0016715	MF	oxidoreductase activity, acting on paired donors, with incorporation or reduction of molecular oxygen, reduced ascorbate as one donor, and incorporation of one atom of oxygen	5	2	7	24	5.95e-07	0.000104879	Hcu_0242.t43.path1(Hcu_0242.t43.path1);Hcu_0242.t46.path1(Hcu_0242.t46.path1);Hcu_0242.t47.path1(Hcu_0242.t47.path1);Hcu_0242.t52.path1(Hcu_0242.t52.path1);Hcu_0242.t53.path1(Hcu_0242.t53.path1)	Hcu_0829.t28.path1(Hcu_0829.t28.path1);Hcu_1957.t20.path1(Hcu_1957.t20.path1)
GO:0031179	BP	peptide modification	5	0	5	9	7.48e-07	0.00142062	Hcu_0242.t43.path1(Hcu_0242.t43.path1);Hcu_0242.t46.path1(Hcu_0242.t46.path1);Hcu_0242.t47.path1(Hcu_0242.t47.path1);Hcu_0242.t52.path1(Hcu_0242.t52.path1);Hcu_0242.t53.path1(Hcu_0242.t53.path1)	-
GO:0016829	MF	lyase activity	10	6	16	177	1.85e-06	0.000271512	Hcu_0242.t43.path1(Hcu_0242.t43.path1);Hcu_0242.t46.path1(Hcu_0242.t46.path1);Hcu_0242.t47.path1(Hcu_0242.t47.path1);Hcu_0242.t52.path1(Hcu_0242.t52.path1);Hcu_0242.t53.path1(Hcu_0242.t53.path1);Hcu_0253.t92.path1(Hcu_0253.t92.path1);Hcu_0426.t68.path1(Hcu_0426.t68.path1);Hcu_0808.t1.path1(Hcu_0808.t1.path1);Hcu_0808.t2.path1(Hcu_0808.t2.path1);Hcu_1028.t59.path1(Hcu_1028.t59.path1)	Hcu_0330.t123.path1(Hcu_0330.t123.path1);Hcu_0493.t188.path1(Hcu_0493.t188.path1);Hcu_0540.t13.path1(Hcu_0540.t13.path1);Hcu_1260.t91.path1(Hcu_1260.t91.path1);Hcu_2285.t10.path1(Hcu_2285.t10.path1);Hcu_2285.t9.path1(Hcu_2285.t9.path1)
GO:0005615	CC	extracellular space	20	22	42	976	1.94e-05	0.00551069	Hcu_0009.t91.path1(Hcu_0009.t91.path1);Hcu_0062.t49.path1(Hcu_0062.t49.path1);Hcu_0063.t42.path1(Hcu_0063.t42.path1);Hcu_0063.t60.path1(Hcu_0063.t60.path1);Hcu_0218.t24.path1(Hcu_0218.t24.path1);Hcu_0242.t43.path1(Hcu_0242.t43.path1);Hcu_0242.t46.path1(Hcu_0242.t46.path1);Hcu_0242.t47.path1(Hcu_0242.t47.path1);Hcu_0242.t52.path1(Hcu_0242.t52.path1);Hcu_0242.t53.path1(Hcu_0242.t53.path1);Hcu_0318.…	Hcu_0025.t38.path1(Hcu_0025.t38.path1);Hcu_0098.t41.path1(Hcu_0098.t41.path1);Hcu_0102.t123.path1(Hcu_0102.t123.path1);Hcu_0194.t19.path1(Hcu_0194.t19.path1);Hcu_0212.t46.path1(Hcu_0212.t46.path1);Hcu_0341.t2.path1(Hcu_0341.t2.path1);Hcu_0483.t182.path1(Hcu_0483.t182.path1);Hcu_0611.t35.path1(Hcu_0611.t35.path1);Hcu_0829.t28.path1(Hcu_0829.t28.path1);Hcu_1016.t47.path1(Hcu_1016.t47.path1);Hcu_107…
GO:0004497	MF	monooxygenase activity	5	6	11	106	2.15e-05	0.00270795	Hcu_0242.t43.path1(Hcu_0242.t43.path1);Hcu_0242.t46.path1(Hcu_0242.t46.path1);Hcu_0242.t47.path1(Hcu_0242.t47.path1);Hcu_0242.t52.path1(Hcu_0242.t52.path1);Hcu_0242.t53.path1(Hcu_0242.t53.path1)	Hcu_0829.t28.path1(Hcu_0829.t28.path1);Hcu_1214.t20.path1(Hcu_1214.t20.path1);Hcu_1325.t1.path1(Hcu_1325.t1.path1);Hcu_1742.t16.path1(Hcu_1742.t16.path1);Hcu_1747.t56.path1(Hcu_1747.t56.path1);Hcu_1957.t20.path1(Hcu_1957.t20.path1)
GO:0031960	BP	response to corticosteroid	13	7	20	308	3.21e-05	0.0339173	Hcu_0062.t49.path1(Hcu_0062.t49.path1);Hcu_0242.t43.path1(Hcu_0242.t43.path1);Hcu_0242.t46.path1(Hcu_0242.t46.path1);Hcu_0242.t47.path1(Hcu_0242.t47.path1);Hcu_0242.t52.path1(Hcu_0242.t52.path1);Hcu_0242.t53.path1(Hcu_0242.t53.path1);Hcu_0288.t15.path1(Hcu_0288.t15.path1);Hcu_0350.t37.path1(Hcu_0350.t37.path1);Hcu_1056.t59.path1(Hcu_1056.t59.path1);Hcu_1181.t18.path1(Hcu_1181.t18.path1);Hcu_1261.…	Hcu_0359.t44.path1(Hcu_0359.t44.path1);Hcu_0444.t12.path1(Hcu_0444.t12.path1);Hcu_0611.t35.path1(Hcu_0611.t35.path1);Hcu_0661.t46.path1(Hcu_0661.t46.path1);Hcu_1079.t75.path1(Hcu_1079.t75.path1);Hcu_1448.t55.path1(Hcu_1448.t55.path1);Hcu_1747.t56.path1(Hcu_1747.t56.path1)
GO:0019752	BP	carboxylic acid metabolic process	23	20	43	983	3.5e-05	0.0339173	Hcu_0193.t15.path1(Hcu_0193.t15.path1);Hcu_0242.t43.path1(Hcu_0242.t43.path1);Hcu_0242.t46.path1(Hcu_0242.t46.path1);Hcu_0242.t47.path1(Hcu_0242.t47.path1);Hcu_0242.t52.path1(Hcu_0242.t52.path1);Hcu_0242.t53.path1(Hcu_0242.t53.path1);Hcu_0253.t92.path1(Hcu_0253.t92.path1);Hcu_0288.t15.path1(Hcu_0288.t15.path1);Hcu_0350.t37.path1(Hcu_0350.t37.path1);Hcu_0415.t17.path1(Hcu_0415.t17.path1);Hcu_0426.…	Hcu_0077.t5.path1(Hcu_0077.t5.path1);Hcu_0099.t56.path1(Hcu_0099.t56.path1);Hcu_0138.t83.path1(Hcu_0138.t83.path1);Hcu_0330.t123.path1(Hcu_0330.t123.path1);Hcu_0359.t44.path1(Hcu_0359.t44.path1);Hcu_0493.t188.path1(Hcu_0493.t188.path1);Hcu_0540.t13.path1(Hcu_0540.t13.path1);Hcu_0611.t35.path1(Hcu_0611.t35.path1);Hcu_0784.t110.path1(Hcu_0784.t110.path1);Hcu_0936.t38.path1(Hcu_0936.t38.path1);Hcu_1…
GO:0009404	BP	toxin metabolic process	5	1	6	28	3.57e-05	0.0339173	Hcu_0242.t43.path1(Hcu_0242.t43.path1);Hcu_0242.t46.path1(Hcu_0242.t46.path1);Hcu_0242.t47.path1(Hcu_0242.t47.path1);Hcu_0242.t52.path1(Hcu_0242.t52.path1);Hcu_0242.t53.path1(Hcu_0242.t53.path1)	Hcu_0119.t14.path1(Hcu_0119.t14.path1)
GO:0010830	BP	regulation of myotube differentiation	5	3	8	58	5.23e-05	0.0425743	Hcu_0171.t10.path1(Hcu_0171.t10.path1);Hcu_0415.t77.path1(Hcu_0415.t77.path1);Hcu_1578.t15.path1(Hcu_1578.t15.path1);Hcu_1578.t19.path1(Hcu_1578.t19.path1);Hcu_3435.t1.path1(Hcu_3435.t1.path1)	Hcu_0444.t12.path1(Hcu_0444.t12.path1);Hcu_2193.t1.path1(Hcu_2193.t1.path1);Hcu_8260.t45.path1(Hcu_8260.t45.path1)
GO:0043548	MF	phosphatidylinositol 3-kinase binding	5	2	7	48	8.06e-05	0.00887072	Hcu_0061.t35.path1(Hcu_0061.t35.path1);Hcu_0288.t15.path1(Hcu_0288.t15.path1);Hcu_0523.t111.path1(Hcu_0523.t111.path1);Hcu_1261.t10.path1(Hcu_1261.t10.path1);Hcu_1404.t73.path1(Hcu_1404.t73.path1)	Hcu_0474.t16.path1(Hcu_0474.t16.path1);Hcu_0493.t71.path1(Hcu_0493.t71.path1)
GO:0050878	BP	regulation of body fluid levels	16	7	23	413	9.1e-05	0.0593987	Hcu_0062.t49.path1(Hcu_0062.t49.path1);Hcu_0063.t60.path1(Hcu_0063.t60.path1);Hcu_0242.t43.path1(Hcu_0242.t43.path1);Hcu_0242.t46.path1(Hcu_0242.t46.path1);Hcu_0242.t47.path1(Hcu_0242.t47.path1);Hcu_0242.t52.path1(Hcu_0242.t52.path1);Hcu_0242.t53.path1(Hcu_0242.t53.path1);Hcu_0288.t15.path1(Hcu_0288.t15.path1);Hcu_0415.t77.path1(Hcu_0415.t77.path1);Hcu_0954.t160.path1(Hcu_0954.t160.path1);Hcu_102…	Hcu_0359.t44.path1(Hcu_0359.t44.path1);Hcu_0622.t4.path1(Hcu_0622.t4.path1);Hcu_1448.t55.path1(Hcu_1448.t55.path1);Hcu_1698.t9.path1(Hcu_1698.t9.path1);Hcu_1804.t33.path1(Hcu_1804.t33.path1);Hcu_2193.t1.path1(Hcu_2193.t1.path1);Hcu_2266.t25.path1(Hcu_2266.t25.path1)
GO:0005581	CC	collagen trimer	0	4	4	12	9.93e-05	0.0187696	-	Hcu_0845.t6.path1(Hcu_0845.t6.path1);Hcu_0845.t8.path1(Hcu_0845.t8.path1);Hcu_1448.t55.path1(Hcu_1448.t55.path1);Hcu_1897.t1.path1(Hcu_1897.t1.path1)
GO:0060135	BP	maternal process involved in female pregnancy	8	0	8	64	0.00010711	0.0593987	Hcu_0242.t43.path1(Hcu_0242.t43.path1);Hcu_0242.t46.path1(Hcu_0242.t46.path1);Hcu_0242.t47.path1(Hcu_0242.t47.path1);Hcu_0242.t52.path1(Hcu_0242.t52.path1);Hcu_0242.t53.path1(Hcu_0242.t53.path1);Hcu_1019.t4.path1(Hcu_1019.t4.path1);Hcu_1150.t39.path1(Hcu_1150.t39.path1);Hcu_1181.t18.path1(Hcu_1181.t18.path1)	-
GO:0032787	BP	monocarboxylic acid metabolic process	14	14	28	562	0.000109876	0.0593987	Hcu_0242.t43.path1(Hcu_0242.t43.path1);Hcu_0242.t46.path1(Hcu_0242.t46.path1);Hcu_0242.t47.path1(Hcu_0242.t47.path1);Hcu_0242.t52.path1(Hcu_0242.t52.path1);Hcu_0242.t53.path1(Hcu_0242.t53.path1);Hcu_0253.t92.path1(Hcu_0253.t92.path1);Hcu_0350.t37.path1(Hcu_0350.t37.path1);Hcu_0493.t11.path1(Hcu_0493.t11.path1);Hcu_0918.t53.path1(Hcu_0918.t53.path1);Hcu_0918.t55.path1(Hcu_0918.t55.path1);Hcu_1142.…	Hcu_0077.t5.path1(Hcu_0077.t5.path1);Hcu_0138.t83.path1(Hcu_0138.t83.path1);Hcu_0330.t123.path1(Hcu_0330.t123.path1);Hcu_0359.t44.path1(Hcu_0359.t44.path1);Hcu_0611.t35.path1(Hcu_0611.t35.path1);Hcu_0784.t110.path1(Hcu_0784.t110.path1);Hcu_1214.t20.path1(Hcu_1214.t20.path1);Hcu_1310.t78.path1(Hcu_1310.t78.path1);Hcu_1325.t1.path1(Hcu_1325.t1.path1);Hcu_1344.t1.path1(Hcu_1344.t1.path1);Hcu_1742.t1…
GO:1901700	BP	response to oxygen-containing compound	41	24	65	1795	0.000114649	0.0593987	Hcu_0009.t91.path1(Hcu_0009.t91.path1);Hcu_0061.t35.path1(Hcu_0061.t35.path1);Hcu_0062.t49.path1(Hcu_0062.t49.path1);Hcu_0242.t43.path1(Hcu_0242.t43.path1);Hcu_0242.t46.path1(Hcu_0242.t46.path1);Hcu_0242.t47.path1(Hcu_0242.t47.path1);Hcu_0242.t52.path1(Hcu_0242.t52.path1);Hcu_0242.t53.path1(Hcu_0242.t53.path1);Hcu_0268.t26.path1(Hcu_0268.t26.path1);Hcu_0288.t15.path1(Hcu_0288.t15.path1);Hcu_0350.…	Hcu_0102.t123.path1(Hcu_0102.t123.path1);Hcu_0212.t46.path1(Hcu_0212.t46.path1);Hcu_0359.t44.path1(Hcu_0359.t44.path1);Hcu_0444.t12.path1(Hcu_0444.t12.path1);Hcu_0474.t16.path1(Hcu_0474.t16.path1);Hcu_0493.t71.path1(Hcu_0493.t71.path1);Hcu_0622.t4.path1(Hcu_0622.t4.path1);Hcu_0784.t110.path1(Hcu_0784.t110.path1);Hcu_1017.t1.path1(Hcu_1017.t1.path1);Hcu_1079.t75.path1(Hcu_1079.t75.path1);Hcu_1079.…
GO:0043436	BP	oxoacid metabolic process	24	20	44	1072	0.000125201	0.0594601	Hcu_0193.t15.path1(Hcu_0193.t15.path1);Hcu_0242.t43.path1(Hcu_0242.t43.path1);Hcu_0242.t46.path1(Hcu_0242.t46.path1);Hcu_0242.t47.path1(Hcu_0242.t47.path1);Hcu_0242.t52.path1(Hcu_0242.t52.path1);Hcu_0242.t53.path1(Hcu_0242.t53.path1);Hcu_0253.t92.path1(Hcu_0253.t92.path1);Hcu_0288.t15.path1(Hcu_0288.t15.path1);Hcu_0350.t37.path1(Hcu_0350.t37.path1);Hcu_0415.t17.path1(Hcu_0415.t17.path1);Hcu_0426.…	Hcu_0077.t5.path1(Hcu_0077.t5.path1);Hcu_0099.t56.path1(Hcu_0099.t56.path1);Hcu_0138.t83.path1(Hcu_0138.t83.path1);Hcu_0330.t123.path1(Hcu_0330.t123.path1);Hcu_0359.t44.path1(Hcu_0359.t44.path1);Hcu_0493.t188.path1(Hcu_0493.t188.path1);Hcu_0540.t13.path1(Hcu_0540.t13.path1);Hcu_0611.t35.path1(Hcu_0611.t35.path1);Hcu_0784.t110.path1(Hcu_0784.t110.path1);Hcu_0936.t38.path1(Hcu_0936.t38.path1);Hcu_1…
GO:0051384	BP	response to glucocorticoid	13	5	18	289	0.000135728	0.0595009	Hcu_0062.t49.path1(Hcu_0062.t49.path1);Hcu_0242.t43.path1(Hcu_0242.t43.path1);Hcu_0242.t46.path1(Hcu_0242.t46.path1);Hcu_0242.t47.path1(Hcu_0242.t47.path1);Hcu_0242.t52.path1(Hcu_0242.t52.path1);Hcu_0242.t53.path1(Hcu_0242.t53.path1);Hcu_0288.t15.path1(Hcu_0288.t15.path1);Hcu_0350.t37.path1(Hcu_0350.t37.path1);Hcu_1056.t59.path1(Hcu_1056.t59.path1);Hcu_1181.t18.path1(Hcu_1181.t18.path1);Hcu_1261.…	Hcu_0359.t44.path1(Hcu_0359.t44.path1);Hcu_0611.t35.path1(Hcu_0611.t35.path1);Hcu_0661.t46.path1(Hcu_0661.t46.path1);Hcu_1079.t75.path1(Hcu_1079.t75.path1);Hcu_1747.t56.path1(Hcu_1747.t56.path1)
GO:0009628	BP	response to abiotic stimulus	39	26	65	1810	0.000146553	0.0596573	Hcu_0062.t49.path1(Hcu_0062.t49.path1);Hcu_0070.t25.path1(Hcu_0070.t25.path1);Hcu_0099.t17.path1(Hcu_0099.t17.path1);Hcu_0171.t10.path1(Hcu_0171.t10.path1);Hcu_0242.t43.path1(Hcu_0242.t43.path1);Hcu_0242.t46.path1(Hcu_0242.t46.path1);Hcu_0242.t47.path1(Hcu_0242.t47.path1);Hcu_0242.t52.path1(Hcu_0242.t52.path1);Hcu_0242.t53.path1(Hcu_0242.t53.path1);Hcu_0268.t26.path1(Hcu_0268.t26.path1);Hcu_0288.…	Hcu_0069.t69.path1(Hcu_0069.t69.path1);Hcu_0083.t78.path1(Hcu_0083.t78.path1);Hcu_0357.t75.path1(Hcu_0357.t75.path1);Hcu_0359.t44.path1(Hcu_0359.t44.path1);Hcu_0381.t15.path1(Hcu_0381.t15.path1);Hcu_0384.t23.path1(Hcu_0384.t23.path1);Hcu_0438.t32.path1(Hcu_0438.t32.path1);Hcu_0444.t12.path1(Hcu_0444.t12.path1);Hcu_0474.t16.path1(Hcu_0474.t16.path1);Hcu_0622.t4.path1(Hcu_0622.t4.path1);Hcu_1017.t1…
GO:0006082	BP	organic acid metabolic process	24	20	44	1083	0.000157709	0.0599191	Hcu_0193.t15.path1(Hcu_0193.t15.path1);Hcu_0242.t43.path1(Hcu_0242.t43.path1);Hcu_0242.t46.path1(Hcu_0242.t46.path1);Hcu_0242.t47.path1(Hcu_0242.t47.path1);Hcu_0242.t52.path1(Hcu_0242.t52.path1);Hcu_0242.t53.path1(Hcu_0242.t53.path1);Hcu_0253.t92.path1(Hcu_0253.t92.path1);Hcu_0288.t15.path1(Hcu_0288.t15.path1);Hcu_0350.t37.path1(Hcu_0350.t37.path1);Hcu_0415.t17.path1(Hcu_0415.t17.path1);Hcu_0426.…	Hcu_0077.t5.path1(Hcu_0077.t5.path1);Hcu_0099.t56.path1(Hcu_0099.t56.path1);Hcu_0138.t83.path1(Hcu_0138.t83.path1);Hcu_0330.t123.path1(Hcu_0330.t123.path1);Hcu_0359.t44.path1(Hcu_0359.t44.path1);Hcu_0493.t188.path1(Hcu_0493.t188.path1);Hcu_0540.t13.path1(Hcu_0540.t13.path1);Hcu_0611.t35.path1(Hcu_0611.t35.path1);Hcu_0784.t110.path1(Hcu_0784.t110.path1);Hcu_0936.t38.path1(Hcu_0936.t38.path1);Hcu_1…
GO:0034162	BP	toll-like receptor 9 signaling pathway	5	1	6	37	0.000185003	0.0658958	Hcu_0061.t35.path1(Hcu_0061.t35.path1);Hcu_0523.t111.path1(Hcu_0523.t111.path1);Hcu_1056.t21.path1(Hcu_1056.t21.path1);Hcu_1843.t29.path1(Hcu_1843.t29.path1);Hcu_2228.t112.path1(Hcu_2228.t112.path1)	Hcu_0493.t71.path1(Hcu_0493.t71.path1)
GO:0098644	CC	complex of collagen trimers	0	3	3	6	0.000201533	0.0285673	-	Hcu_0845.t6.path1(Hcu_0845.t6.path1);Hcu_0845.t8.path1(Hcu_0845.t8.path1);Hcu_1448.t55.path1(Hcu_1448.t55.path1)
GO:0030198	BP	extracellular matrix organization	7	13	20	353	0.000209111	0.0701013	Hcu_0063.t60.path1(Hcu_0063.t60.path1);Hcu_0107.t167.path1(Hcu_0107.t167.path1);Hcu_0965.t1.path1(Hcu_0965.t1.path1);Hcu_1019.t4.path1(Hcu_1019.t4.path1);Hcu_1181.t18.path1(Hcu_1181.t18.path1);Hcu_1404.t77.path1(Hcu_1404.t77.path1);Hcu_1404.t78.path1(Hcu_1404.t78.path1)	Hcu_0061.t12.path1(Hcu_0061.t12.path1);Hcu_0444.t12.path1(Hcu_0444.t12.path1);Hcu_0501.t34.path1(Hcu_0501.t34.path1);Hcu_0845.t8.path1(Hcu_0845.t8.path1);Hcu_1079.t75.path1(Hcu_1079.t75.path1);Hcu_1079.t83.path1(Hcu_1079.t83.path1);Hcu_1208.t285.path1(Hcu_1208.t285.path1);Hcu_1404.t87.path1(Hcu_1404.t87.path1);Hcu_1448.t55.path1(Hcu_1448.t55.path1);Hcu_1605.t10.path1(Hcu_1605.t10.path1);Hcu_1897.…
GO:0033993	BP	response to lipid	23	18	41	1003	0.000238509	0.0749023	Hcu_0009.t91.path1(Hcu_0009.t91.path1);Hcu_0062.t49.path1(Hcu_0062.t49.path1);Hcu_0242.t43.path1(Hcu_0242.t43.path1);Hcu_0242.t46.path1(Hcu_0242.t46.path1);Hcu_0242.t47.path1(Hcu_0242.t47.path1);Hcu_0242.t52.path1(Hcu_0242.t52.path1);Hcu_0242.t53.path1(Hcu_0242.t53.path1);Hcu_0288.t15.path1(Hcu_0288.t15.path1);Hcu_0350.t37.path1(Hcu_0350.t37.path1);Hcu_0493.t66.path1(Hcu_0493.t66.path1);Hcu_0630.…	Hcu_0359.t44.path1(Hcu_0359.t44.path1);Hcu_0438.t32.path1(Hcu_0438.t32.path1);Hcu_0444.t12.path1(Hcu_0444.t12.path1);Hcu_0474.t16.path1(Hcu_0474.t16.path1);Hcu_0611.t35.path1(Hcu_0611.t35.path1);Hcu_0661.t46.path1(Hcu_0661.t46.path1);Hcu_0784.t110.path1(Hcu_0784.t110.path1);Hcu_1017.t1.path1(Hcu_1017.t1.path1);Hcu_1079.t75.path1(Hcu_1079.t75.path1);Hcu_1079.t83.path1(Hcu_1079.t83.path1);Hcu_1139.…
GO:0032963	BP	collagen metabolic process	5	4	9	91	0.000249718	0.0749023	Hcu_0063.t60.path1(Hcu_0063.t60.path1);Hcu_1019.t4.path1(Hcu_1019.t4.path1);Hcu_1181.t18.path1(Hcu_1181.t18.path1);Hcu_1404.t77.path1(Hcu_1404.t77.path1);Hcu_1404.t78.path1(Hcu_1404.t78.path1)	Hcu_1079.t83.path1(Hcu_1079.t83.path1);Hcu_1404.t87.path1(Hcu_1404.t87.path1);Hcu_1448.t55.path1(Hcu_1448.t55.path1);Hcu_2431.t3.path1(Hcu_2431.t3.path1)
GO:0016491	MF	oxidoreductase activity	10	20	30	686	0.00025758	0.0252142	Hcu_0242.t43.path1(Hcu_0242.t43.path1);Hcu_0242.t46.path1(Hcu_0242.t46.path1);Hcu_0242.t47.path1(Hcu_0242.t47.path1);Hcu_0242.t52.path1(Hcu_0242.t52.path1);Hcu_0242.t53.path1(Hcu_0242.t53.path1);Hcu_0350.t37.path1(Hcu_0350.t37.path1);Hcu_0398.t50.path1(Hcu_0398.t50.path1);Hcu_0415.t17.path1(Hcu_0415.t17.path1);Hcu_0479.t56.path1(Hcu_0479.t56.path1);Hcu_0493.t11.path1(Hcu_0493.t11.path1)	Hcu_0099.t56.path1(Hcu_0099.t56.path1);Hcu_0102.t123.path1(Hcu_0102.t123.path1);Hcu_0119.t14.path1(Hcu_0119.t14.path1);Hcu_0212.t46.path1(Hcu_0212.t46.path1);Hcu_0661.t46.path1(Hcu_0661.t46.path1);Hcu_0784.t110.path1(Hcu_0784.t110.path1);Hcu_0829.t28.path1(Hcu_0829.t28.path1);Hcu_0840.t80.path1(Hcu_0840.t80.path1);Hcu_1139.t25.path1(Hcu_1139.t25.path1);Hcu_1169.t17.path1(Hcu_1169.t17.path1);Hcu_1…
GO:0034154	BP	toll-like receptor 7 signaling pathway	3	1	4	15	0.000313156	0.0858991	Hcu_0061.t35.path1(Hcu_0061.t35.path1);Hcu_0523.t111.path1(Hcu_0523.t111.path1);Hcu_1056.t21.path1(Hcu_1056.t21.path1)	Hcu_0493.t71.path1(Hcu_0493.t71.path1)
GO:0010712	BP	regulation of collagen metabolic process	3	3	6	41	0.00033113	0.0858991	Hcu_1019.t4.path1(Hcu_1019.t4.path1);Hcu_1404.t77.path1(Hcu_1404.t77.path1);Hcu_1404.t78.path1(Hcu_1404.t78.path1)	Hcu_1079.t83.path1(Hcu_1079.t83.path1);Hcu_1404.t87.path1(Hcu_1404.t87.path1);Hcu_2431.t3.path1(Hcu_2431.t3.path1)
GO:0009719	BP	response to endogenous stimulus	42	23	65	1864	0.000340671	0.0858991	Hcu_0061.t35.path1(Hcu_0061.t35.path1);Hcu_0062.t49.path1(Hcu_0062.t49.path1);Hcu_0063.t60.path1(Hcu_0063.t60.path1);Hcu_0242.t43.path1(Hcu_0242.t43.path1);Hcu_0242.t46.path1(Hcu_0242.t46.path1);Hcu_0242.t47.path1(Hcu_0242.t47.path1);Hcu_0242.t52.path1(Hcu_0242.t52.path1);Hcu_0242.t53.path1(Hcu_0242.t53.path1);Hcu_0268.t26.path1(Hcu_0268.t26.path1);Hcu_0288.t15.path1(Hcu_0288.t15.path1);Hcu_0350.…	Hcu_0142.t14.path1(Hcu_0142.t14.path1);Hcu_0212.t46.path1(Hcu_0212.t46.path1);Hcu_0359.t44.path1(Hcu_0359.t44.path1);Hcu_0438.t32.path1(Hcu_0438.t32.path1);Hcu_0444.t12.path1(Hcu_0444.t12.path1);Hcu_0474.t16.path1(Hcu_0474.t16.path1);Hcu_0493.t71.path1(Hcu_0493.t71.path1);Hcu_0531.t18.path1(Hcu_0531.t18.path1);Hcu_0611.t35.path1(Hcu_0611.t35.path1);Hcu_0661.t46.path1(Hcu_0661.t46.path1);Hcu_1016.…
GO:0007595	BP	lactation	6	2	8	76	0.000359207	0.0858991	Hcu_0242.t43.path1(Hcu_0242.t43.path1);Hcu_0242.t46.path1(Hcu_0242.t46.path1);Hcu_0242.t47.path1(Hcu_0242.t47.path1);Hcu_0242.t52.path1(Hcu_0242.t52.path1);Hcu_0242.t53.path1(Hcu_0242.t53.path1);Hcu_1150.t39.path1(Hcu_1150.t39.path1)	Hcu_0359.t44.path1(Hcu_0359.t44.path1);Hcu_1698.t9.path1(Hcu_1698.t9.path1)
GO:0001894	BP	tissue homeostasis	10	8	18	313	0.000361744	0.0858991	Hcu_0288.t15.path1(Hcu_0288.t15.path1);Hcu_0560.t1.path1(Hcu_0560.t1.path1);Hcu_0792.t1.path1(Hcu_0792.t1.path1);Hcu_0808.t1.path1(Hcu_0808.t1.path1);Hcu_1019.t4.path1(Hcu_1019.t4.path1);Hcu_1261.t10.path1(Hcu_1261.t10.path1);Hcu_1404.t73.path1(Hcu_1404.t73.path1);Hcu_1824.t32.path1(Hcu_1824.t32.path1);Hcu_2228.t112.path1(Hcu_2228.t112.path1);Hcu_3474.t2.path1(Hcu_3474.t2.path1)	Hcu_0359.t44.path1(Hcu_0359.t44.path1);Hcu_0444.t12.path1(Hcu_0444.t12.path1);Hcu_0474.t16.path1(Hcu_0474.t16.path1);Hcu_0845.t6.path1(Hcu_0845.t6.path1);Hcu_1079.t83.path1(Hcu_1079.t83.path1);Hcu_1448.t55.path1(Hcu_1448.t55.path1);Hcu_2193.t1.path1(Hcu_2193.t1.path1);Hcu_2262.t72.path1(Hcu_2262.t72.path1)
GO:0062023	CC	collagen-containing extracellular matrix	7	7	14	220	0.000370921	0.030488	Hcu_0776.t27.path1(Hcu_0776.t27.path1);Hcu_0965.t1.path1(Hcu_0965.t1.path1);Hcu_1019.t4.path1(Hcu_1019.t4.path1);Hcu_1582.t186.path1(Hcu_1582.t186.path1);Hcu_1582.t188.path1(Hcu_1582.t188.path1);Hcu_1582.t190.path1(Hcu_1582.t190.path1);Hcu_1824.t32.path1(Hcu_1824.t32.path1)	Hcu_0501.t34.path1(Hcu_0501.t34.path1);Hcu_0845.t6.path1(Hcu_0845.t6.path1);Hcu_0845.t8.path1(Hcu_0845.t8.path1);Hcu_1079.t75.path1(Hcu_1079.t75.path1);Hcu_1169.t12.path1(Hcu_1169.t12.path1);Hcu_1448.t55.path1(Hcu_1448.t55.path1);Hcu_1897.t1.path1(Hcu_1897.t1.path1)
GO:0085029	BP	extracellular matrix assembly	2	4	6	42	0.000378912	0.0863769	Hcu_1404.t77.path1(Hcu_1404.t77.path1);Hcu_1404.t78.path1(Hcu_1404.t78.path1)	Hcu_0444.t12.path1(Hcu_0444.t12.path1);Hcu_1079.t75.path1(Hcu_1079.t75.path1);Hcu_1079.t83.path1(Hcu_1079.t83.path1);Hcu_1404.t87.path1(Hcu_1404.t87.path1)
GO:0006629	BP	lipid metabolic process	23	27	50	1338	0.000406424	0.0890849	Hcu_0061.t35.path1(Hcu_0061.t35.path1);Hcu_0116.t6.path1(Hcu_0116.t6.path1);Hcu_0242.t43.path1(Hcu_0242.t43.path1);Hcu_0242.t46.path1(Hcu_0242.t46.path1);Hcu_0242.t47.path1(Hcu_0242.t47.path1);Hcu_0242.t52.path1(Hcu_0242.t52.path1);Hcu_0242.t53.path1(Hcu_0242.t53.path1);Hcu_0253.t92.path1(Hcu_0253.t92.path1);Hcu_0350.t37.path1(Hcu_0350.t37.path1);Hcu_0493.t11.path1(Hcu_0493.t11.path1);Hcu_0493.t9…	Hcu_0077.t5.path1(Hcu_0077.t5.path1);Hcu_0194.t19.path1(Hcu_0194.t19.path1);Hcu_0265.t86.path1(Hcu_0265.t86.path1);Hcu_0359.t44.path1(Hcu_0359.t44.path1);Hcu_0438.t32.path1(Hcu_0438.t32.path1);Hcu_0474.t16.path1(Hcu_0474.t16.path1);Hcu_0493.t71.path1(Hcu_0493.t71.path1);Hcu_0611.t35.path1(Hcu_0611.t35.path1);Hcu_0784.t110.path1(Hcu_0784.t110.path1);Hcu_0794.t26.path1(Hcu_0794.t26.path1);Hcu_1016.…
GO:0002757	BP	immune response-activating signal transduction	17	3	20	373	0.000428077	0.090356	Hcu_0061.t35.path1(Hcu_0061.t35.path1);Hcu_0288.t15.path1(Hcu_0288.t15.path1);Hcu_0346.t19.path1(Hcu_0346.t19.path1);Hcu_0523.t111.path1(Hcu_0523.t111.path1);Hcu_0560.t1.path1(Hcu_0560.t1.path1);Hcu_0588.t7.path1(Hcu_0588.t7.path1);Hcu_0808.t1.path1(Hcu_0808.t1.path1);Hcu_0989.t17.path1(Hcu_0989.t17.path1);Hcu_1261.t10.path1(Hcu_1261.t10.path1);Hcu_1346.t5.path1(Hcu_1346.t5.path1);Hcu_1404.t73.pa…	Hcu_0493.t71.path1(Hcu_0493.t71.path1);Hcu_0616.t60.path1(Hcu_0616.t60.path1);Hcu_2193.t1.path1(Hcu_2193.t1.path1)
GO:0005587	CC	collagen type IV trimer	0	2	2	2	0.000483936	0.030488	-	Hcu_0845.t6.path1(Hcu_0845.t6.path1);Hcu_0845.t8.path1(Hcu_0845.t8.path1)
GO:0098642	CC	network-forming collagen trimer	0	2	2	2	0.000483936	0.030488	-	Hcu_0845.t6.path1(Hcu_0845.t6.path1);Hcu_0845.t8.path1(Hcu_0845.t8.path1)
GO:0098645	CC	collagen network	0	2	2	2	0.000483936	0.030488	-	Hcu_0845.t6.path1(Hcu_0845.t6.path1);Hcu_0845.t8.path1(Hcu_0845.t8.path1)
GO:0098651	CC	basement membrane collagen trimer	0	2	2	2	0.000483936	0.030488	-	Hcu_0845.t6.path1(Hcu_0845.t6.path1);Hcu_0845.t8.path1(Hcu_0845.t8.path1)
GO:1901227	BP	negative regulation of transcription from RNA polymerase II promoter involved in heart development	2	0	2	2	0.000533541	0.108595	Hcu_1578.t15.path1(Hcu_1578.t15.path1);Hcu_1578.t19.path1(Hcu_1578.t19.path1)	-
GO:0050778	BP	positive regulation of immune response	25	5	30	685	0.000576033	0.110022	Hcu_0061.t35.path1(Hcu_0061.t35.path1);Hcu_0128.t32.path1(Hcu_0128.t32.path1);Hcu_0128.t88.path1(Hcu_0128.t88.path1);Hcu_0288.t15.path1(Hcu_0288.t15.path1);Hcu_0346.t19.path1(Hcu_0346.t19.path1);Hcu_0523.t111.path1(Hcu_0523.t111.path1);Hcu_0560.t1.path1(Hcu_0560.t1.path1);Hcu_0588.t7.path1(Hcu_0588.t7.path1);Hcu_0668.t20.path1(Hcu_0668.t20.path1);Hcu_0695.t22.path1(Hcu_0695.t22.path1);Hcu_0808.t1…	Hcu_0083.t78.path1(Hcu_0083.t78.path1);Hcu_0493.t71.path1(Hcu_0493.t71.path1);Hcu_0616.t60.path1(Hcu_0616.t60.path1);Hcu_1581.t15.path1(Hcu_1581.t15.path1);Hcu_2193.t1.path1(Hcu_2193.t1.path1)
GO:0002764	BP	immune response-regulating signaling pathway	17	3	20	382	0.000579163	0.110022	Hcu_0061.t35.path1(Hcu_0061.t35.path1);Hcu_0288.t15.path1(Hcu_0288.t15.path1);Hcu_0346.t19.path1(Hcu_0346.t19.path1);Hcu_0523.t111.path1(Hcu_0523.t111.path1);Hcu_0560.t1.path1(Hcu_0560.t1.path1);Hcu_0588.t7.path1(Hcu_0588.t7.path1);Hcu_0808.t1.path1(Hcu_0808.t1.path1);Hcu_0989.t17.path1(Hcu_0989.t17.path1);Hcu_1261.t10.path1(Hcu_1261.t10.path1);Hcu_1346.t5.path1(Hcu_1346.t5.path1);Hcu_1404.t73.pa…	Hcu_0493.t71.path1(Hcu_0493.t71.path1);Hcu_0616.t60.path1(Hcu_0616.t60.path1);Hcu_2193.t1.path1(Hcu_2193.t1.path1)
GO:0005507	MF	copper ion binding	5	3	8	86	0.000611542	0.0510979	Hcu_0242.t43.path1(Hcu_0242.t43.path1);Hcu_0242.t46.path1(Hcu_0242.t46.path1);Hcu_0242.t47.path1(Hcu_0242.t47.path1);Hcu_0242.t52.path1(Hcu_0242.t52.path1);Hcu_0242.t53.path1(Hcu_0242.t53.path1)	Hcu_0212.t46.path1(Hcu_0212.t46.path1);Hcu_0829.t28.path1(Hcu_0829.t28.path1);Hcu_1957.t20.path1(Hcu_1957.t20.path1)
GO:0050776	BP	regulation of immune response	30	7	37	916	0.000616811	0.11137	Hcu_0061.t35.path1(Hcu_0061.t35.path1);Hcu_0128.t32.path1(Hcu_0128.t32.path1);Hcu_0128.t88.path1(Hcu_0128.t88.path1);Hcu_0133.t59.path1(Hcu_0133.t59.path1);Hcu_0288.t15.path1(Hcu_0288.t15.path1);Hcu_0346.t19.path1(Hcu_0346.t19.path1);Hcu_0523.t111.path1(Hcu_0523.t111.path1);Hcu_0560.t1.path1(Hcu_0560.t1.path1);Hcu_0588.t7.path1(Hcu_0588.t7.path1);Hcu_0668.t20.path1(Hcu_0668.t20.path1);Hcu_0695.t2…	Hcu_0083.t78.path1(Hcu_0083.t78.path1);Hcu_0212.t10.path1(Hcu_0212.t10.path1);Hcu_0493.t71.path1(Hcu_0493.t71.path1);Hcu_0616.t60.path1(Hcu_0616.t60.path1);Hcu_1448.t55.path1(Hcu_1448.t55.path1);Hcu_1581.t15.path1(Hcu_1581.t15.path1);Hcu_2193.t1.path1(Hcu_2193.t1.path1)
GO:0009725	BP	response to hormone	29	15	44	1154	0.000625346	0.11137	Hcu_0061.t35.path1(Hcu_0061.t35.path1);Hcu_0062.t49.path1(Hcu_0062.t49.path1);Hcu_0242.t43.path1(Hcu_0242.t43.path1);Hcu_0242.t46.path1(Hcu_0242.t46.path1);Hcu_0242.t47.path1(Hcu_0242.t47.path1);Hcu_0242.t52.path1(Hcu_0242.t52.path1);Hcu_0242.t53.path1(Hcu_0242.t53.path1);Hcu_0288.t15.path1(Hcu_0288.t15.path1);Hcu_0350.t37.path1(Hcu_0350.t37.path1);Hcu_0493.t66.path1(Hcu_0493.t66.path1);Hcu_0523.…	Hcu_0359.t44.path1(Hcu_0359.t44.path1);Hcu_0438.t32.path1(Hcu_0438.t32.path1);Hcu_0444.t12.path1(Hcu_0444.t12.path1);Hcu_0474.t16.path1(Hcu_0474.t16.path1);Hcu_0493.t71.path1(Hcu_0493.t71.path1);Hcu_0611.t35.path1(Hcu_0611.t35.path1);Hcu_0661.t46.path1(Hcu_0661.t46.path1);Hcu_1017.t1.path1(Hcu_1017.t1.path1);Hcu_1079.t75.path1(Hcu_1079.t75.path1);Hcu_1310.t78.path1(Hcu_1310.t78.path1);Hcu_1344.t1…
GO:0009986	CC	cell surface	19	12	31	760	0.000662229	0.0357042	Hcu_0062.t49.path1(Hcu_0062.t49.path1);Hcu_0242.t43.path1(Hcu_0242.t43.path1);Hcu_0242.t46.path1(Hcu_0242.t46.path1);Hcu_0242.t47.path1(Hcu_0242.t47.path1);Hcu_0242.t52.path1(Hcu_0242.t52.path1);Hcu_0242.t53.path1(Hcu_0242.t53.path1);Hcu_0268.t26.path1(Hcu_0268.t26.path1);Hcu_0288.t15.path1(Hcu_0288.t15.path1);Hcu_0485.t54.path1(Hcu_0485.t54.path1);Hcu_0588.t16.path1(Hcu_0588.t16.path1);Hcu_0808.…	Hcu_0025.t38.path1(Hcu_0025.t38.path1);Hcu_0359.t44.path1(Hcu_0359.t44.path1);Hcu_0444.t12.path1(Hcu_0444.t12.path1);Hcu_0501.t34.path1(Hcu_0501.t34.path1);Hcu_1079.t75.path1(Hcu_1079.t75.path1);Hcu_1081.t169.path1(Hcu_1081.t169.path1);Hcu_1417.t85.path1(Hcu_1417.t85.path1);Hcu_1804.t33.path1(Hcu_1804.t33.path1);Hcu_2193.t1.path1(Hcu_2193.t1.path1);Hcu_2266.t25.path1(Hcu_2266.t25.path1);Hcu_2431.…
GO:0031589	BP	cell-substrate adhesion	10	7	17	302	0.0006685	0.112544	Hcu_0268.t26.path1(Hcu_0268.t26.path1);Hcu_0485.t54.path1(Hcu_0485.t54.path1);Hcu_0776.t27.path1(Hcu_0776.t27.path1);Hcu_0808.t1.path1(Hcu_0808.t1.path1);Hcu_0808.t2.path1(Hcu_0808.t2.path1);Hcu_0965.t1.path1(Hcu_0965.t1.path1);Hcu_1019.t4.path1(Hcu_1019.t4.path1);Hcu_1434.t8.path1(Hcu_1434.t8.path1);Hcu_2014.t15.path1(Hcu_2014.t15.path1);Hcu_3435.t1.path1(Hcu_3435.t1.path1)	Hcu_0061.t12.path1(Hcu_0061.t12.path1);Hcu_0444.t12.path1(Hcu_0444.t12.path1);Hcu_0501.t34.path1(Hcu_0501.t34.path1);Hcu_1017.t1.path1(Hcu_1017.t1.path1);Hcu_1448.t55.path1(Hcu_1448.t55.path1);Hcu_2193.t1.path1(Hcu_2193.t1.path1);Hcu_2266.t25.path1(Hcu_2266.t25.path1)
GO:0010810	BP	regulation of cell-substrate adhesion	7	6	13	197	0.000671431	0.112544	Hcu_0776.t27.path1(Hcu_0776.t27.path1);Hcu_0808.t1.path1(Hcu_0808.t1.path1);Hcu_0808.t2.path1(Hcu_0808.t2.path1);Hcu_0965.t1.path1(Hcu_0965.t1.path1);Hcu_1019.t4.path1(Hcu_1019.t4.path1);Hcu_2014.t15.path1(Hcu_2014.t15.path1);Hcu_3435.t1.path1(Hcu_3435.t1.path1)	Hcu_0444.t12.path1(Hcu_0444.t12.path1);Hcu_0501.t34.path1(Hcu_0501.t34.path1);Hcu_1017.t1.path1(Hcu_1017.t1.path1);Hcu_1448.t55.path1(Hcu_1448.t55.path1);Hcu_2193.t1.path1(Hcu_2193.t1.path1);Hcu_2266.t25.path1(Hcu_2266.t25.path1)
GO:0030667	CC	secretory granule membrane	10	9	19	377	0.000692674	0.0357042	Hcu_0242.t43.path1(Hcu_0242.t43.path1);Hcu_0242.t46.path1(Hcu_0242.t46.path1);Hcu_0242.t47.path1(Hcu_0242.t47.path1);Hcu_0242.t52.path1(Hcu_0242.t52.path1);Hcu_0242.t53.path1(Hcu_0242.t53.path1);Hcu_0350.t37.path1(Hcu_0350.t37.path1);Hcu_0808.t1.path1(Hcu_0808.t1.path1);Hcu_0808.t2.path1(Hcu_0808.t2.path1);Hcu_2266.t23.path1(Hcu_2266.t23.path1);Hcu_3435.t1.path1(Hcu_3435.t1.path1)	Hcu_0025.t38.path1(Hcu_0025.t38.path1);Hcu_0194.t19.path1(Hcu_0194.t19.path1);Hcu_0611.t35.path1(Hcu_0611.t35.path1);Hcu_0829.t28.path1(Hcu_0829.t28.path1);Hcu_1079.t75.path1(Hcu_1079.t75.path1);Hcu_1139.t25.path1(Hcu_1139.t25.path1);Hcu_1957.t20.path1(Hcu_1957.t20.path1);Hcu_2193.t1.path1(Hcu_2193.t1.path1);Hcu_2274.t10.path1(Hcu_2274.t10.path1)
GO:0015125	MF	bile acid transmembrane transporter activity	2	2	4	19	0.000695999	0.0510979	Hcu_0863.t21.path1(Hcu_0863.t21.path1);Hcu_3435.t1.path1(Hcu_3435.t1.path1)	Hcu_0359.t44.path1(Hcu_0359.t44.path1);Hcu_2193.t1.path1(Hcu_2193.t1.path1)
GO:0036312	MF	phosphatidylinositol 3-kinase regulatory subunit binding	3	1	4	19	0.000695999	0.0510979	Hcu_0061.t35.path1(Hcu_0061.t35.path1);Hcu_0523.t111.path1(Hcu_0523.t111.path1);Hcu_1404.t73.path1(Hcu_1404.t73.path1)	Hcu_0493.t71.path1(Hcu_0493.t71.path1)
GO:0010033	BP	response to organic substance	64	33	97	3141	0.000711934	0.114369	Hcu_0009.t91.path1(Hcu_0009.t91.path1);Hcu_0061.t35.path1(Hcu_0061.t35.path1);Hcu_0062.t49.path1(Hcu_0062.t49.path1);Hcu_0063.t60.path1(Hcu_0063.t60.path1);Hcu_0133.t59.path1(Hcu_0133.t59.path1);Hcu_0136.t29.path1(Hcu_0136.t29.path1);Hcu_0171.t10.path1(Hcu_0171.t10.path1);Hcu_0242.t43.path1(Hcu_0242.t43.path1);Hcu_0242.t46.path1(Hcu_0242.t46.path1);Hcu_0242.t47.path1(Hcu_0242.t47.path1);Hcu_0242.…	Hcu_0083.t78.path1(Hcu_0083.t78.path1);Hcu_0102.t123.path1(Hcu_0102.t123.path1);Hcu_0142.t14.path1(Hcu_0142.t14.path1);Hcu_0212.t10.path1(Hcu_0212.t10.path1);Hcu_0212.t46.path1(Hcu_0212.t46.path1);Hcu_0359.t44.path1(Hcu_0359.t44.path1);Hcu_0438.t32.path1(Hcu_0438.t32.path1);Hcu_0444.t12.path1(Hcu_0444.t12.path1);Hcu_0474.t16.path1(Hcu_0474.t16.path1);Hcu_0493.t71.path1(Hcu_0493.t71.path1);Hcu_061…
GO:0002702	BP	positive regulation of production of molecular mediator of immune response	11	3	14	224	0.000722457	0.114369	Hcu_0128.t32.path1(Hcu_0128.t32.path1);Hcu_0128.t88.path1(Hcu_0128.t88.path1);Hcu_0288.t15.path1(Hcu_0288.t15.path1);Hcu_0695.t22.path1(Hcu_0695.t22.path1);Hcu_1056.t21.path1(Hcu_1056.t21.path1);Hcu_1261.t10.path1(Hcu_1261.t10.path1);Hcu_1449.t23.path1(Hcu_1449.t23.path1);Hcu_1506.t21.path1(Hcu_1506.t21.path1);Hcu_1823.t2.path1(Hcu_1823.t2.path1);Hcu_1843.t29.path1(Hcu_1843.t29.path1);Hcu_2228.t1…	Hcu_0083.t78.path1(Hcu_0083.t78.path1);Hcu_1581.t15.path1(Hcu_1581.t15.path1);Hcu_2193.t1.path1(Hcu_2193.t1.path1)
GO:0043062	BP	extracellular structure organization	7	13	20	391	0.000774506	0.117663	Hcu_0063.t60.path1(Hcu_0063.t60.path1);Hcu_0107.t167.path1(Hcu_0107.t167.path1);Hcu_0965.t1.path1(Hcu_0965.t1.path1);Hcu_1019.t4.path1(Hcu_1019.t4.path1);Hcu_1181.t18.path1(Hcu_1181.t18.path1);Hcu_1404.t77.path1(Hcu_1404.t77.path1);Hcu_1404.t78.path1(Hcu_1404.t78.path1)	Hcu_0061.t12.path1(Hcu_0061.t12.path1);Hcu_0444.t12.path1(Hcu_0444.t12.path1);Hcu_0501.t34.path1(Hcu_0501.t34.path1);Hcu_0845.t8.path1(Hcu_0845.t8.path1);Hcu_1079.t75.path1(Hcu_1079.t75.path1);Hcu_1079.t83.path1(Hcu_1079.t83.path1);Hcu_1208.t285.path1(Hcu_1208.t285.path1);Hcu_1404.t87.path1(Hcu_1404.t87.path1);Hcu_1448.t55.path1(Hcu_1448.t55.path1);Hcu_1605.t10.path1(Hcu_1605.t10.path1);Hcu_1897.…
GO:0002253	BP	activation of immune response	18	3	21	421	0.000793939	0.117663	Hcu_0061.t35.path1(Hcu_0061.t35.path1);Hcu_0288.t15.path1(Hcu_0288.t15.path1);Hcu_0346.t19.path1(Hcu_0346.t19.path1);Hcu_0523.t111.path1(Hcu_0523.t111.path1);Hcu_0560.t1.path1(Hcu_0560.t1.path1);Hcu_0588.t7.path1(Hcu_0588.t7.path1);Hcu_0668.t20.path1(Hcu_0668.t20.path1);Hcu_0808.t1.path1(Hcu_0808.t1.path1);Hcu_0989.t17.path1(Hcu_0989.t17.path1);Hcu_1261.t10.path1(Hcu_1261.t10.path1);Hcu_1346.t5.p…	Hcu_0493.t71.path1(Hcu_0493.t71.path1);Hcu_0616.t60.path1(Hcu_0616.t60.path1);Hcu_2193.t1.path1(Hcu_2193.t1.path1)
GO:0007589	BP	body fluid secretion	7	3	10	129	0.00081912	0.117663	Hcu_0242.t43.path1(Hcu_0242.t43.path1);Hcu_0242.t46.path1(Hcu_0242.t46.path1);Hcu_0242.t47.path1(Hcu_0242.t47.path1);Hcu_0242.t52.path1(Hcu_0242.t52.path1);Hcu_0242.t53.path1(Hcu_0242.t53.path1);Hcu_1081.t113.path1(Hcu_1081.t113.path1);Hcu_1150.t39.path1(Hcu_1150.t39.path1)	Hcu_0359.t44.path1(Hcu_0359.t44.path1);Hcu_1698.t9.path1(Hcu_1698.t9.path1);Hcu_1804.t33.path1(Hcu_1804.t33.path1)
GO:0009607	BP	response to biotic stimulus	40	18	58	1668	0.00082585	0.117663	Hcu_0009.t91.path1(Hcu_0009.t91.path1);Hcu_0061.t35.path1(Hcu_0061.t35.path1);Hcu_0063.t42.path1(Hcu_0063.t42.path1);Hcu_0128.t32.path1(Hcu_0128.t32.path1);Hcu_0128.t88.path1(Hcu_0128.t88.path1);Hcu_0133.t59.path1(Hcu_0133.t59.path1);Hcu_0180.t116.path1(Hcu_0180.t116.path1);Hcu_0218.t24.path1(Hcu_0218.t24.path1);Hcu_0242.t38.path1(Hcu_0242.t38.path1);Hcu_0242.t50.path1(Hcu_0242.t50.path1);Hcu_028…	Hcu_0083.t78.path1(Hcu_0083.t78.path1);Hcu_0194.t19.path1(Hcu_0194.t19.path1);Hcu_0212.t10.path1(Hcu_0212.t10.path1);Hcu_0359.t44.path1(Hcu_0359.t44.path1);Hcu_0444.t12.path1(Hcu_0444.t12.path1);Hcu_0493.t71.path1(Hcu_0493.t71.path1);Hcu_0531.t18.path1(Hcu_0531.t18.path1);Hcu_0616.t60.path1(Hcu_0616.t60.path1);Hcu_1017.t1.path1(Hcu_1017.t1.path1);Hcu_1079.t75.path1(Hcu_1079.t75.path1);Hcu_1139.t2…
GO:0070887	BP	cellular response to chemical stimulus	58	35	93	2999	0.000850175	0.118174	Hcu_0061.t35.path1(Hcu_0061.t35.path1);Hcu_0062.t49.path1(Hcu_0062.t49.path1);Hcu_0063.t60.path1(Hcu_0063.t60.path1);Hcu_0133.t59.path1(Hcu_0133.t59.path1);Hcu_0171.t10.path1(Hcu_0171.t10.path1);Hcu_0268.t26.path1(Hcu_0268.t26.path1);Hcu_0288.t15.path1(Hcu_0288.t15.path1);Hcu_0350.t37.path1(Hcu_0350.t37.path1);Hcu_0415.t77.path1(Hcu_0415.t77.path1);Hcu_0485.t54.path1(Hcu_0485.t54.path1);Hcu_0493.…	Hcu_0037.t19.path1(Hcu_0037.t19.path1);Hcu_0083.t78.path1(Hcu_0083.t78.path1);Hcu_0102.t123.path1(Hcu_0102.t123.path1);Hcu_0142.t14.path1(Hcu_0142.t14.path1);Hcu_0212.t10.path1(Hcu_0212.t10.path1);Hcu_0212.t46.path1(Hcu_0212.t46.path1);Hcu_0359.t44.path1(Hcu_0359.t44.path1);Hcu_0438.t32.path1(Hcu_0438.t32.path1);Hcu_0444.t12.path1(Hcu_0444.t12.path1);Hcu_0474.t16.path1(Hcu_0474.t16.path1);Hcu_049…
GO:0051707	BP	response to other organism	40	17	57	1636	0.000881196	0.118532	Hcu_0009.t91.path1(Hcu_0009.t91.path1);Hcu_0061.t35.path1(Hcu_0061.t35.path1);Hcu_0063.t42.path1(Hcu_0063.t42.path1);Hcu_0128.t32.path1(Hcu_0128.t32.path1);Hcu_0128.t88.path1(Hcu_0128.t88.path1);Hcu_0133.t59.path1(Hcu_0133.t59.path1);Hcu_0180.t116.path1(Hcu_0180.t116.path1);Hcu_0218.t24.path1(Hcu_0218.t24.path1);Hcu_0242.t38.path1(Hcu_0242.t38.path1);Hcu_0242.t50.path1(Hcu_0242.t50.path1);Hcu_028…	Hcu_0083.t78.path1(Hcu_0083.t78.path1);Hcu_0194.t19.path1(Hcu_0194.t19.path1);Hcu_0212.t10.path1(Hcu_0212.t10.path1);Hcu_0359.t44.path1(Hcu_0359.t44.path1);Hcu_0444.t12.path1(Hcu_0444.t12.path1);Hcu_0493.t71.path1(Hcu_0493.t71.path1);Hcu_0616.t60.path1(Hcu_0616.t60.path1);Hcu_1017.t1.path1(Hcu_1017.t1.path1);Hcu_1079.t75.path1(Hcu_1079.t75.path1);Hcu_1139.t25.path1(Hcu_1139.t25.path1);Hcu_1169.t1…
GO:0043207	BP	response to external biotic stimulus	40	17	57	1637	0.000894346	0.118532	Hcu_0009.t91.path1(Hcu_0009.t91.path1);Hcu_0061.t35.path1(Hcu_0061.t35.path1);Hcu_0063.t42.path1(Hcu_0063.t42.path1);Hcu_0128.t32.path1(Hcu_0128.t32.path1);Hcu_0128.t88.path1(Hcu_0128.t88.path1);Hcu_0133.t59.path1(Hcu_0133.t59.path1);Hcu_0180.t116.path1(Hcu_0180.t116.path1);Hcu_0218.t24.path1(Hcu_0218.t24.path1);Hcu_0242.t38.path1(Hcu_0242.t38.path1);Hcu_0242.t50.path1(Hcu_0242.t50.path1);Hcu_028…	Hcu_0083.t78.path1(Hcu_0083.t78.path1);Hcu_0194.t19.path1(Hcu_0194.t19.path1);Hcu_0212.t10.path1(Hcu_0212.t10.path1);Hcu_0359.t44.path1(Hcu_0359.t44.path1);Hcu_0444.t12.path1(Hcu_0444.t12.path1);Hcu_0493.t71.path1(Hcu_0493.t71.path1);Hcu_0616.t60.path1(Hcu_0616.t60.path1);Hcu_1017.t1.path1(Hcu_1017.t1.path1);Hcu_1079.t75.path1(Hcu_1079.t75.path1);Hcu_1139.t25.path1(Hcu_1139.t25.path1);Hcu_1169.t1…
GO:0002684	BP	positive regulation of immune system process	31	5	36	904	0.000948065	0.122796	Hcu_0061.t35.path1(Hcu_0061.t35.path1);Hcu_0128.t32.path1(Hcu_0128.t32.path1);Hcu_0128.t88.path1(Hcu_0128.t88.path1);Hcu_0171.t10.path1(Hcu_0171.t10.path1);Hcu_0288.t15.path1(Hcu_0288.t15.path1);Hcu_0346.t19.path1(Hcu_0346.t19.path1);Hcu_0493.t95.path1(Hcu_0493.t95.path1);Hcu_0523.t111.path1(Hcu_0523.t111.path1);Hcu_0560.t1.path1(Hcu_0560.t1.path1);Hcu_0588.t7.path1(Hcu_0588.t7.path1);Hcu_0630.t6…	Hcu_0083.t78.path1(Hcu_0083.t78.path1);Hcu_0493.t71.path1(Hcu_0493.t71.path1);Hcu_0616.t60.path1(Hcu_0616.t60.path1);Hcu_1581.t15.path1(Hcu_1581.t15.path1);Hcu_2193.t1.path1(Hcu_2193.t1.path1)
GO:0048545	BP	response to steroid hormone	14	10	24	523	0.00109825	0.139087	Hcu_0062.t49.path1(Hcu_0062.t49.path1);Hcu_0242.t43.path1(Hcu_0242.t43.path1);Hcu_0242.t46.path1(Hcu_0242.t46.path1);Hcu_0242.t47.path1(Hcu_0242.t47.path1);Hcu_0242.t52.path1(Hcu_0242.t52.path1);Hcu_0242.t53.path1(Hcu_0242.t53.path1);Hcu_0288.t15.path1(Hcu_0288.t15.path1);Hcu_0350.t37.path1(Hcu_0350.t37.path1);Hcu_0808.t1.path1(Hcu_0808.t1.path1);Hcu_1056.t59.path1(Hcu_1056.t59.path1);Hcu_1181.t1…	Hcu_0359.t44.path1(Hcu_0359.t44.path1);Hcu_0438.t32.path1(Hcu_0438.t32.path1);Hcu_0444.t12.path1(Hcu_0444.t12.path1);Hcu_0474.t16.path1(Hcu_0474.t16.path1);Hcu_0611.t35.path1(Hcu_0611.t35.path1);Hcu_0661.t46.path1(Hcu_0661.t46.path1);Hcu_1079.t75.path1(Hcu_1079.t75.path1);Hcu_1448.t55.path1(Hcu_1448.t55.path1);Hcu_1595.t104.path1(Hcu_1595.t104.path1);Hcu_1747.t56.path1(Hcu_1747.t56.path1)
GO:0071953	CC	elastic fiber	2	1	3	10	0.00113241	0.050738	Hcu_1404.t77.path1(Hcu_1404.t77.path1);Hcu_1404.t78.path1(Hcu_1404.t78.path1)	Hcu_1404.t87.path1(Hcu_1404.t87.path1)
GO:0030141	CC	secretory granule	16	18	34	891	0.0011633	0.050738	Hcu_0062.t49.path1(Hcu_0062.t49.path1);Hcu_0242.t43.path1(Hcu_0242.t43.path1);Hcu_0242.t46.path1(Hcu_0242.t46.path1);Hcu_0242.t47.path1(Hcu_0242.t47.path1);Hcu_0242.t52.path1(Hcu_0242.t52.path1);Hcu_0242.t53.path1(Hcu_0242.t53.path1);Hcu_0350.t37.path1(Hcu_0350.t37.path1);Hcu_0492.t42.path1(Hcu_0492.t42.path1);Hcu_0808.t1.path1(Hcu_0808.t1.path1);Hcu_0808.t2.path1(Hcu_0808.t2.path1);Hcu_1019.t4.p…	Hcu_0025.t38.path1(Hcu_0025.t38.path1);Hcu_0194.t19.path1(Hcu_0194.t19.path1);Hcu_0212.t46.path1(Hcu_0212.t46.path1);Hcu_0444.t12.path1(Hcu_0444.t12.path1);Hcu_0444.t8.path1(Hcu_0444.t8.path1);Hcu_0479.t45.path1(Hcu_0479.t45.path1);Hcu_0611.t35.path1(Hcu_0611.t35.path1);Hcu_0829.t28.path1(Hcu_0829.t28.path1);Hcu_1016.t47.path1(Hcu_1016.t47.path1);Hcu_1079.t75.path1(Hcu_1079.t75.path1);Hcu_1139.t2…
GO:0042802	MF	identical protein binding	37	27	64	2017	0.00117107	0.0793623	Hcu_0061.t35.path1(Hcu_0061.t35.path1);Hcu_0111.t2.path1(Hcu_0111.t2.path1);Hcu_0133.t59.path1(Hcu_0133.t59.path1);Hcu_0171.t10.path1(Hcu_0171.t10.path1);Hcu_0253.t92.path1(Hcu_0253.t92.path1);Hcu_0268.t26.path1(Hcu_0268.t26.path1);Hcu_0271.t9.path1(Hcu_0271.t9.path1);Hcu_0288.t15.path1(Hcu_0288.t15.path1);Hcu_0304.t10.path1(Hcu_0304.t10.path1);Hcu_0350.t37.path1(Hcu_0350.t37.path1);Hcu_0415.t77.…	Hcu_0077.t5.path1(Hcu_0077.t5.path1);Hcu_0083.t78.path1(Hcu_0083.t78.path1);Hcu_0138.t83.path1(Hcu_0138.t83.path1);Hcu_0212.t46.path1(Hcu_0212.t46.path1);Hcu_0330.t123.path1(Hcu_0330.t123.path1);Hcu_0438.t32.path1(Hcu_0438.t32.path1);Hcu_0483.t182.path1(Hcu_0483.t182.path1);Hcu_0493.t188.path1(Hcu_0493.t188.path1);Hcu_0493.t71.path1(Hcu_0493.t71.path1);Hcu_0611.t35.path1(Hcu_0611.t35.path1);Hcu_0…
GO:0006633	BP	fatty acid biosynthetic process	5	6	11	159	0.00117261	0.145276	Hcu_0253.t92.path1(Hcu_0253.t92.path1);Hcu_0918.t53.path1(Hcu_0918.t53.path1);Hcu_0918.t55.path1(Hcu_0918.t55.path1);Hcu_1142.t13.path1(Hcu_1142.t13.path1);Hcu_3435.t1.path1(Hcu_3435.t1.path1)	Hcu_0611.t35.path1(Hcu_0611.t35.path1);Hcu_0784.t110.path1(Hcu_0784.t110.path1);Hcu_1310.t78.path1(Hcu_1310.t78.path1);Hcu_1344.t1.path1(Hcu_1344.t1.path1);Hcu_1747.t56.path1(Hcu_1747.t56.path1);Hcu_2193.t1.path1(Hcu_2193.t1.path1)
GO:0034142	BP	toll-like receptor 4 signaling pathway	5	1	6	52	0.00121227	0.146994	Hcu_0061.t35.path1(Hcu_0061.t35.path1);Hcu_0288.t15.path1(Hcu_0288.t15.path1);Hcu_0523.t111.path1(Hcu_0523.t111.path1);Hcu_1261.t10.path1(Hcu_1261.t10.path1);Hcu_1823.t2.path1(Hcu_1823.t2.path1)	Hcu_0493.t71.path1(Hcu_0493.t71.path1)
GO:0002709	BP	regulation of T cell mediated immunity	3	2	5	36	0.00134081	0.158585	Hcu_1056.t21.path1(Hcu_1056.t21.path1);Hcu_2228.t112.path1(Hcu_2228.t112.path1);Hcu_3435.t1.path1(Hcu_3435.t1.path1)	Hcu_1581.t15.path1(Hcu_1581.t15.path1);Hcu_2193.t1.path1(Hcu_2193.t1.path1)
GO:0007169	BP	transmembrane receptor protein tyrosine kinase signaling pathway	18	12	30	723	0.00136352	0.158585	Hcu_0061.t35.path1(Hcu_0061.t35.path1);Hcu_0062.t49.path1(Hcu_0062.t49.path1);Hcu_0268.t26.path1(Hcu_0268.t26.path1);Hcu_0342.t23.path1(Hcu_0342.t23.path1);Hcu_0493.t95.path1(Hcu_0493.t95.path1);Hcu_0523.t111.path1(Hcu_0523.t111.path1);Hcu_0965.t1.path1(Hcu_0965.t1.path1);Hcu_1019.t4.path1(Hcu_1019.t4.path1);Hcu_1142.t14.path1(Hcu_1142.t14.path1);Hcu_1150.t18.path1(Hcu_1150.t18.path1);Hcu_1260.t4…	Hcu_0444.t12.path1(Hcu_0444.t12.path1);Hcu_0444.t8.path1(Hcu_0444.t8.path1);Hcu_0493.t71.path1(Hcu_0493.t71.path1);Hcu_1016.t47.path1(Hcu_1016.t47.path1);Hcu_1017.t1.path1(Hcu_1017.t1.path1);Hcu_1079.t83.path1(Hcu_1079.t83.path1);Hcu_1344.t1.path1(Hcu_1344.t1.path1);Hcu_1448.t55.path1(Hcu_1448.t55.path1);Hcu_1698.t9.path1(Hcu_1698.t9.path1);Hcu_2050.t33.path1(Hcu_2050.t33.path1);Hcu_2193.t1.path1…
GO:0048471	CC	perinuclear region of cytoplasm	21	11	32	830	0.00138322	0.0535214	Hcu_0009.t91.path1(Hcu_0009.t91.path1);Hcu_0128.t32.path1(Hcu_0128.t32.path1);Hcu_0128.t88.path1(Hcu_0128.t88.path1);Hcu_0242.t43.path1(Hcu_0242.t43.path1);Hcu_0242.t46.path1(Hcu_0242.t46.path1);Hcu_0242.t47.path1(Hcu_0242.t47.path1);Hcu_0242.t52.path1(Hcu_0242.t52.path1);Hcu_0242.t53.path1(Hcu_0242.t53.path1);Hcu_0268.t26.path1(Hcu_0268.t26.path1);Hcu_0288.t15.path1(Hcu_0288.t15.path1);Hcu_0415.…	Hcu_0083.t78.path1(Hcu_0083.t78.path1);Hcu_0483.t182.path1(Hcu_0483.t182.path1);Hcu_0611.t35.path1(Hcu_0611.t35.path1);Hcu_1017.t1.path1(Hcu_1017.t1.path1);Hcu_1169.t17.path1(Hcu_1169.t17.path1);Hcu_1208.t285.path1(Hcu_1208.t285.path1);Hcu_1742.t16.path1(Hcu_1742.t16.path1);Hcu_1944.t26.path1(Hcu_1944.t26.path1);Hcu_2033.t8.path1(Hcu_2033.t8.path1);Hcu_2050.t33.path1(Hcu_2050.t33.path1);Hcu_8260.…
GO:0002700	BP	regulation of production of molecular mediator of immune response	12	3	15	267	0.00139763	0.159301	Hcu_0128.t32.path1(Hcu_0128.t32.path1);Hcu_0128.t88.path1(Hcu_0128.t88.path1);Hcu_0288.t15.path1(Hcu_0288.t15.path1);Hcu_0695.t22.path1(Hcu_0695.t22.path1);Hcu_0989.t17.path1(Hcu_0989.t17.path1);Hcu_1056.t21.path1(Hcu_1056.t21.path1);Hcu_1261.t10.path1(Hcu_1261.t10.path1);Hcu_1449.t23.path1(Hcu_1449.t23.path1);Hcu_1506.t21.path1(Hcu_1506.t21.path1);Hcu_1823.t2.path1(Hcu_1823.t2.path1);Hcu_1843.t2…	Hcu_0083.t78.path1(Hcu_0083.t78.path1);Hcu_1581.t15.path1(Hcu_1581.t15.path1);Hcu_2193.t1.path1(Hcu_2193.t1.path1)
GO:0005854	CC	nascent polypeptide-associated complex	2	0	2	3	0.00143063	0.0535214	Hcu_1578.t15.path1(Hcu_1578.t15.path1);Hcu_1578.t19.path1(Hcu_1578.t19.path1)	-
GO:0061929	MF	gamma-glutamylaminecyclotransferase activity	0	2	2	3	0.00143979	0.0906037	-	Hcu_2285.t10.path1(Hcu_2285.t10.path1);Hcu_2285.t9.path1(Hcu_2285.t9.path1)
GO:0031012	CC	extracellular matrix	9	9	18	372	0.0015103	0.0535214	Hcu_0776.t27.path1(Hcu_0776.t27.path1);Hcu_0965.t1.path1(Hcu_0965.t1.path1);Hcu_1019.t4.path1(Hcu_1019.t4.path1);Hcu_1404.t77.path1(Hcu_1404.t77.path1);Hcu_1404.t78.path1(Hcu_1404.t78.path1);Hcu_1582.t186.path1(Hcu_1582.t186.path1);Hcu_1582.t188.path1(Hcu_1582.t188.path1);Hcu_1582.t190.path1(Hcu_1582.t190.path1);Hcu_1824.t32.path1(Hcu_1824.t32.path1)	Hcu_0061.t12.path1(Hcu_0061.t12.path1);Hcu_0501.t34.path1(Hcu_0501.t34.path1);Hcu_0845.t6.path1(Hcu_0845.t6.path1);Hcu_0845.t8.path1(Hcu_0845.t8.path1);Hcu_1079.t75.path1(Hcu_1079.t75.path1);Hcu_1169.t12.path1(Hcu_1169.t12.path1);Hcu_1404.t87.path1(Hcu_1404.t87.path1);Hcu_1448.t55.path1(Hcu_1448.t55.path1);Hcu_1897.t1.path1(Hcu_1897.t1.path1)
[truncated: 7,067 more rows]

## Sheet: Table S4
PathwayID	Pathway	level1	level2	Up	Down	DEG	Total	Pvalue	adjustPvalue	Up_gene	Down_gene	URL
ko00520	Amino sugar and nucleotide sugar metabolism	Metabolism	Carbohydrate metabolism	1	4	5	97	0.00239787	0.097989	Hcu_1654.t70.path1(Hcu_1654.t70.path1|K12373)	Hcu_1675.t5.path1(Hcu_1675.t5.path1|K00849);Hcu_0493.t188.path1(Hcu_0493.t188.path1|K01639);Hcu_0063.t42.path1(Hcu_0063.t42.path1|K01183);Hcu_0098.t41.path1(Hcu_0098.t41.path1|K18674)	http://www.kegg.jp/kegg-bin/show_pathway?map00520/K12373%09%23FFFFFF,red/K00849%09%23FFFFFF,green/K01639%09%23FFFFFF,green/K01183%09%23FFFFFF,green/K18674%09%23FFFFFF,green
[truncated: 87 more rows]

## Sheet: Table S5
PathwayID	Pathway	level1	level2	Up	Down	DEG	Total	Pvalue	adjustPvalue	Up_gene	Down_gene	URL
[truncated: 194 more rows]
